# Supplementary material for: Transcriptome reprogramming in the shoot apical meristem of CymRSV‐infected Nicotiana benthamiana plants associates with viral exclusion and the lack of recovery
Source: Mol Plant Pathol. 2019 Sep 27;20(12):1748–58. doi: 10.1111/mpp.12875 (PMC6859499; doi:10.1111/mpp.12875)
Supplement: Supplementary file 13 — Table S1 RNA‐Seq analysis. The annotated expression tables and the result of the differential expression analysis for the up‐regulated (Table S1A) and down‐regulated transcripts (Table S1B), the meristem‐specific genes (Table S1C), and all the tested transcripts (Table S1D). [file MPP-20-1748-s013.xlsx]

## Sheet: Content
Table S1A	Upregulated transcripts
Table S1B	Downregulated transcripts
Table S1C	Meristem-specific genes
Table S1D	Expression of all the transcripts

## Sheet: Table S1A
target_id	Mock 1	Mock 2	Mock 3	Mock 4	Virus 1	Virus 2	Virus 3	Virus 4	pval	qval	b	se_b	mean_obs	var_obs	tech_var	sigma_sq	smooth_sigma_sq	final_sigma_sq	annotation
Niben101Scf00712g02011.1	0	0	29.424	0	291.675	383.432	745.582	288.545	7.98137e-06	2.23804e-05	7.75215	1.73594	4.90459	22.3362	0.060944	5.96602	0.0172063	5.96602	sp|Q9LUE0|TPS19_ARATH *-** Terpenoid synthase 19 IPR008930 (Terpenoid cyclases/protein prenyltransferase alpha-alpha toroid), IPR008949 (Isoprenoid synthase domain) GO:0000287 (magnesium ion binding), GO:0008152 (metabolic process), GO:0010333 (terpene synthase activity), GO:0016829 (lyase activity)
Niben101Scf07563g02008.1	0	0.0866936	22.7942	0	310.023	438.883	575.69	363.817	1.52121e-06	4.69232e-06	7.40629	1.54027	4.92365	19.7394	0.0812064	4.66367	0.0170364	4.66367	AT2G36780.1 *-*- UDP-Glycosyltransferase superfamily protein LENGTH=496 IPR002213 (UDP-glucuronosyl/UDP-glucosyltransferase) GO:0008152 (metabolic process), GO:0016758 (transferase activity, transferring hexosyl groups)
Niben101Ctg08590g00001.1	0	0	131.059	0	733.494	661.853	3224.39	943.858	3.57674e-05	9.20914e-05	7.36768	1.78254	4.73592	20.9564	0.000394248	6.35451	0.0188637	6.35451	AT2G45550.1 *-*- cytochrome P450, family 76, subfamily C, polypeptide 4 LENGTH=511 IPR001128 (Cytochrome P450) GO:0005506 (iron ion binding), GO:0016705 (oxidoreductase activity, acting on paired donors, with incorporation or reduction of molecular oxygen), GO:0020037 (heme binding), GO:0055114 (oxidation-reduction process)
Niben101Scf14022g00011.1	0.0490073	0.148249	23.8706	0	480.392	585.8	577.057	332.117	8.65609e-07	2.76006e-06	7.30084	1.48392	5.2905	19.0041	0.11104	4.293	0.0142387	4.293	AT2G26710.1 *-*- Cytochrome P450 superfamily protein LENGTH=520 IPR001128 (Cytochrome P450) GO:0005506 (iron ion binding), GO:0016705 (oxidoreductase activity, acting on paired donors, with incorporation or reduction of molecular oxygen), GO:0020037 (heme binding), GO:0055114 (oxidation-reduction process)
Niben101Scf16511g00010.1	0	0.147981	58.3796	0	297.891	295.635	1392.06	359.594	6.77216e-05	0.000167531	7.27043	1.82484	5.2641	20.8112	0.0824803	6.57758	0.0144136	6.57758	sp|Q9LUE2|TPS18_ARATH *-** Terpenoid synthase 18 IPR008930 (Terpenoid cyclases/protein prenyltransferase alpha-alpha toroid), IPR008949 (Isoprenoid synthase domain) GO:0000287 (magnesium ion binding), GO:0008152 (metabolic process), GO:0010333 (terpene synthase activity), GO:0016829 (lyase activity)
Niben101Scf03766g07024.1	0.134988	0.217184	32.0856	0	477.197	645.362	723.336	519.07	1.86967e-06	5.69792e-06	7.18721	1.50769	5.63489	18.6557	0.171438	4.37484	0.0123319	4.37484	AT2G35880.1 *-*- TPX2 (targeting protein for Xklp2) protein family LENGTH=432 IPR027329 (TPX2, C-terminal domain)
Niben101Scf01696g06043.1	0	0	0	0	21.8355	25.8712	36.1098	17.8525	1.16051e-257	4.35829e-253	7.026	0.204908	2.81985	14.142	0.00298208	0.0411053	0.0809922	0.0809922	AT4G00340.1 *-** receptor-like protein kinase 4 LENGTH=818 IPR000858 (S-locus glycoprotein), IPR001480 (Bulb-type lectin domain), IPR003609 (Apple-like), IPR011009 (Protein kinase-like domain), IPR013032 (EGF-like, conserved site), IPR013320 (Concanavalin A-like lectin/glucanase domain) GO:0004672 (protein kinase activity), GO:0004674 (protein serine/threonine kinase activity), GO:0005524 (ATP bi…
Niben101Ctg13736g00004.1	0	0	17.552	0	212.303	234.565	293.738	241.129	1.45239e-06	4.49443e-06	6.90596	1.43346	4.19145	17.1489	0.00368195	4.10595	0.0265237	4.10595	sp|P23432|E13C_TOBAC *-*- Glucan endo-1,3-beta-glucosidase IPR000490 (Glycoside hydrolase, family 17), IPR017853 (Glycoside hydrolase superfamily) GO:0004553 (hydrolase activity, hydrolyzing O-glycosyl compounds), GO:0005975 (carbohydrate metabolic process)
Niben101Scf02041g00002.1	0.40615	0.717728	137.431	0.587748	2013.93	2249.15	3394.62	1902	4.99718e-07	1.64738e-06	6.89687	1.37212	6.75792	16.818	0.0607642	3.70468	0.00944864	3.70468	sp|Q7XCK6|CHI8_ORYSJ *-** Chitinase 8 IPR016283 (Glycoside hydrolase, family 19), IPR023346 (Lysozyme-like domain) GO:0004568 (chitinase activity), GO:0005975 (carbohydrate metabolic process), GO:0006032 (chitin catabolic process), GO:0016998 (cell wall macromolecule catabolic process)
Niben101Ctg13347g00002.1	0	0.193892	101.297	0.12001	529.144	470.713	2394.27	687.111	4.18429e-05	0.000106703	6.88029	1.67932	5.07945	18.3598	0.121442	5.51881	0.0157503	5.51881	AT3G48310.1 *-*- cytochrome P450, family 71, subfamily A, polypeptide 22 LENGTH=490 IPR001128 (Cytochrome P450) GO:0005506 (iron ion binding), GO:0016705 (oxidoreductase activity, acting on paired donors, with incorporation or reduction of molecular oxygen), GO:0020037 (heme binding), GO:0055114 (oxidation-reduction process)
Niben101Scf03993g06006.1	0	0	5.38472	0	88.2684	74.6457	148.881	52.0534	6.53746e-07	2.12181e-06	6.78278	1.36348	4.04426	16.3316	0.00327107	3.71487	0.0293263	3.71487	sp|Q9LUE2|TPS18_ARATH *-** Terpenoid synthase 18 IPR008930 (Terpenoid cyclases/protein prenyltransferase alpha-alpha toroid), IPR008949 (Isoprenoid synthase domain) GO:0000287 (magnesium ion binding), GO:0008152 (metabolic process), GO:0010333 (terpene synthase activity), GO:0016829 (lyase activity)
Niben101Scf01587g01006.1	0.278866	1.26069	112.741	0.509665	2046.74	2136.59	3048.66	2030.19	1.73344e-07	6.07045e-07	6.73882	1.28951	5.42362	15.8253	0.134497	3.19119	0.0134195	3.19119	sp|Q9LV58|MBF1C_ARATH *-*- Multiprotein-bridging factor 1c IPR010982 (Lambda repressor-like, DNA-binding domain), IPR013729 (Multiprotein bridging factor 1, N-terminal) GO:0003677 (DNA binding), GO:0043565 (sequence-specific DNA binding)
Niben101Scf01061g04027.1	0	0	8.27313	0	95.6944	120.1	237.244	74.4573	1.04241e-06	3.28946e-06	6.71894	1.37586	4.01963	16.1435	0.0011765	3.78479	0.0298325	3.78479	AT1G30760.1 *-** FAD-binding Berberine family protein LENGTH=534 IPR012951 (Berberine/berberine-like), IPR016166 (FAD-binding, type 2) GO:0003824 (catalytic activity), GO:0008762 (UDP-N-acetylmuramate dehydrogenase activity), GO:0016491 (oxidoreductase activity), GO:0016614 (oxidoreductase activity, acting on CH-OH group of donors), GO:0050660 (flavin adenine dinucleotide binding), GO:0055114 (ox…
Niben101Scf03385g02011.1	0.144046	0	18.8938	0.138849	255.659	350.728	478.877	317.203	4.33069e-07	1.43941e-06	6.6995	1.32563	4.87725	15.8363	0.0793799	3.43522	0.0174557	3.43522	AT2G15220.1 *-*- Plant basic secretory protein (BSP) family protein LENGTH=225 IPR007541 (Uncharacterised protein family, basic secretory protein)
Niben101Scf12515g00025.1	0	0	14.488	0	147.144	213.696	354.168	162.872	7.56565e-07	2.43156e-06	6.66276	1.34703	3.97166	15.7941	0.015849	3.61315	0.0308509	3.61315	AT4G29510.1 *-** arginine methyltransferase 11 LENGTH=390 IPR025799 (Protein arginine N-methyltransferase), IPR029063 (S-adenosyl-L-methionine-dependent methyltransferase) GO:0006479 (protein methylation), GO:0008168 (methyltransferase activity)
Niben101Scf03231g01008.1	0.0513684	0	7.21586	0	87.106	106.862	149.222	75.39	1.36304e-06	4.23331e-06	6.65879	1.37854	4.37395	15.9262	0.0669704	3.73375	0.0235273	3.73375	AT1G47670.1 *-*- Transmembrane amino acid transporter family protein LENGTH=519 IPR013057 (Amino acid transporter, transmembrane)
Niben101Scf05057g04016.1	0	0	8.51506	0	140.165	139.158	231.555	121.71	1.62842e-07	5.7267e-07	6.64012	1.26782	3.88628	15.353	0.00230546	3.21245	0.0327799	3.21245	sp|Q9SI37|WRKY1_ARATH --** WRKY transcription factor 1 IPR003657 (DNA-binding WRKY) GO:0003700 (sequence-specific DNA binding transcription factor activity), GO:0006355 (regulation of transcription, DNA-templated), GO:0043565 (sequence-specific DNA binding)
Niben101Scf06249g05020.1	0.058545	0.0887539	10.7342	0.0581613	252.638	294.18	284.549	178.74	1.37588e-08	5.52514e-08	6.59972	1.16267	4.79602	14.762	0.179112	2.52448	0.0182386	2.52448	AT2G26135.1 *-** RING/U-box protein with C6HC-type zinc finger LENGTH=384 IPR002867 (Zinc finger, C6HC-type), IPR013083 (Zinc finger, RING/FYVE/PHD-type) GO:0005515 (protein binding), GO:0008270 (zinc ion binding)
Niben101Scf03930g00018.1	0	0	15.5599	0.104709	177.975	308.214	368.17	183.914	5.26251e-07	1.73105e-06	6.59458	1.31458	4.19919	15.3878	0.0495306	3.40672	0.0263863	3.40672	sp|Q9SK27|ENL1_ARATH *-*- Early nodulin-like protein 1 IPR008972 (Cupredoxin), IPR028871 (Blue (type 1) copper protein, binding site) GO:0009055 (electron carrier activity)
Niben101Scf07725g00004.1	0	0	3.66224	0	77.4366	70.3387	93.3584	32.9795	1.93352e-07	6.73219e-07	6.57913	1.26385	3.83952	15.1054	0.190513	3.00413	0.0339057	3.00413	sp|Q9LUE2|TPS18_ARATH *-*- Terpenoid synthase 18 IPR008930 (Terpenoid cyclases/protein prenyltransferase alpha-alpha toroid), IPR008949 (Isoprenoid synthase domain)
Niben101Scf08341g00020.1	0.0164315	0	2.17419	0	33.113	39.1776	50.9687	26.3314	3.03764e-07	1.03033e-06	6.57279	1.28347	4.1649	15.1672	0.0470008	3.2476	0.0270021	3.2476	AT1G65790.1 *-** receptor kinase 1 LENGTH=843 IPR000858 (S-locus glycoprotein), IPR001480 (Bulb-type lectin domain), IPR003609 (Apple-like), IPR011009 (Protein kinase-like domain), IPR013320 (Concanavalin A-like lectin/glucanase domain) GO:0004672 (protein kinase activity), GO:0004674 (protein serine/threonine kinase activity), GO:0005524 (ATP binding), GO:0006468 (protein phosphorylation), GO:00…
Niben101Scf03927g01003.1	0.0208436	0.0630369	3.99235	0.0204873	107.522	116.438	95.4716	75.486	1.0252e-08	4.1822e-08	6.55853	1.14529	4.92275	14.5384	0.167544	2.45585	0.0170444	2.45585	sp|P37278|ATCL_SYNE7 *-** Calcium-transporting ATPase IPR001757 (P-type ATPase), IPR023214 (HAD-like domain), IPR023298 (P-type ATPase, transmembrane domain) GO:0000166 (nucleotide binding), GO:0005388 (calcium-transporting ATPase activity), GO:0005524 (ATP binding), GO:0016020 (membrane), GO:0016021 (integral component of membrane), GO:0046872 (metal ion binding), GO:0070588 (calcium ion transme…
Niben101Scf08670g00020.1	0	0	4.26418	0	46.4026	74.6649	87.7499	41.5275	6.43273e-07	2.08962e-06	6.52005	1.30984	3.8643	15.0872	0.00209333	3.42926	0.0333026	3.42926	sp|O81078|GLR29_ARATH *-** Glutamate receptor 2.9 IPR001320 (Ionotropic glutamate receptor), IPR028082 (Periplasmic binding protein-like I) GO:0004970 (ionotropic glutamate receptor activity), GO:0016020 (membrane)
Niben101Scf05066g02005.1	0.10338	0	5.68125	0	90.8035	125.502	162.71	91.6103	1.31303e-07	4.67491e-07	6.50832	1.23333	4.21365	14.7099	0.0488318	2.99338	0.0261323	2.99338	AT5G13210.1 *-*- Uncharacterised conserved protein UCP015417, vWA LENGTH=673 IPR002035 (von Willebrand factor, type A), IPR024553 (Domain of unknown function DUF2828)
Niben101Scf02349g03003.1	0	0	4.86108	0	80.0105	87.0236	110.413	74.8369	7.88545e-08	2.89141e-07	6.47768	1.20633	3.74904	14.4834	0.00233881	2.90814	0.0362387	2.90814	sp|A7NY33|PER4_VITVI *-** Peroxidase 4 IPR010255 (Haem peroxidase) GO:0004601 (peroxidase activity), GO:0006979 (response to oxidative stress), GO:0020037 (heme binding), GO:0055114 (oxidation-reduction process)
Niben101Scf04787g02002.1	0.049578	0	16.7112	0	85.3752	84.4949	386.706	77.788	3.45567e-05	8.91146e-05	6.44589	1.55655	4.33611	16.0247	0.0569278	4.78874	0.0241088	4.78874	AT5G42650.1 *-*- allene oxide synthase LENGTH=518 IPR001128 (Cytochrome P450) GO:0004497 (monooxygenase activity), GO:0005506 (iron ion binding), GO:0016705 (oxidoreductase activity, acting on paired donors, with incorporation or reduction of molecular oxygen), GO:0020037 (heme binding), GO:0055114 (oxidation-reduction process)
Niben101Scf00821g16001.1	0	0	9.60502	0	128.354	128.572	199.527	108.118	3.69511e-07	1.23946e-06	6.41184	1.26117	3.7672	14.4729	0.00213406	3.17898	0.035753	3.17898	sp|Q94AG2|SERK1_ARATH *-*- Somatic embryogenesis receptor kinase 1 IPR001611 (Leucine-rich repeat), IPR013210 (Leucine-rich repeat-containing N-terminal, type 2) GO:0005515 (protein binding)
Niben101Scf01942g04001.1	0.0921473	0	10.1999	0	182.955	161.247	193.917	112.564	3.08169e-07	1.04396e-06	6.39305	1.24904	4.04217	14.3519	0.0447997	3.07539	0.0293689	3.07539	sp|Q9ZUU0|WRK44_ARATH --** WRKY transcription factor 44 IPR003657 (DNA-binding WRKY) GO:0003700 (sequence-specific DNA binding transcription factor activity), GO:0006355 (regulation of transcription, DNA-templated), GO:0043565 (sequence-specific DNA binding)
Niben101Scf01395g03012.1	0	0	8.38342	0	73.2362	76.9428	212.277	44.9468	4.8409e-06	1.40127e-05	6.38883	1.39751	3.86034	15.0101	0.00158314	3.90451	0.0333981	3.90451	AT1G30760.1 *-** FAD-binding Berberine family protein LENGTH=534 IPR012951 (Berberine/berberine-like), IPR016166 (FAD-binding, type 2) GO:0003824 (catalytic activity), GO:0008762 (UDP-N-acetylmuramate dehydrogenase activity), GO:0016491 (oxidoreductase activity), GO:0016614 (oxidoreductase activity, acting on CH-OH group of donors), GO:0050660 (flavin adenine dinucleotide binding), GO:0055114 (ox…
Niben101Scf03171g03017.1	0	0.062345	8.18484	0.122751	115.509	138.525	205.452	111.098	3.2488e-07	1.0975e-06	6.38661	1.25022	4.67182	14.3334	0.107258	3.01882	0.0195791	3.01882	sp|B9SBU9|TPS5_RICCO *-** Terpene synthase 5 IPR008949 (Isoprenoid synthase domain) GO:0000287 (magnesium ion binding), GO:0010333 (terpene synthase activity), GO:0016829 (lyase activity)
Niben101Scf10254g01014.1	0	0	25.5852	0	467.329	642.144	611.363	408.8	1.50426e-08	6.01239e-08	6.34158	1.12021	3.59269	13.6414	0.00362084	2.50611	0.0408285	2.50611	sp|Q9FUT0|GSTU9_ARATH *-*- Glutathione S-transferase U9 IPR010987 (Glutathione S-transferase, C-terminal-like)
Niben101Scf00892g00003.1	0	0	8.85356	0	200.931	231.473	193.796	129.865	1.0544e-08	4.29667e-08	6.31357	1.10344	3.56017	13.4762	0.00376118	2.43138	0.0418847	2.43138	gb|AES65140.2| *-*- VQ motif protein [Medicago truncatula] IPR008889 (VQ)
Niben101Scf02636g05003.1	0	0	152.601	0	1335.23	1772.86	3431.5	1713.86	7.55223e-07	2.42766e-06	6.28536	1.27064	3.70414	14.0551	0.00152143	3.22755	0.0374795	3.22755	Unknown protein
Niben101Scf01015g01002.1	0	0.096166	23.7276	0.181502	136.913	136.378	655.174	197.579	1.58114e-05	4.26763e-05	6.28002	1.4547	4.78715	14.8959	0.135437	4.09684	0.0183283	4.09684	sp|Q02243|WIN_SOYBN *-*- Wound-induced protein IPR001002 (Chitin-binding, type 1), IPR009009 (RlpA-like double-psi beta-barrel domain) GO:0008061 (chitin binding), GO:0042742 (defense response to bacterium), GO:0050832 (defense response to fungus)
Niben101Scf01001g00003.1	0	0	3.3257	0	69.147	80.5363	122.037	75.7125	1.10409e-09	5.10202e-09	6.26154	1.02756	3.45698	13.012	0.00804737	2.10372	0.0455051	2.10372	sp|P23432|E13C_TOBAC *-*- Glucan endo-1,3-beta-glucosidase IPR000490 (Glycoside hydrolase, family 17), IPR017853 (Glycoside hydrolase superfamily)
Niben101Scf01001g00004.1	0	0	3.3257	0	69.147	80.5363	122.037	75.7125	1.10409e-09	5.10202e-09	6.26154	1.02756	3.45698	13.012	0.00804737	2.10372	0.0455051	2.10372	sp|P23432|E13C_TOBAC *-*- Glucan endo-1,3-beta-glucosidase IPR000490 (Glycoside hydrolase, family 17), IPR017853 (Glycoside hydrolase superfamily)
Niben101Scf01001g00005.1	0	0	3.3257	0	69.147	80.5363	122.037	75.7125	1.10409e-09	5.10202e-09	6.26154	1.02756	3.45698	13.012	0.00804737	2.10372	0.0455051	2.10372	sp|P23432|E13C_TOBAC *-*- Glucan endo-1,3-beta-glucosidase IPR000490 (Glycoside hydrolase, family 17), IPR017853 (Glycoside hydrolase superfamily)
Niben101Scf01398g00003.1	0	0	3.64319	0	52.1103	72.5158	93.2966	36.1665	8.64015e-08	3.15061e-07	6.20117	1.1584	3.54773	13.2874	0.0100885	2.67369	0.0422991	2.67369	gb|AAG31013.1| *-*- tospovirus resistance protein A [Solanum lycopersicum]
Niben101Scf01950g04012.1	0	0	0.643858	0	33.4589	65.5206	19.9866	35.1771	3.86424e-15	3.41623e-14	6.19503	0.788247	3.15374	12.0304	0.0110656	1.2316	0.0590881	1.2316	gb|AES77964.2| *-*- WRKY transcription factor-like protein [Medicago truncatula]
Niben101Scf04362g07009.1	0	0	3.65599	0	53.6353	42.6014	77.7678	27.8927	5.06093e-07	1.66678e-06	6.18796	1.23168	3.61382	13.5409	0.00286644	3.03122	0.0401621	3.03122	sp|B9SBU9|TPS5_RICCO *-** Terpene synthase 5 IPR008930 (Terpenoid cyclases/protein prenyltransferase alpha-alpha toroid), IPR008949 (Isoprenoid synthase domain) GO:0000287 (magnesium ion binding), GO:0008152 (metabolic process), GO:0010333 (terpene synthase activity), GO:0016829 (lyase activity)
Niben101Scf07725g01004.1	0	0	2.41095	0	43.5282	27.6997	67.5948	26.3108	1.06413e-07	3.84004e-07	6.16861	1.16051	3.53058	13.1807	0.171549	2.52203	0.04288	2.52203	sp|Q9LUE2|TPS18_ARATH *-*- Terpenoid synthase 18 IPR008930 (Terpenoid cyclases/protein prenyltransferase alpha-alpha toroid), IPR008949 (Isoprenoid synthase domain)
Niben101Scf10086g00004.1	0	0	3.01649	0	42.1179	47.3543	80.6756	32.269	8.604e-08	3.13803e-07	6.1354	1.14595	3.50428	13.0064	0.00235879	2.62405	0.0437926	2.62405	AT1G43710.1 *-** Pyridoxal phosphate (PLP)-dependent transferases superfamily protein LENGTH=482 IPR002129 (Pyridoxal phosphate-dependent decarboxylase), IPR015424 (Pyridoxal phosphate-dependent transferase) GO:0003824 (catalytic activity), GO:0016831 (carboxy-lyase activity), GO:0019752 (carboxylic acid metabolic process), GO:0030170 (pyridoxal phosphate binding)
Niben101Scf08351g01002.1	0	0	2.68334	0	76.4547	82.8219	68.7455	52.702	3.20762e-10	1.58753e-09	6.12009	0.973235	3.33529	12.3253	0.00598601	1.88839	0.0503688	1.88839	sp|Q99816|TS101_HUMAN *-*- Tumor susceptibility gene 101 protein IPR016135 (Ubiquitin-conjugating enzyme/RWD-like), IPR017916 (Steadiness box) GO:0006464 (cellular protein modification process), GO:0015031 (protein transport)
Niben101Scf07761g02006.1	0	0	11.746	0	110.397	95.5925	276.976	116.693	1.32651e-06	4.12427e-06	6.10224	1.2619	3.5935	13.3691	0.0021662	3.18263	0.0408026	3.18263	sp|Q8LDC8|ERF92_ARATH *-** Ethylene-responsive transcription factor 1B IPR016177 (DNA-binding domain) GO:0003677 (DNA binding), GO:0003700 (sequence-specific DNA binding transcription factor activity), GO:0006355 (regulation of transcription, DNA-templated)
Niben101Scf01934g02004.1	0	0.102252	15.5955	0.0672958	105.546	109.794	390.592	83.0977	8.66514e-06	2.41947e-05	6.05829	1.36201	4.34536	13.6667	0.122015	3.58812	0.0239648	3.58812	sp|Q01413|E13B_SOLLC *-*- Glucan endo-1,3-beta-glucosidase B IPR000490 (Glycoside hydrolase, family 17), IPR017853 (Glycoside hydrolase superfamily) GO:0004553 (hydrolase activity, hydrolyzing O-glycosyl compounds), GO:0005975 (carbohydrate metabolic process)
Niben101Scf05415g00003.1	0.0479278	0.072601	4.82268	0.093971	111.293	145.607	128.369	80.0527	7.36811e-10	3.48588e-09	6.0562	0.983472	4.49738	12.1374	0.189437	1.745	0.0217624	1.745	AT2G43840.2 *-*- UDP-glycosyltransferase 74 F1 LENGTH=449 IPR002213 (UDP-glucuronosyl/UDP-glucosyltransferase) GO:0008152 (metabolic process), GO:0016758 (transferase activity, transferring hexosyl groups)
Niben101Scf05341g03002.1	0	0	61.0097	1.08364	1032.33	1339.68	1363.01	943.783	1.56192e-08	6.2329e-08	6.04531	1.06909	3.68362	12.401	0.0469871	2.23893	0.0380661	2.23893	ref|XP_007031719.1| *-*- Calcium-binding site, putative [Theobroma cacao] gb|EOY02645.1| Calcium-binding site, putative [Theobroma cacao]
Niben101Scf05849g00002.1	0	0.111923	4.29549	0	74.1212	83.489	109.74	65.4617	2.05549e-08	8.09161e-08	6.01743	1.07315	3.74994	12.3198	0.0877404	2.21556	0.0362143	2.21556	sp|Q40479|ERF2_TOBAC *-** Ethylene-responsive transcription factor 2 IPR016177 (DNA-binding domain) GO:0003677 (DNA binding), GO:0003700 (sequence-specific DNA binding transcription factor activity), GO:0006355 (regulation of transcription, DNA-templated)
Niben101Scf04036g04007.1	0.325588	0.573118	23.9008	0.31434	463.347	480.809	568.936	373.976	4.65786e-09	1.98576e-08	5.98774	1.02198	5.82849	12.0342	0.0679378	2.02095	0.0115658	2.02095	sp|Q2LUQ1|FTSH_SYNAS *-** ATP-dependent zinc metalloprotease FtsH IPR003959 (ATPase, AAA-type, core), IPR025753 (AAA-type ATPase, N-terminal domain), IPR027417 (P-loop containing nucleoside triphosphate hydrolase) GO:0005524 (ATP binding)
Niben101Scf02413g04005.1	0.076109	0.230593	5.10761	0	103.63	150.479	145.592	90.785	4.47624e-09	1.91246e-08	5.96929	1.01768	4.13516	11.9561	0.118213	1.95315	0.0275517	1.95315	AT5G26310.1 *-*- UDP-Glycosyltransferase superfamily protein LENGTH=481 IPR002213 (UDP-glucuronosyl/UDP-glucosyltransferase) GO:0008152 (metabolic process), GO:0016758 (transferase activity, transferring hexosyl groups)
Niben101Scf01212g03005.1	0	0	7.60353	0	129.805	143.276	209.232	121.437	4.4155e-09	1.88801e-08	5.96845	1.01715	3.30113	11.9514	0.00497595	2.06421	0.0518651	2.06421	sp|Q8LDC8|ERF92_ARATH *-** Ethylene-responsive transcription factor 1B IPR016177 (DNA-binding domain) GO:0003677 (DNA binding), GO:0003700 (sequence-specific DNA binding transcription factor activity), GO:0006355 (regulation of transcription, DNA-templated)
Niben101Scf09870g00017.1	0	0	1.34603	0	23.4934	31.1227	44.7732	33.0464	3.22764e-10	1.59681e-09	5.95538	0.947188	3.222	11.6713	0.00733005	1.787	0.0555795	1.787	sp|Q6M2F0|FTSH_CORGL *-** ATP-dependent zinc metalloprotease FtsH IPR003959 (ATPase, AAA-type, core), IPR025753 (AAA-type ATPase, N-terminal domain), IPR027417 (P-loop containing nucleoside triphosphate hydrolase) GO:0005524 (ATP binding)
Niben101Scf13429g04019.1	0.196505	0	11.0911	0.273796	147.591	183.972	309.058	126.362	2.90099e-07	9.86388e-07	5.94855	1.15961	4.48942	12.4153	0.0789231	2.61048	0.0218704	2.61048	sp|Q3T056|LDH6B_BOVIN *-** L-lactate dehydrogenase A-like 6B IPR001557 (L-lactate/malate dehydrogenase) GO:0003824 (catalytic activity), GO:0004459 (L-lactate dehydrogenase activity), GO:0005975 (carbohydrate metabolic process), GO:0016491 (oxidoreductase activity), GO:0016616 (oxidoreductase activity, acting on the CH-OH group of donors, NAD or NADP as acceptor), GO:0044262 (cellular carbohydrat…
Niben101Scf05596g00010.1	0	0.313507	1.60434	0	109.321	129.984	79.0455	68.1115	8.43058e-15	7.15989e-14	5.93749	0.765048	3.4684	11.0759	0.223503	0.947095	0.0450831	0.947095	gb|AFF18811.1| *-*- glutathione transferase, partial [Dimocarpus longan] IPR010987 (Glutathione S-transferase, C-terminal-like)
Niben101Scf07491g00003.1	0.11265	0.152688	34.6392	0.248714	190.761	170.734	889.711	188.504	1.30203e-05	3.55129e-05	5.92971	1.3601	5.37602	13.2173	0.144753	3.55499	0.0137005	3.55499	sp|Q688M5|CHI9_ORYSJ *-** Chitinase 9 IPR016283 (Glycoside hydrolase, family 19), IPR023346 (Lysozyme-like domain) GO:0004568 (chitinase activity), GO:0005975 (carbohydrate metabolic process), GO:0006032 (chitin catabolic process), GO:0008061 (chitin binding), GO:0016998 (cell wall macromolecule catabolic process)
Niben101Scf04869g03002.1	0.0589096	0.0890432	5.96579	0.0567658	83.6752	121.318	130.551	104.887	6.73311e-09	2.81521e-08	5.9286	1.02262	4.32024	11.8351	0.168917	1.9226	0.0243586	1.9226	sp|P23433|E13D_TOBAC *-*- Glucan endo-1,3-beta-glucosidase IPR000490 (Glycoside hydrolase, family 17), IPR017853 (Glycoside hydrolase superfamily) GO:0004553 (hydrolase activity, hydrolyzing O-glycosyl compounds), GO:0005975 (carbohydrate metabolic process)
Niben101Scf06162g00009.1	0	0.227143	8.83364	0.147274	150.886	201.808	235.883	176.659	2.80338e-09	1.2292e-08	5.90851	0.994243	3.93427	11.669	0.120958	1.85608	0.0316765	1.85608	sp|Q9SR36|GSTU8_ARATH *-*- Glutathione S-transferase U8 IPR010987 (Glutathione S-transferase, C-terminal-like), IPR012336 (Thioredoxin-like fold) GO:0005515 (protein binding)
Niben101Scf09740g00003.1	0	0.0993008	7.88002	0.190233	81.8511	91.9142	196.797	135.493	2.70825e-07	9.24706e-07	5.90289	1.14782	4.31153	12.214	0.111256	2.52372	0.0244971	2.52372	AT5G52390.1 *-*- PAR1 protein LENGTH=195 IPR009489 (PAR1)
Niben101Scf13776g02016.1	0.0325814	0	2.16277	0	19.5513	28.9907	56.2003	26.6132	2.12488e-07	7.3555e-07	5.89153	1.13559	3.65835	12.1279	0.0509459	2.5282	0.0388069	2.5282	AT4G21380.1 *-** receptor kinase 3 LENGTH=850 IPR000858 (S-locus glycoprotein), IPR001480 (Bulb-type lectin domain), IPR003609 (Apple-like), IPR011009 (Protein kinase-like domain), IPR024171 (S-receptor-like serine/threonine-protein kinase) GO:0004672 (protein kinase activity), GO:0004674 (protein serine/threonine kinase activity), GO:0005524 (ATP binding), GO:0006468 (protein phosphorylation), G…
Niben101Scf09044g01012.1	0	0.367909	33.0315	0	113.949	103.735	836.997	141.937	0.000102964	0.000248334	5.85955	1.50883	4.18657	13.7125	0.05163	4.50152	0.0266107	4.50152	sp|P81370|TLP_ACTDE *-*- Thaumatin-like protein IPR001938 (Thaumatin)
Niben101Scf04362g07011.1	0	0	1.69702	0	24.2101	20.4585	60.5465	18.2539	4.31703e-08	1.63401e-07	5.8465	1.06739	3.26218	11.7193	0.00462196	2.27403	0.0536485	2.27403	sp|P58051|C71BE_ARATH *-*- Cytochrome P450 71B14 IPR001128 (Cytochrome P450) GO:0005506 (iron ion binding), GO:0016705 (oxidoreductase activity, acting on paired donors, with incorporation or reduction of molecular oxygen), GO:0020037 (heme binding), GO:0055114 (oxidation-reduction process)
Niben101Scf01249g06013.1	0.201085	0.0758817	10.4122	0.15986	116.673	170.032	277.564	132.522	3.58625e-08	1.37206e-07	5.83746	1.05941	4.91882	11.66	0.149687	2.09501	0.0170793	2.09501	ref|XP_003630569.1| *-*- Mitochondrial phosphate carrier protein [Medicago truncatula] IPR018108 (Mitochondrial substrate/solute carrier), IPR023395 (Mitochondrial carrier domain)
Niben101Scf04411g03009.1	0	0	31.0563	0	380.585	480.75	767.616	379.152	2.99137e-08	1.15506e-07	5.8304	1.05205	3.26106	11.6098	0.00516253	2.20846	0.0537011	2.20846	sp|B0KKR8|SYT_PSEPG --*- Threonine--tRNA ligase
Niben101Scf04098g00003.1	0	0	16.548	0	154.133	131.878	379.89	151.473	5.35846e-07	1.76029e-06	5.82092	1.16116	3.35407	11.9923	0.00306362	2.69353	0.0495717	2.69353	sp|Q9LDH1|SIB1_ARATH *-*- Sigma factor binding protein 1, chloroplastic IPR008889 (VQ)
Niben101Scf02763g03011.1	0	0	1.65753	0	20.7263	24.2218	46.3239	24.5688	1.38469e-08	5.55695e-08	5.8149	1.0246	3.22357	11.4606	0.00453778	2.09509	0.0555021	2.09509	AT2G05940.1 *-** Protein kinase superfamily protein LENGTH=462 IPR011009 (Protein kinase-like domain), IPR013320 (Concanavalin A-like lectin/glucanase domain) GO:0004672 (protein kinase activity), GO:0004674 (protein serine/threonine kinase activity), GO:0005524 (ATP binding), GO:0006468 (protein phosphorylation), GO:0016772 (transferase activity, transferring phosphorus-containing groups)
Niben101Scf07123g01015.1	0	0.0551982	1.66532	0.0719661	37.3823	53.1835	46.3369	40.1152	1.80686e-10	9.23468e-10	5.80834	0.910837	3.93953	11.0613	0.118432	1.54082	0.0315587	1.54082	AT4G08850.1 *-*- Leucine-rich repeat receptor-like protein kinase family protein LENGTH=1045 IPR001611 (Leucine-rich repeat), IPR003591 (Leucine-rich repeat, typical subtype), IPR013210 (Leucine-rich repeat-containing N-terminal, type 2) GO:0005515 (protein binding)
Niben101Scf10322g01012.1	0	0	3.08201	0	36.0315	28.8821	86.8831	23.7313	3.70341e-07	1.24191e-06	5.79926	1.14078	3.31057	11.8399	0.00416334	2.59859	0.0514453	2.59859	sp|Q52QH4|NAC68_ORYSJ *-*- NAC domain-containing protein 68 IPR003441 (NAC domain) GO:0003677 (DNA binding), GO:0006355 (regulation of transcription, DNA-templated)
Niben101Scf09846g01010.1	0	0	3.3653	0.135805	56.4008	56.9483	77.7701	56.2235	1.83713e-08	7.27164e-08	5.79177	1.02934	3.64402	11.4005	0.0483088	2.07078	0.0392357	2.07078	sp|Q08257|QOR_HUMAN *-** Quinone oxidoreductase IPR002085 (Alcohol dehydrogenase superfamily, zinc-type), IPR016040 (NAD(P)-binding domain), IPR020843 (Polyketide synthase, enoylreductase domain) GO:0008270 (zinc ion binding), GO:0016491 (oxidoreductase activity), GO:0055114 (oxidation-reduction process)
Niben101Scf02410g00002.1	0.0694755	0	2.71153	0	37.9462	60.6032	64.943	46.2138	4.75541e-09	2.02505e-08	5.77736	0.986652	3.4641	11.2054	0.0461787	1.90079	0.0452412	1.90079	sp|Q688M5|CHI9_ORYSJ *-** Chitinase 9 IPR016283 (Glycoside hydrolase, family 19), IPR023346 (Lysozyme-like domain) GO:0004568 (chitinase activity), GO:0005975 (carbohydrate metabolic process), GO:0006032 (chitin catabolic process), GO:0016998 (cell wall macromolecule catabolic process)
Niben101Scf12270g02002.1	0.0372454	0	4.72481	0.0535806	29.7654	28.6885	114.966	19.1698	2.05898e-05	5.47861e-05	5.76666	1.35419	4.48336	12.6449	0.102641	3.565	0.0219531	3.565	emb|CAA80358.1| *-*- beta-fructofuranosidase [Solanum tuberosum] IPR001362 (Glycoside hydrolase, family 32), IPR013320 (Concanavalin A-like lectin/glucanase domain), IPR023296 (Glycosyl hydrolase, five-bladed beta-propellor domain) GO:0004553 (hydrolase activity, hydrolyzing O-glycosyl compounds), GO:0005975 (carbohydrate metabolic process)
Niben101Scf16244g00001.1	0	0	16.6796	0	132.815	100.457	359.739	146.175	1.46671e-06	4.53613e-06	5.75719	1.1955	3.34853	11.9202	0.00289294	2.85555	0.049805	2.85555	sp|Q9LDH1|SIB1_ARATH *-*- Sigma factor binding protein 1, chloroplastic IPR008889 (VQ)
Niben101Scf06424g01007.1	0	0.282134	25.881	0	114.18	148.755	539.437	145.747	1.83231e-05	4.90535e-05	5.7378	1.33923	3.83947	12.481	0.0604862	3.52659	0.0339069	3.52659	AT1G73260.1 *-** kunitz trypsin inhibitor 1 LENGTH=215 IPR002160 (Proteinase inhibitor I3, Kunitz legume) GO:0004866 (endopeptidase inhibitor activity)
Niben101Scf00046g08005.1	1.1411	1.09063	31.3324	0.542034	669.828	849.267	873.653	562.982	1.09366e-10	5.74682e-10	5.72548	0.887203	5.22043	10.7154	0.108818	1.46544	0.0147121	1.46544	emb|CDY36373.1| *-*- BnaC04g32810D [Brassica napus]
Niben101Scf03877g00018.1	0.11115	0	5.32204	0	74.8247	78.0055	113.614	67.4396	2.91476e-08	1.12687e-07	5.72062	1.0314	3.48321	11.1738	0.0507827	2.07677	0.044544	2.07677	sp|Q9SFC7|FB135_ARATH *-*- F-box protein IPR015915 (Kelch-type beta propeller), IPR017451 (F-box associated interaction domain) GO:0005515 (protein binding)
Niben101Scf07589g01006.1	0.18627	0.28182	6.23377	0	122.488	165.98	133.587	100.053	6.72901e-09	2.8138e-08	5.71935	0.986511	4.12952	11.0143	0.100953	1.84546	0.0276578	1.84546	ref|XP_002518340.1| *-*- conserved hypothetical protein [Ricinus communis] gb|EEF44100.1| conserved hypothetical protein [Ricinus communis]
Niben101Scf01094g03014.1	0	0	7.98151	0	104.893	123.313	159.058	78.7914	4.17191e-08	1.58195e-07	5.71615	1.04244	3.197	11.1984	0.00582681	2.16755	0.0568297	2.16755	sp|Q8LDC8|ERF92_ARATH *-** Ethylene-responsive transcription factor 1B IPR016177 (DNA-binding domain) GO:0003677 (DNA binding), GO:0003700 (sequence-specific DNA binding transcription factor activity), GO:0006355 (regulation of transcription, DNA-templated)
Niben101Scf00270g15011.1	0	0	3.3358	0	21.081	21.0036	75.9328	24.4063	2.7079e-06	8.09289e-06	5.71409	1.21788	3.34112	11.8715	0.00313638	2.96335	0.0501191	2.96335	AT3G21760.1 *-*- UDP-Glycosyltransferase superfamily protein LENGTH=485 IPR002213 (UDP-glucuronosyl/UDP-glucosyltransferase) GO:0008152 (metabolic process), GO:0016758 (transferase activity, transferring hexosyl groups)
Niben101Scf01326g11003.1	0	0	1.04157	0	27.7925	36.9356	37.5256	24.077	8.73792e-13	5.93512e-12	5.70985	0.798686	2.95319	10.4085	0.0489538	1.22685	0.0712747	1.22685	sp|Q1LLA9|FTSH_RALME *-** ATP-dependent zinc metalloprotease FtsH IPR003959 (ATPase, AAA-type, core), IPR025753 (AAA-type ATPase, N-terminal domain), IPR027417 (P-loop containing nucleoside triphosphate hydrolase) GO:0005524 (ATP binding)
Niben101Scf03147g10010.1	0	0	1.68372	0	44.2942	40.5474	44.8704	26.0844	9.37188e-11	4.96489e-10	5.69038	0.878585	3.02165	10.5748	0.00912371	1.5347	0.0667937	1.5347	sp|Q9SR36|GSTU8_ARATH *-*- Glutathione S-transferase U8 IPR010987 (Glutathione S-transferase, C-terminal-like), IPR012336 (Thioredoxin-like fold) GO:0005515 (protein binding)
Niben101Scf10316g03003.1	0.144898	0.109384	4.35823	0	83.0158	69.6766	109.073	71.9948	6.59735e-09	2.76152e-08	5.68381	0.979822	3.9518	10.876	0.11287	1.80723	0.0312858	1.80723	sp|Q9SR36|GSTU8_ARATH *-*- Glutathione S-transferase U8 IPR010987 (Glutathione S-transferase, C-terminal-like), IPR012336 (Thioredoxin-like fold) GO:0005515 (protein binding)
Niben101Scf10126g00007.1	0	0	1.61297	0	32.9771	33.3252	45.6375	36.7439	7.98365e-11	4.26434e-10	5.6802	0.873754	3.01656	10.5272	0.00844555	1.51845	0.0671159	1.51845	AT5G34930.1 *-** arogenate dehydrogenase LENGTH=640 IPR012070 (Arogenate/prephenate dehydrogenase) GO:0004665 (prephenate dehydrogenase (NADP+) activity), GO:0006571 (tyrosine biosynthetic process), GO:0008977 (prephenate dehydrogenase activity), GO:0055114 (oxidation-reduction process)
Niben101Scf02918g00003.1	0.270788	0.490638	21.8463	0.269335	282.506	267.781	527.493	191.614	6.93665e-08	2.5585e-07	5.66487	1.05045	5.52047	11.0604	0.133576	2.07332	0.0128886	2.07332	sp|Q43792|ACCO_TOBAC *-*- 1-aminocyclopropane-1-carboxylate oxidase IPR005123 (Oxoglutarate/iron-dependent dioxygenase), IPR026992 (Non-haem dioxygenase N-terminal domain), IPR027443 (Isopenicillin N synthase-like) GO:0016491 (oxidoreductase activity), GO:0016706 (oxidoreductase activity, acting on paired donors, with incorporation or reduction of molecular oxygen, 2-oxoglutarate as one donor, an…
Niben101Ctg14444g00003.1	0	0	2.67803	0	40.3978	43.3068	87.4613	45.4355	1.19694e-09	5.50602e-09	5.66082	0.930955	3.05077	10.6414	0.00599313	1.72736	0.0649843	1.72736	sp|Q9SI37|WRKY1_ARATH *-** WRKY transcription factor 1 IPR003657 (DNA-binding WRKY) GO:0003700 (sequence-specific DNA binding transcription factor activity), GO:0006355 (regulation of transcription, DNA-templated), GO:0043565 (sequence-specific DNA binding)
Niben101Scf01685g03001.1	0.0253761	0	0.521693	0	14.3345	16.5402	15.9516	10.0519	1.4372e-11	8.39933e-11	5.64565	0.835885	3.24263	10.3045	0.0603708	1.33704	0.0545761	1.33704	AT4G21380.1 *-** receptor kinase 3 LENGTH=850 IPR000858 (S-locus glycoprotein), IPR001480 (Bulb-type lectin domain), IPR003609 (Apple-like), IPR011009 (Protein kinase-like domain), IPR013320 (Concanavalin A-like lectin/glucanase domain), IPR024171 (S-receptor-like serine/threonine-protein kinase) GO:0004672 (protein kinase activity), GO:0004674 (protein serine/threonine kinase activity), GO:00055…
Niben101Scf01739g08010.1	0	1.11845	10.2565	0	186.359	184.68	232.812	140.153	1.94731e-07	6.7777e-07	5.6455	1.08478	3.84082	11.1235	0.0439989	2.30948	0.0338736	2.30948	gb|AES65140.2| *-*- VQ motif protein [Medicago truncatula] IPR008889 (VQ)
Niben101Scf01084g03003.1	0.0866902	0.413187	13.1071	0.576455	201.637	216.727	373.402	214.541	9.61421e-09	3.93485e-08	5.63792	0.982662	4.89384	10.7371	0.132535	1.79871	0.0173036	1.79871	Unknown proteinIPR004297 (Systemic acquired resistance protein SAR)
Niben101Scf16244g02026.1	0.526166	0	10.0133	0.503055	235.03	306.679	342.329	205.93	1.09583e-10	5.75658e-10	5.63582	0.873351	3.86813	10.3826	0.105774	1.41971	0.0332109	1.41971	sp|Q18GF3|RS19_HALWD *-** 30S ribosomal protein S19 IPR002222 (Ribosomal protein S19/S15), IPR023575 (Ribosomal protein S19, superfamily) GO:0003723 (RNA binding), GO:0003735 (structural constituent of ribosome), GO:0005840 (ribosome), GO:0006412 (translation), GO:0015935 (small ribosomal subunit)
Niben101Scf08940g01001.1	0.309263	0	5.09085	0.123908	77.8118	98.9295	139.842	66.3883	4.8923e-08	1.8362e-07	5.62589	1.03129	4.23096	10.8663	0.0532698	2.07386	0.0258325	2.07386	sp|Q9FKS8|LHT1_ARATH *-*- Lysine histidine transporter 1 IPR013057 (Amino acid transporter, transmembrane)
Niben101Scf08566g00007.1	0.288886	0.218034	8.58188	0.0711928	128.974	143.046	223.091	121.84	4.75226e-09	2.02394e-08	5.59759	0.955934	4.5832	10.5188	0.14081	1.68681	0.0206455	1.68681	ref|WP_030600374.1| *-*- 2-nitropropane dioxygenase [Streptomyces rimosus] IPR013785 (Aldolase-type TIM barrel) GO:0003824 (catalytic activity), GO:0018580 (nitronate monooxygenase activity), GO:0055114 (oxidation-reduction process)
Niben101Scf10846g00019.1	0	0.205853	2.71913	0	29.7098	39.0893	57.5057	23.5098	1.82586e-06	5.57074e-06	5.59463	1.17244	3.90376	11.2993	0.0749316	2.67428	0.0323721	2.67428	AT1G65800.1 *-** receptor kinase 2 LENGTH=847 IPR000858 (S-locus glycoprotein), IPR001480 (Bulb-type lectin domain), IPR003609 (Apple-like), IPR011009 (Protein kinase-like domain), IPR013320 (Concanavalin A-like lectin/glucanase domain), IPR021820 (S-locus receptor kinase, C-terminal) GO:0004672 (protein kinase activity), GO:0004674 (protein serine/threonine kinase activity), GO:0005524 (ATP bind…
Niben101Scf09597g03004.1	0.130674	0	2.08279	0.0419541	32.2578	46.0919	60.4471	36.0103	3.73523e-09	1.612e-08	5.57913	0.946335	3.85522	10.4286	0.0874376	1.70366	0.0335219	1.70366	ref|NP_001066512.1| *-*- product [Oryza sativa Japonica Group]
Niben101Scf03993g05005.1	0.123184	0.12415	13.5686	0.403163	141.35	175.772	301.25	88.2962	3.77715e-07	1.26506e-06	5.57667	1.0978	5.23405	10.9515	0.139445	2.27089	0.0146177	2.27089	sp|B9SBU9|TPS5_RICCO *-** Terpene synthase 5 IPR008930 (Terpenoid cyclases/protein prenyltransferase alpha-alpha toroid), IPR008949 (Isoprenoid synthase domain) GO:0000287 (magnesium ion binding), GO:0008152 (metabolic process), GO:0010333 (terpene synthase activity), GO:0016829 (lyase activity)
Niben101Scf01027g01015.1	0.195357	0.296223	5.11976	0.188626	162.193	212.902	194.994	151.59	6.90363e-16	6.62068e-15	5.56211	0.689045	3.80272	9.65309	0.189226	0.760339	0.0348287	0.760339	gb|KEH21133.1| *-** heavy metal transport/detoxification superfamily protein [Medicago truncatula] IPR006121 (Heavy metal-associated domain, HMA) GO:0030001 (metal ion transport), GO:0046872 (metal ion binding)
Niben101Ctg15807g00002.1	0.0295431	0.0892127	4.39131	0.0287111	69.6885	69.4221	95.3566	47.4382	8.02412e-09	3.31842e-08	5.55829	0.963651	3.62743	10.419	0.0566122	1.80064	0.0397408	1.80064	sp|Q93VY3|NAC72_ARATH *-*- NAC domain-containing protein 72 IPR003441 (NAC domain) GO:0003677 (DNA binding), GO:0006355 (regulation of transcription, DNA-templated)
Niben101Scf14516g00017.1	0.0295431	0.0892127	4.39131	0.0287111	69.6885	69.4221	95.3566	47.4382	8.02412e-09	3.31842e-08	5.55829	0.963651	3.62743	10.419	0.0566122	1.80064	0.0397408	1.80064	sp|Q93VY3|NAC72_ARATH *-*- NAC domain-containing protein 72 IPR003441 (NAC domain)
Niben101Scf14516g00019.1	0.0295431	0.0892127	4.39131	0.0287111	69.6885	69.4221	95.3566	47.4382	8.02412e-09	3.31842e-08	5.55829	0.963651	3.62743	10.419	0.0566122	1.80064	0.0397408	1.80064	sp|Q93VY3|NAC72_ARATH *-*- NAC domain-containing protein 72 IPR003441 (NAC domain)
Niben101Scf04626g00009.1	0.0339643	0.051305	6.03996	0.100455	42.5734	57.5326	137.688	40.6772	9.33266e-07	2.96421e-06	5.55293	1.13205	4.46632	11.0069	0.164749	2.39831	0.0221882	2.39831	sp|Q9SGH6|DOX1_ARATH *-*- Alpha-dioxygenase 1 IPR010255 (Haem peroxidase) GO:0004601 (peroxidase activity), GO:0006979 (response to oxidative stress), GO:0020037 (heme binding), GO:0055114 (oxidation-reduction process)
Niben101Scf06739g05004.1	0	0.0700698	1.67409	0	22.1358	30.8497	47.7806	19.494	1.45683e-08	5.83212e-08	5.54362	0.978302	3.39839	10.4212	0.0811931	1.83296	0.0477597	1.83296	AT2G05940.1 *-** Protein kinase superfamily protein LENGTH=462 IPR011009 (Protein kinase-like domain) GO:0004672 (protein kinase activity), GO:0004674 (protein serine/threonine kinase activity), GO:0005524 (ATP binding), GO:0006468 (protein phosphorylation), GO:0016772 (transferase activity, transferring phosphorus-containing groups)
Niben101Scf02188g00002.1	0	0	6.79773	0	118.341	114.544	194.903	96.9957	7.72345e-10	3.6439e-09	5.54234	0.901119	2.96623	10.1685	0.0087139	1.61532	0.070396	1.61532	sp|Q9SI37|WRKY1_ARATH --** WRKY transcription factor 1 IPR003657 (DNA-binding WRKY) GO:0003700 (sequence-specific DNA binding transcription factor activity), GO:0006355 (regulation of transcription, DNA-templated), GO:0043565 (sequence-specific DNA binding)
Niben101Scf03444g04026.1	2.12138	1.93032	71.6154	1.95318	1156.12	1452.98	1609.1	991.597	8.81628e-10	4.13099e-09	5.52171	0.900844	5.89257	10.1024	0.0452414	1.5778	0.011348	1.5778	emb|CDY36373.1| *-*- BnaC04g32810D [Brassica napus]
Niben101Scf05404g09001.1	0.156429	0.375946	6.41849	0	86.3427	112.378	142.444	81.9962	7.55185e-08	2.7745e-07	5.52105	1.02669	4.17473	10.5161	0.0901205	2.01806	0.0268237	2.01806	sp|Q9SR36|GSTU8_ARATH *-*- Glutathione S-transferase U8 IPR010987 (Glutathione S-transferase, C-terminal-like), IPR012336 (Thioredoxin-like fold) GO:0005515 (protein binding)
Niben101Scf01825g04002.1	0	0.0825508	1.49489	0.0795679	27.2133	40.209	38.2455	23.0511	3.72646e-09	1.60878e-08	5.51162	0.934822	4.05679	10.1775	0.110355	1.63743	0.029073	1.63743	sp|Q99614|TTC1_HUMAN *-*- Tetratricopeptide repeat protein 1 IPR011990 (Tetratricopeptide-like helical domain) GO:0005515 (protein binding)
Niben101Scf02838g07002.1	0	0	5.64819	0	38.8273	41.6466	112.81	37.4932	1.30536e-06	4.06425e-06	5.50936	1.13855	3.16944	10.8945	0.00831767	2.58427	0.0582545	2.58427	sp|Q9SK27|ENL1_ARATH *-*- Early nodulin-like protein 1 IPR008972 (Cupredoxin), IPR028871 (Blue (type 1) copper protein, binding site) GO:0009055 (electron carrier activity)
Niben101Scf06245g01017.1	0	0	1.59958	0	24.4834	19.4696	34.954	8.25758	1.99224e-07	6.92316e-07	5.5054	1.05872	3.07333	10.5813	0.00662967	2.23514	0.0636255	2.23514	sp|B9SBU9|TPS5_RICCO *-** Terpene synthase 5 IPR008930 (Terpenoid cyclases/protein prenyltransferase alpha-alpha toroid), IPR008949 (Isoprenoid synthase domain) GO:0000287 (magnesium ion binding), GO:0008152 (metabolic process), GO:0010333 (terpene synthase activity), GO:0016829 (lyase activity)
Niben101Scf27527g00004.1	0	0	2.6279	0	21.8512	24.8132	65.1064	17.5334	5.52247e-07	1.80943e-06	5.50242	1.0989	3.11678	10.7206	0.00451097	2.41065	0.0611164	2.41065	AT3G54040.1 *-*- PAR1 protein LENGTH=183 IPR009489 (PAR1)
Niben101Scf11071g02001.1	0.260004	0	4.37454	0	71.0064	78.449	93.3115	71.1946	7.76256e-09	3.21769e-08	5.49962	0.952556	3.41984	10.1971	0.0546899	1.76004	0.0469165	1.76004	AT5G38260.1 *-*- Protein kinase superfamily protein LENGTH=638
Niben101Scf02349g03002.1	0.402358	0	13.1704	0.667978	99.0039	129.065	295.807	105.477	2.08557e-05	5.54464e-05	5.49502	1.29127	5.09637	11.4856	0.0243218	3.31042	0.0156201	3.31042	sp|Q9FLC0|PER52_ARATH *-** Peroxidase 52 IPR010255 (Haem peroxidase) GO:0004601 (peroxidase activity), GO:0006979 (response to oxidative stress), GO:0020037 (heme binding), GO:0055114 (oxidation-reduction process)
Niben101Scf04053g03016.1	0	0	6.89049	0.276716	156.799	181.643	135.284	103.691	3.54839e-10	1.74813e-09	5.49118	0.875409	3.2049	9.92889	0.0512881	1.4814	0.0564308	1.4814	ref|XP_002518339.1| *-*- conserved hypothetical protein [Ricinus communis] gb|EEF44099.1| conserved hypothetical protein [Ricinus communis]
Niben101Scf01230g01011.1	0.0383194	0.1735	3.51161	0.0553484	47.0447	61.6487	85.9855	45.7363	5.59123e-09	2.35931e-08	5.4669	0.937952	4.34353	10.0473	0.14695	1.61256	0.0239932	1.61256	sp|Q9FN94|RLK7_ARATH *-** Receptor-like protein kinase IPR002902 (Gnk2-homologous domain), IPR011009 (Protein kinase-like domain), IPR013320 (Concanavalin A-like lectin/glucanase domain) GO:0004672 (protein kinase activity), GO:0005524 (ATP binding), GO:0006468 (protein phosphorylation), GO:0016772 (transferase activity, transferring phosphorus-containing groups)
Niben101Scf00107g03008.1	0	0	2.175	0	47.8079	41.83	40.8909	43.9751	7.39042e-11	3.96269e-10	5.45607	0.837783	2.87211	9.70858	0.0113717	1.39239	0.0770199	1.39239	sp|A6MFK9|CRVP_DEMVE *-*- Cysteine-rich venom protein IPR001283 (Cysteine-rich secretory protein, allergen V5/Tpx-1-related) GO:0005576 (extracellular region)
Niben101Scf08390g01002.1	0.0198228	0	0.967448	0.0781837	14.9125	22.7066	23.7498	13.8443	8.13142e-09	3.36094e-08	5.4546	0.946042	3.85201	10.0351	0.0811923	1.7088	0.0335998	1.7088	ref|XP_007029537.1| *-*- TMV resistance protein N, putative [Theobroma cacao] gb|EOY10039.1| TMV resistance protein N, putative [Theobroma cacao]
Niben101Scf00833g04004.1	0	0	28.2594	0	402.362	652.169	752.522	481.608	1.53436e-10	7.91743e-10	5.45457	0.852021	2.87432	9.74513	0.0133362	1.43854	0.0768572	1.43854	Unknown protein
Niben101Scf01438g02010.1	0	0	2.0569	0	24.7036	43.001	49.5326	34.1346	7.25574e-10	3.43618e-09	5.44055	0.883147	2.89673	9.79407	0.00949363	1.5504	0.0752231	1.5504	sp|Q7JK24|B3GT1_GORGO --** Beta-1,3-galactosyltransferase 1 IPR002659 (Glycosyl transferase, family 31) GO:0006486 (protein glycosylation), GO:0008378 (galactosyltransferase activity), GO:0016020 (membrane)
Niben101Scf02063g05001.1	0.444136	0	5.7942	0	80.4756	64.012	170.697	83.4368	1.08986e-07	3.92877e-07	5.43585	1.0235	3.51531	10.2382	0.039338	2.05575	0.0434067	2.05575	sp|Q8LDC8|ERF92_ARATH *-** Ethylene-responsive transcription factor 1B IPR016177 (DNA-binding domain) GO:0003677 (DNA binding), GO:0003700 (sequence-specific DNA binding transcription factor activity), GO:0006355 (regulation of transcription, DNA-templated)
Niben101Scf07245g00001.1	0.199413	0	2.49779	0.0964921	64.6818	70.7592	77.2198	51.728	8.78712e-12	5.27916e-11	5.4224	0.794481	3.53716	9.48276	0.0914949	1.17091	0.0426558	1.17091	ref|XP_002528691.1| *-*- conserved hypothetical protein [Ricinus communis] gb|EEF33680.1| conserved hypothetical protein [Ricinus communis]
Niben101Scf18774g02001.1	0.147237	0	8.96802	0	56.8672	63.849	203.031	68.9342	1.36849e-06	4.24881e-06	5.41788	1.12182	3.39135	10.5441	0.0568672	2.4601	0.0480413	2.4601	sp|Q9SI37|WRKY1_ARATH --** WRKY transcription factor 1 IPR003657 (DNA-binding WRKY) GO:0003700 (sequence-specific DNA binding transcription factor activity), GO:0006355 (regulation of transcription, DNA-templated), GO:0043565 (sequence-specific DNA binding)
Niben101Scf04403g00012.1	0	0	1.4256	0.0741659	16.6189	23.5964	35.6078	15.4926	3.90629e-08	1.48588e-07	5.41316	0.9851	3.3912	10.0357	0.0546119	1.88623	0.0480472	1.88623	AT1G69240.1 *-*- methyl esterase 15 LENGTH=444 IPR029058 (Alpha/Beta hydrolase fold)
Niben101Scf09325g05001.1	0	0	16.8002	0.514485	215.183	219.586	492.415	179.781	1.77175e-08	7.02844e-08	5.41195	0.96077	3.23281	9.95076	0.0585547	1.7876	0.0550507	1.7876	sp|Q9SI37|WRKY1_ARATH --** WRKY transcription factor 1 IPR003657 (DNA-binding WRKY) GO:0003700 (sequence-specific DNA binding transcription factor activity), GO:0006355 (regulation of transcription, DNA-templated), GO:0043565 (sequence-specific DNA binding)
Niben101Scf11491g01002.1	0	0	1.64742	0.0514632	22.3862	21.2765	52.4361	15.8928	2.11725e-08	8.32598e-08	5.40455	0.964731	3.22471	9.94098	0.0478117	1.8136	0.055446	1.8136	sp|Q66HG1|DMTF1_RAT --** Cyclin-D-binding Myb-like transcription factor 1 IPR009057 (Homeodomain-like) GO:0003677 (DNA binding), GO:0003682 (chromatin binding)
Niben101Scf08575g03004.1	0	0	3.23551	0	69.3766	72.3628	130.585	39.967	6.70843e-11	3.61301e-10	5.39791	0.827008	2.79701	9.49746	0.0200919	1.34779	0.0827984	1.34779	AT1G65690.1 *-*- Late embryogenesis abundant (LEA) hydroxyproline-rich glycoprotein family LENGTH=252 IPR004864 (Late embryogenesis abundant protein, LEA-14)
Niben101Scf26203g00003.1	0	0.195561	1.38229	0.0779373	61.5447	51.3529	46.8263	37.22	4.54944e-14	3.56466e-13	5.39243	0.714774	3.47186	9.18391	0.133113	0.888692	0.0449562	0.888692	sp|C7G304|GOLS2_SOLLC *-*- Galactinol synthase 2 IPR002495 (Glycosyl transferase, family 8), IPR029044 (Nucleotide-diphospho-sugar transferases) GO:0016757 (transferase activity, transferring glycosyl groups)
Niben101Scf11110g00018.1	0	0	5.40655	0.291239	50.8793	48.9282	135.722	50.8208	6.43501e-07	2.09e-06	5.38466	1.08176	3.54797	10.2902	0.0309827	2.30943	0.042291	2.30943	sp|P16273|PRPX_HORVU *-*- Pathogen-related protein
Niben101Scf01237g11010.1	0.328664	0.329964	24.3507	0.645633	229.964	320.078	461.905	182.242	1.00015e-07	3.62344e-07	5.37401	1.00888	4.91558	9.99632	0.108115	1.92758	0.017108	1.92758	sp|A7NY33|PER4_VITVI *-** Peroxidase 4 IPR010255 (Haem peroxidase) GO:0004601 (peroxidase activity), GO:0006979 (response to oxidative stress), GO:0020037 (heme binding), GO:0055114 (oxidation-reduction process)
Niben101Scf00744g02011.1	0	0	2.84355	0	166.526	219.193	132.788	138.117	6.46268e-26	1.6052e-24	5.373	0.510384	2.49081	8.69487	0.0431871	0.477797	0.111696	0.477797	ref|XP_007018249.1| --*- Tetratricopeptide repeat-like superfamily protein [Theobroma cacao] gb|EOY15474.1| Tetratricopeptide repeat-like superfamily protein [Theobroma cacao]
Niben101Scf02479g03009.1	0	0	5.21404	0.100582	38.0335	51.8149	120.691	34.7425	7.34659e-07	2.3646e-06	5.36552	1.08351	3.32313	10.2379	0.0559716	2.29202	0.0508942	2.29202	AT3G54040.1 *-*- PAR1 protein LENGTH=183 IPR009489 (PAR1)
Niben101Scf01517g06010.1	0	0	4.17621	0	61.0457	85.5814	94.6117	56.9521	2.86003e-10	1.42508e-09	5.35938	0.849862	2.82767	9.44473	0.0135249	1.431	0.0803842	1.431	sp|P46417|GSTX3_SOYBN *-*- Glutathione S-transferase 3 IPR010987 (Glutathione S-transferase, C-terminal-like), IPR012336 (Thioredoxin-like fold)
Niben101Scf07833g00010.1	0.701875	0.151693	10.4425	0.983642	232.646	313.917	261.736	198.047	5.17603e-11	2.83114e-10	5.35626	0.815784	4.88888	9.33787	0.0857502	1.24526	0.0173488	1.24526	sp|Q84MB3|ACCH1_ARATH *-*- 1-aminocyclopropane-1-carboxylate oxidase homolog 1 IPR005123 (Oxoglutarate/iron-dependent dioxygenase), IPR026992 (Non-haem dioxygenase N-terminal domain), IPR027443 (Isopenicillin N synthase-like) GO:0016491 (oxidoreductase activity), GO:0016706 (oxidoreductase activity, acting on paired donors, with incorporation or reduction of molecular oxygen, 2-oxoglutarate as on…
Niben101Scf01037g10003.1	0.19477	0.295135	10.1333	0.38174	137.486	149.042	242.275	117.911	2.34083e-09	1.03655e-08	5.33471	0.893258	5.15772	9.49902	0.115197	1.48062	0.0151607	1.48062	sp|Q9FGK4|B561J_ARATH *-*- Cytochrome b561 and DOMON domain-containing protein IPR005018 (DOMON domain), IPR017214 (Uncharacterised conserved protein UCP037471)
Niben101Scf10488g01001.1	0.595409	0.128638	14.3789	1.23189	174.328	333.845	316.352	225.425	1.1458e-08	4.65044e-08	5.33338	0.934435	5.09814	9.624	0.111279	1.63506	0.0156065	1.63506	AT3G54040.1 *-*- PAR1 protein LENGTH=183 IPR009489 (PAR1)
Niben101Scf04040g08009.1	0	0.328179	4.04074	0	123.999	93.8988	87.9003	65.634	6.32297e-11	3.41816e-10	5.3145	0.813125	3.11902	9.20313	0.081866	1.24048	0.0609908	1.24048	sp|Q9SI37|WRKY1_ARATH *-** WRKY transcription factor 1 IPR003657 (DNA-binding WRKY) GO:0003700 (sequence-specific DNA binding transcription factor activity), GO:0006355 (regulation of transcription, DNA-templated), GO:0043565 (sequence-specific DNA binding)
Niben101Scf09284g01003.1	0.0885229	0	0.952183	0	20.5217	35.4465	33.8164	26.8366	5.33899e-14	4.15212e-13	5.30751	0.705472	2.94711	8.90167	0.0735088	0.921873	0.0716892	0.921873	sp|Q850K7|EXLB1_ORYSJ *-*- Expansin-like B1 IPR007117 (Expansin, cellulose-binding-like domain), IPR009009 (RlpA-like double-psi beta-barrel domain)
Niben101Scf00493g00016.1	0	0	1.52543	1.41493	115.984	144.102	152.425	124.789	5.88694e-22	1.03214e-20	5.27878	0.548075	2.88904	8.47651	0.112419	0.488353	0.0757796	0.488353	ref|XP_003627297.1| *-*- Serine rich protein [Medicago truncatula] emb|CAJ00007.1| serine rich protein [Medicago truncatula] gb|AET01773.1| transmembrane protein, putative [Medicago truncatula]
Niben101Scf00128g04006.1	0.12326	0.371852	4.25673	0.117688	75.5459	101.518	115.267	72.2651	2.53128e-11	1.4349e-10	5.26411	0.789039	4.41722	8.98466	0.155861	1.0893	0.0228862	1.0893	sp|P73437|FTSH4_SYNY3 *-** ATP-dependent zinc metalloprotease FtsH 4 IPR003959 (ATPase, AAA-type, core), IPR025753 (AAA-type ATPase, N-terminal domain), IPR027417 (P-loop containing nucleoside triphosphate hydrolase) GO:0005524 (ATP binding)
Niben101Scf03861g00008.1	0	0	3.96255	0	22.2704	27.8335	93.264	18.8198	2.80558e-06	8.36817e-06	5.26326	1.12353	3.0017	10.0788	0.0108594	2.51379	0.0680661	2.51379	sp|Q9LE15|PER4_ARATH *-** Peroxidase 4 IPR010255 (Haem peroxidase) GO:0004601 (peroxidase activity), GO:0006979 (response to oxidative stress), GO:0020037 (heme binding), GO:0055114 (oxidation-reduction process)
Niben101Scf04053g03008.1	0	0.0309489	0.600425	0.0219532	9.78902	12.2773	14.7159	9.61306	2.23224e-10	1.12677e-09	5.25644	0.82851	3.44918	9.07106	0.146423	1.22643	0.0457963	1.22643	sp|Q9LHP4|RCH2_ARATH *-** Receptor-like protein kinase 2 IPR001611 (Leucine-rich repeat), IPR003591 (Leucine-rich repeat, typical subtype), IPR011009 (Protein kinase-like domain), IPR013210 (Leucine-rich repeat-containing N-terminal, type 2) GO:0004672 (protein kinase activity), GO:0004674 (protein serine/threonine kinase activity), GO:0005515 (protein binding), GO:0005524 (ATP binding), GO:00064…
Niben101Scf12547g02005.1	0.152839	0	2.67962	0	23.8341	16.2899	56.0569	17.781	5.03516e-06	1.45413e-05	5.25544	1.15167	3.611	10.1651	0.0429855	2.6097	0.0402501	2.6097	sp|Q9LQL2|PTR14_ARATH *-*- Protein NRT1/ PTR FAMILY 7.3 IPR000109 (Proton-dependent oligopeptide transporter family), IPR020846 (Major facilitator superfamily domain) GO:0005215 (transporter activity), GO:0006810 (transport), GO:0016020 (membrane)
Niben101Scf05245g02003.1	0.307611	0.465821	3.74705	0.120807	132.489	128.06	102.482	77.3556	2.25667e-14	1.8291e-13	5.23444	0.685578	4.60589	8.63415	0.118408	0.821625	0.0203643	0.821625	sp|P42327|ADH2_GEOSE *-*- Alcohol dehydrogenase IPR002085 (Alcohol dehydrogenase superfamily, zinc-type), IPR016040 (NAD(P)-binding domain), IPR020843 (Polyketide synthase, enoylreductase domain) GO:0008270 (zinc ion binding), GO:0016491 (oxidoreductase activity), GO:0055114 (oxidation-reduction process)
Niben101Scf04464g03007.1	0.165822	0	2.85199	0	42.03	35.5497	109.921	65.4585	3.36447e-10	1.66122e-09	5.21934	0.830975	2.99055	8.96704	0.0690901	1.31195	0.0687891	1.31195	ref|XP_002885485.1| --*- VQ motif-containing protein [Arabidopsis lyrata subsp. lyrata] gb|EFH61744.1| VQ motif-containing protein [Arabidopsis lyrata subsp. lyrata] IPR008889 (VQ)
Niben101Scf06249g05013.1	0.145447	0	0.870803	0	30.3245	32.8402	22.2554	19.4639	6.61688e-13	4.56041e-12	5.21654	0.725818	3.02229	8.67806	0.0570179	0.996605	0.0667532	0.996605	AT2G26135.1 *-** RING/U-box protein with C6HC-type zinc finger LENGTH=384 IPR002867 (Zinc finger, C6HC-type), IPR013083 (Zinc finger, RING/FYVE/PHD-type) GO:0005515 (protein binding), GO:0008270 (zinc ion binding)
Niben101Scf00239g07005.1	1.6694	2.57044	37.0658	1.564	651.948	790.901	909.507	644.052	5.08219e-12	3.14644e-11	5.21005	0.754722	7.12704	8.73206	0.00862515	1.13059	0.00909152	1.13059	sp|O03376|AOX3_SOYBN *-** Alternative oxidase 3, mitochondrial IPR002680 (Alternative oxidase) GO:0009916 (alternative oxidase activity), GO:0055114 (oxidation-reduction process)
Niben101Scf09225g04002.1	0.344764	0.104159	6.86134	0.330002	98.1681	121.043	167.771	85.9855	9.1332e-10	4.27092e-09	5.20995	0.850762	4.57586	8.9961	0.130612	1.31698	0.0207377	1.31698	AT5G65550.1 *-*- UDP-Glycosyltransferase superfamily protein LENGTH=466 IPR002213 (UDP-glucuronosyl/UDP-glucosyltransferase) GO:0008152 (metabolic process), GO:0016758 (transferase activity, transferring hexosyl groups)
Niben101Scf06080g00003.1	0	0	2.65768	0	20.077	25.8292	59.9233	20.857	1.20943e-07	4.32986e-07	5.19831	0.982284	2.85557	9.37478	0.00636068	1.9234	0.0782535	1.9234	sp|Q9SR36|GSTU8_ARATH *-*- Glutathione S-transferase U8 IPR010987 (Glutathione S-transferase, C-terminal-like), IPR012336 (Thioredoxin-like fold) GO:0005515 (protein binding)
Niben101Scf03953g03024.1	0	0	1.59789	0	21.461	14.9824	42.4442	21.1958	4.46268e-09	1.90753e-08	5.19201	0.885092	2.75959	9.04493	0.0256598	1.54112	0.0858528	1.54112	ref|XP_002313839.2| *-*- Calmodulin-binding family protein [Populus trichocarpa] gb|EEE87794.2| Calmodulin-binding family protein [Populus trichocarpa] IPR012442 (Protein of unknown function DUF1645, plant)
Niben101Scf07089g02011.1	1.10637	1.32114	24.3342	1.31744	430.505	582.376	583.029	369.804	3.68977e-12	2.32733e-11	5.1884	0.746684	6.4116	8.64705	0.0167289	1.09835	0.00999618	1.09835	AT5G12890.1 *-*- UDP-Glycosyltransferase superfamily protein LENGTH=488 IPR002213 (UDP-glucuronosyl/UDP-glucosyltransferase) GO:0008152 (metabolic process), GO:0016758 (transferase activity, transferring hexosyl groups)
Niben101Scf01895g00016.1	0.0974926	0	2.55704	0.0318807	17.5989	17.4846	68.7196	16.3766	2.54929e-06	7.64013e-06	5.18442	1.10209	3.77626	9.76167	0.0931456	2.33608	0.0355141	2.33608	ref|XP_003638735.1| *-*- Membrane protein, putative [Medicago truncatula]
Niben101Scf02537g18002.1	0.299631	0	6.43319	0	89.6692	109.163	200.558	79.283	8.87846e-10	4.15904e-09	5.18348	0.845818	3.0047	8.90313	0.0718152	1.359	0.0678734	1.359	ref|XP_002513964.1| --*- conserved hypothetical protein [Ricinus communis] gb|EEF48547.1| conserved hypothetical protein [Ricinus communis] IPR008004 (Uncharacterised protein family UPF0503)
Niben101Scf00953g00018.1	0	0	1.92422	0	26.9497	38.531	27.7173	23.4976	9.71254e-10	4.52493e-09	5.18142	0.847459	2.73869	8.90178	0.010579	1.4258	0.0876121	1.4258	sp|B3H6C3|FB311_ARATH --*- F-box protein IPR005174 (Protein of unknown function DUF295)
Niben101Scf05948g04005.1	0.0655016	0	1.45383	0	13.5216	14.3128	26.3623	10.6985	4.1819e-07	1.39329e-06	5.17248	1.02213	3.31386	9.43514	0.0525638	2.03694	0.0513001	2.03694	AT4G00340.1 *-** receptor-like protein kinase 4 LENGTH=818 IPR001480 (Bulb-type lectin domain), IPR003609 (Apple-like), IPR011009 (Protein kinase-like domain), IPR013320 (Concanavalin A-like lectin/glucanase domain) GO:0004672 (protein kinase activity), GO:0004674 (protein serine/threonine kinase activity), GO:0005524 (ATP binding), GO:0006468 (protein phosphorylation), GO:0016772 (transferase ac…
Niben101Scf06525g03013.1	5.2872	10.5982	228.092	11.8479	2777.68	2542.05	5371.47	3903.27	1.64473e-09	7.41865e-09	5.15738	0.855359	6.90298	8.85384	0.0128954	1.45038	0.0092812	1.45038	gb|AAA34120.1| *-*- mRNA inducible by salicylic acid or by TMV during Systemic Acquired Resistance response.' [Nicotiana tabacum] IPR004297 (Systemic acquired resistance protein SAR)
Niben101Scf03438g02001.1	0.215849	0.10821	11.9957	0.205116	66.5297	65.2592	267.29	94.3909	1.60236e-06	4.92526e-06	5.1511	1.07359	4.45885	9.55695	0.168437	2.13674	0.0222923	2.13674	sp|O22230|HSFB3_ARATH *-** Heat stress transcription factor B-3 IPR011991 (Winged helix-turn-helix DNA-binding domain), IPR027725 (Heat shock transcription factor family) GO:0003700 (sequence-specific DNA binding transcription factor activity), GO:0005634 (nucleus), GO:0006355 (regulation of transcription, DNA-templated), GO:0009408 (response to heat), GO:0043565 (sequence-specific DNA binding)
Niben101Scf01942g06002.1	0.12202	0.368467	4.27285	0	60.4818	87.4406	81.0429	61.567	3.05125e-09	1.33213e-08	5.14742	0.868204	3.56505	8.86246	0.127189	1.38037	0.041724	1.38037	sp|Q08CG8|RNF44_DANRE --*- RING finger protein 44 IPR013083 (Zinc finger, RING/FYVE/PHD-type) GO:0005515 (protein binding), GO:0008270 (zinc ion binding)
Niben101Scf09445g04018.1	0.116841	0	1.51261	0.0767991	24.4388	28.7507	35.7792	19.4485	2.87809e-09	1.26078e-08	5.14584	0.866536	3.70093	8.85286	0.0767226	1.42505	0.0375705	1.42505	AT5G60070.1 *-*- ankyrin repeat family protein LENGTH=548 IPR020683 (Ankyrin repeat-containing domain) GO:0005515 (protein binding)
Niben101Ctg15314g00004.1	0	0	3.06418	0	25.206	47.163	69.5418	26.4271	1.90443e-08	7.52454e-08	5.14452	0.915319	2.76183	8.99798	0.00899	1.66663	0.0856666	1.66663	sp|P46417|GSTX3_SOYBN *-*- Glutathione S-transferase 3 IPR010987 (Glutathione S-transferase, C-terminal-like), IPR012336 (Thioredoxin-like fold) GO:0005515 (protein binding)
Niben101Scf17237g00001.1	0	0.889854	4.75628	0.20399	83.436	87.9324	140.842	77.1304	2.59058e-08	1.00797e-07	5.14295	0.923817	3.96039	9.02017	0.0942516	1.61262	0.0310968	1.61262	AT3G19580.1 *-*- zinc-finger protein 2 LENGTH=273 IPR013087 (Zinc finger C2H2-type/integrase DNA-binding domain) GO:0003676 (nucleic acid binding), GO:0046872 (metal ion binding)
Niben101Scf11071g04005.1	0.0523137	0.0736793	1.25032	0.239987	56.2226	50.7073	32.3408	28.2786	1.35024e-15	1.25516e-14	5.13525	0.642716	3.89945	8.24265	0.166238	0.659929	0.0324722	0.659929	AT1G73805.1 *-*- Calmodulin binding protein-like LENGTH=451 IPR012416 (Calmodulin binding protein-like)
Niben101Scf04053g02006.1	0	0	15.3838	0.190788	57.6257	48.8717	421.762	58.49	5.00629e-05	0.000126097	5.13053	1.26513	3.31604	10.2645	0.0490328	3.15208	0.0512044	3.15208	sp|A8S6B6|CRVP_AUSSU *-*- Cysteine-rich venom protein IPR001283 (Cysteine-rich secretory protein, allergen V5/Tpx-1-related) GO:0005576 (extracellular region)
Niben101Scf01813g00006.1	0	0	0.608475	0	7.00607	9.73879	14.8687	5.44643	3.55351e-09	1.53853e-08	5.12834	0.86866	2.71215	8.8078	0.0128478	1.49629	0.089902	1.49629	AT5G60900.1 *-** receptor-like protein kinase 1 LENGTH=748 IPR011009 (Protein kinase-like domain) GO:0004672 (protein kinase activity), GO:0005524 (ATP binding), GO:0006468 (protein phosphorylation), GO:0016772 (transferase activity, transferring phosphorus-containing groups)
Niben101Scf01999g07002.1	0	0	0.750668	0	30.1046	40.2034	56.1378	26.6456	3.12677e-24	6.69093e-23	5.12326	0.504473	2.34336	7.93565	0.0492331	0.459754	0.129269	0.459754	sp|A6MFK9|CRVP_DEMVE *-*- Cysteine-rich venom protein IPR001283 (Cysteine-rich secretory protein, allergen V5/Tpx-1-related) GO:0005576 (extracellular region)
Niben101Scf04216g02005.1	0	0	1.61458	0	19.6889	23.1916	40.5871	18.8582	9.65326e-10	4.49898e-09	5.12145	0.837517	2.68598	8.69653	0.0150446	1.38782	0.092223	1.38782	sp|Q9SUY0|FB244_ARATH *-*- F-box protein IPR001810 (F-box domain), IPR017451 (F-box associated interaction domain) GO:0005515 (protein binding)
Niben101Scf02195g01001.1	0.447738	0.135033	5.63481	0.34371	143.21	131.082	122.031	76.4977	8.79836e-12	5.28506e-11	5.12132	0.750387	4.36837	8.45897	0.127084	0.999077	0.0236118	0.999077	sp|Q9M7R0|ALL8_OLEEU *-** Calcium-binding allergen Ole e 8 IPR011992 (EF-hand domain pair) GO:0005509 (calcium ion binding)
Niben101Scf06509g02006.1	0.0841137	0	0.243159	0.0269439	7.43476	10.2419	21.5196	9.15807	4.11823e-16	4.04658e-15	5.10728	0.627813	3.22631	8.12836	0.114464	0.673835	0.0553678	0.673835	sp|P47735|RLK5_ARATH *-** Receptor-like protein kinase 5 IPR001611 (Leucine-rich repeat), IPR003591 (Leucine-rich repeat, typical subtype), IPR011009 (Protein kinase-like domain), IPR013210 (Leucine-rich repeat-containing N-terminal, type 2), IPR025875 (Leucine rich repeat 4) GO:0004672 (protein kinase activity), GO:0004674 (protein serine/threonine kinase activity), GO:0005515 (protein binding),…
Niben101Scf03949g00023.1	0.181911	0.0551077	9.49277	0.401532	56.0582	53.2537	239.654	68.6876	3.11273e-06	9.22639e-06	5.09802	1.09324	4.93083	9.47452	0.11266	2.27767	0.0169732	2.27767	sp|P25765|CHI12_ORYSJ *-** Chitinase 12 IPR000726 (Glycoside hydrolase, family 19, catalytic), IPR001002 (Chitin-binding, type 1), IPR023346 (Lysozyme-like domain) GO:0004568 (chitinase activity), GO:0006032 (chitin catabolic process), GO:0008061 (chitin binding), GO:0016998 (cell wall macromolecule catabolic process)
Niben101Scf06916g01011.1	0.114447	0.115264	0.625297	0	24.611	29.0609	15.0797	20.1236	1.36684e-13	1.01226e-12	5.09597	0.688689	3.55459	8.23275	0.09269	0.855896	0.0420699	0.855896	sp|Q39013|NAC2_ARATH *-*- NAC domain-containing protein 2 IPR003441 (NAC domain) GO:0003677 (DNA binding), GO:0006355 (regulation of transcription, DNA-templated)
Niben101Scf04401g06001.1	0	0	7.80652	0	100.615	122.699	224.68	108.628	1.41065e-10	7.31624e-10	5.08781	0.793145	2.62283	8.47438	0.0113225	1.24683	0.0980948	1.24683	sp|Q6ZSG1|RN165_HUMAN --*- RING finger protein 165 IPR013083 (Zinc finger, RING/FYVE/PHD-type) GO:0005515 (protein binding), GO:0008270 (zinc ion binding)
Niben101Scf05368g06016.1	0.217827	0.287953	7.06225	0.541372	109.35	135.075	177.244	92.9208	7.8489e-11	4.19655e-10	5.08684	0.782174	4.89004	8.44193	0.137166	1.08643	0.0173383	1.08643	sp|Q84KJ6|AMT31_ORYSJ *-** Ammonium transporter 3 member 1 IPR001905 (Ammonium transporter), IPR002229 (Blood group Rhesus C/E/D polypeptide), IPR029020 (Ammonium/urea transporter) GO:0008519 (ammonium transmembrane transporter activity), GO:0015696 (ammonium transport), GO:0016020 (membrane), GO:0072488 (ammonium transmembrane transport)
Niben101Scf02936g04013.1	0	0	2.2511	0	46.8615	50.5494	145.726	34.0318	5.25025e-13	3.65681e-12	5.07651	0.703249	2.47612	8.21095	0.0255463	0.963571	0.113328	0.963571	emb|CDY22603.1| *-*- BnaC08g42370D [Brassica napus] IPR016972 (Uncharacterised conserved protein UCP031279)
Niben101Scf02050g01003.1	0	0	0.325824	0	4.18336	4.92276	4.94198	3.77284	1.28793e-09	5.90217e-09	5.06014	0.833783	2.66813	8.50749	0.0129053	1.37748	0.0938439	1.37748	sp|P93194|RPK1_IPONI *-** Receptor-like protein kinase IPR001480 (Bulb-type lectin domain), IPR011009 (Protein kinase-like domain) GO:0004672 (protein kinase activity), GO:0004674 (protein serine/threonine kinase activity), GO:0005524 (ATP binding), GO:0006468 (protein phosphorylation), GO:0016772 (transferase activity, transferring phosphorus-containing groups)
Niben101Scf05883g02002.1	0	0	1.96651	0	13.8453	19.144	34.7069	20.2116	5.16783e-08	1.93093e-07	5.04938	0.927269	2.73859	8.75864	0.00876776	1.71089	0.0876207	1.71089	sp|Q942D4|BURP3_ORYSJ *-*- BURP domain-containing protein 3 IPR004873 (BURP domain)
Niben101Scf02819g00005.1	0	0	0.422936	0	11.7426	18.3433	12.6988	10.956	7.03089e-18	8.31376e-17	5.04265	0.585374	2.40267	7.85265	0.0242075	0.661118	0.121875	0.661118	sp|Q9SK27|ENL1_ARATH *-*- Early nodulin-like protein 1 IPR008972 (Cupredoxin), IPR028871 (Blue (type 1) copper protein, binding site) GO:0009055 (electron carrier activity)
Niben101Scf02917g00002.1	0	0.0632609	0.589726	0	9.40727	13.9762	16.8391	9.71769	3.77597e-11	2.0934e-10	5.02886	0.760496	2.91713	8.21702	0.0906887	1.06602	0.0737696	1.06602	sp|O24160|TGA21_TOBAC --** TGACG-sequence-specific DNA-binding protein TGA-2.1 IPR004827 (Basic-leucine zipper domain), IPR029803 (Protein ABSCISIC ACID-INSENSITIVE 5) GO:0003700 (sequence-specific DNA binding transcription factor activity), GO:0005634 (nucleus), GO:0006355 (regulation of transcription, DNA-templated), GO:0009737 (response to abscisic acid), GO:0043565 (sequence-specific DNA bind…
Niben101Scf05238g00006.1	0	0	0.283267	0	4.77047	7.14756	11.5811	5.58922	9.85747e-14	7.41432e-13	5.0258	0.675257	2.46508	7.99844	0.0241342	0.887811	0.114571	0.887811	AT5G12460.1 *-*- Protein of unknown function (DUF604) LENGTH=441 IPR006740 (Protein of unknown function DUF604)
Niben101Scf01084g02006.1	0.268504	0.469259	6.64263	0	62.3842	77.2082	98.5955	61.7744	8.28955e-07	2.64971e-06	5.01673	1.01792	4.09326	8.96702	0.4733	1.59902	0.0283517	1.59902	sp|Q5VRJ8|PX115_ORYSJ *-** Peroxisomal membrane protein 11-5 IPR008733 (Peroxisomal biogenesis factor 11) GO:0005779 (integral component of peroxisomal membrane), GO:0016559 (peroxisome fission)
Niben101Scf10431g00014.1	0.767742	0.386726	18.2989	0.742457	243.695	303.546	307.742	200.749	6.41228e-10	3.05756e-09	5.01584	0.811631	4.17609	8.31745	0.13267	1.18482	0.0267991	1.18482	sp|P20284|RS19_HALMA *-** 30S ribosomal protein S19 IPR002222 (Ribosomal protein S19/S15), IPR023575 (Ribosomal protein S19, superfamily) GO:0003723 (RNA binding), GO:0003735 (structural constituent of ribosome), GO:0005840 (ribosome), GO:0006412 (translation), GO:0015935 (small ribosomal subunit)
Niben101Scf04563g01016.1	1.8761	2.04167	35.8606	1.46367	503.958	508.252	894.32	497.867	4.60815e-11	2.53269e-10	5.01349	0.761573	6.20731	8.17574	0.0227864	1.1372	0.0104342	1.1372	AT2G41380.1 *-*- S-adenosyl-L-methionine-dependent methyltransferases superfamily protein LENGTH=269 IPR029063 (S-adenosyl-L-methionine-dependent methyltransferase)
Niben101Scf02895g03001.1	0	0	0.120675	0	3.02452	3.81114	3.48082	4.19253	5.03871e-18	6.06114e-17	5.01128	0.579172	2.38755	7.75018	0.0421054	0.628776	0.123717	0.628776	sp|Q9SLK6|ALA6_ARATH *-** Phospholipid-transporting ATPase 6 IPR006539 (P-type ATPase, subfamily IV), IPR023214 (HAD-like domain) GO:0000166 (nucleotide binding), GO:0000287 (magnesium ion binding), GO:0004012 (phospholipid-translocating ATPase activity), GO:0005524 (ATP binding), GO:0015914 (phospholipid transport), GO:0016021 (integral component of membrane)
Niben101Scf02658g01008.1	0	0	2.06171	0	31.0871	36.8093	77.038	31.7467	1.22667e-11	7.24106e-11	5.00708	0.738831	2.51431	8.09889	0.0143759	1.07737	0.109136	1.07737	sp|Q9SS03|DIR21_ARATH *-*- Dirigent protein 21 IPR004265 (Plant disease resistance response protein)
Niben101Scf00902g06003.1	0.524699	1.72723	20.6593	0.888187	249.837	214.713	484.852	373.561	2.16276e-09	9.62239e-09	5.00674	0.836536	6.06581	8.36177	0.0205163	1.37907	0.0108099	1.37907	AT2G39980.1 *-** HXXXD-type acyl-transferase family protein LENGTH=482 IPR003480 (Transferase), IPR023213 (Chloramphenicol acetyltransferase-like domain) GO:0016747 (transferase activity, transferring acyl groups other than amino-acyl groups)
Niben101Scf07709g00001.1	0	0	1.23208	0	10.2712	8.83356	44.4043	6.86355	4.36201e-07	1.44944e-06	4.99197	0.988032	2.6967	8.79343	0.0144994	1.93791	0.0912642	1.93791	AT5G42650.1 *-*- allene oxide synthase LENGTH=518 IPR001128 (Cytochrome P450) GO:0004497 (monooxygenase activity), GO:0005506 (iron ion binding), GO:0016705 (oxidoreductase activity, acting on paired donors, with incorporation or reduction of molecular oxygen), GO:0020037 (heme binding), GO:0055114 (oxidation-reduction process)
Niben101Scf06408g03002.1	0	0	2.30581	0.408128	27.2538	26.1982	48.4987	41.793	1.07345e-07	3.87181e-07	4.97923	0.937033	3.28839	8.58884	0.0277691	1.72829	0.0524393	1.72829	sp|O24160|TGA21_TOBAC *-** TGACG-sequence-specific DNA-binding protein TGA-2.1 IPR025422 (Transcription factor TGA like domain) GO:0006351 (transcription, DNA-templated), GO:0043565 (sequence-specific DNA binding)
Niben101Scf12738g00010.1	1.13095	1.343	14.4016	0.654298	250.337	329.141	374.747	248.229	2.18492e-13	1.58498e-12	4.97798	0.67848	5.47222	7.86924	0.0325509	0.88812	0.0131463	0.88812	sp|P00243|FER_SYNY4 *-*- Ferredoxin IPR010241 (Ferredoxin [2Fe-2S], plant), IPR012675 (Beta-grasp domain) GO:0009055 (electron carrier activity), GO:0022900 (electron transport chain), GO:0051536 (iron-sulfur cluster binding), GO:0051537 (2 iron, 2 sulfur cluster binding)
Niben101Scf00700g00005.1	0.258283	0.130563	6.81959	0.0839111	50.5698	56.9827	152.261	35.6485	5.29094e-07	1.73979e-06	4.97724	0.992382	4.5562	8.76626	0.197146	1.7725	0.0209876	1.7725	sp|Q9LUE2|TPS18_ARATH *-** Terpenoid synthase 18 IPR008930 (Terpenoid cyclases/protein prenyltransferase alpha-alpha toroid), IPR008949 (Isoprenoid synthase domain) GO:0000287 (magnesium ion binding), GO:0008152 (metabolic process), GO:0010333 (terpene synthase activity), GO:0016829 (lyase activity)
Niben101Ctg15035g00004.1	0	0	1.19824	0	16.4672	29.3243	20.36	14.2654	8.74955e-11	4.65029e-10	4.97646	0.767129	2.54643	8.08458	0.0128609	1.16411	0.105737	1.16411	sp|B9SXY8|CSPLE_RICCO *-*- CASP-like protein 4D1 IPR006702 (Uncharacterised protein family UPF0497, trans-membrane plant)
Niben101Scf04944g05002.1	1.36191	1.58299	16.0782	1.67548	492.994	495.783	322.624	380.002	2.19149e-17	2.45456e-16	4.97284	0.5862	5.54407	7.65454	0.0296279	0.657634	0.0127674	0.657634	sp|Q9C5T4|WRK18_ARATH *-** WRKY transcription factor 18 IPR003657 (DNA-binding WRKY) GO:0003700 (sequence-specific DNA binding transcription factor activity), GO:0006355 (regulation of transcription, DNA-templated), GO:0043565 (sequence-specific DNA binding)
Niben101Scf08591g00002.1	0	0	0.798583	0	9.67432	9.76909	21.6199	10.1152	5.0694e-10	2.44832e-09	4.96031	0.79787	2.55908	8.12122	0.0193875	1.25381	0.104429	1.25381	sp|Q7N3V2|MDTK_PHOLL *-*- Multidrug resistance protein MdtK IPR002528 (Multi antimicrobial extrusion protein) GO:0006855 (drug transmembrane transport), GO:0015238 (drug transmembrane transporter activity), GO:0015297 (antiporter activity), GO:0016020 (membrane), GO:0055085 (transmembrane transport)
Niben101Scf03380g03005.1	0.0362556	0	1.14864	0.0351278	11.3061	12.3494	29.9364	9.32136	3.2851e-08	1.26341e-07	4.95788	0.89727	3.24265	8.40319	0.103892	1.50629	0.0545753	1.50629	AT4G02050.1 *-** sugar transporter protein 7 LENGTH=513 IPR005828 (General substrate transporter), IPR020846 (Major facilitator superfamily domain) GO:0005215 (transporter activity), GO:0016020 (membrane), GO:0016021 (integral component of membrane), GO:0022857 (transmembrane transporter activity), GO:0022891 (substrate-specific transmembrane transporter activity), GO:0055085 (transmembrane trans…
Niben101Scf14799g01012.1	0.0959858	0	4.46545	0.188648	37.7119	38.9668	98.0965	32.1385	2.56734e-07	8.79794e-07	4.95727	0.962069	3.45179	8.608	0.121913	1.72924	0.0456985	1.72924	AT3G57240.1 *-*- beta-1,3-glucanase 3 LENGTH=341 IPR000490 (Glycoside hydrolase, family 17), IPR017853 (Glycoside hydrolase superfamily) GO:0004553 (hydrolase activity, hydrolyzing O-glycosyl compounds), GO:0005975 (carbohydrate metabolic process)
Niben101Scf03376g03004.1	0	0	1.3229	0	25.0624	33.0792	51.2813	54.9852	1.89967e-16	1.93182e-15	4.956	0.602315	2.35352	7.63962	0.0273968	0.698171	0.127969	0.698171	sp|A6MFK9|CRVP_DEMVE *-*- Cysteine-rich venom protein IPR001283 (Cysteine-rich secretory protein, allergen V5/Tpx-1-related) GO:0005576 (extracellular region)
Niben101Scf15467g02029.1	0	0	0.409332	0	9.83422	8.19741	17.5992	4.77129	1.443e-12	9.53748e-12	4.94613	0.69862	2.42525	7.82647	0.0207925	0.955348	0.119178	0.955348	sp|O48723|PLP2_ARATH *-*- Patatin-like protein 2 IPR016035 (Acyl transferase/acyl hydrolase/lysophospholipase) GO:0006629 (lipid metabolic process), GO:0008152 (metabolic process)
Niben101Scf06162g01008.1	0	0	38.2993	0	736.388	743.302	1458.13	1005.54	4.80342e-15	4.20299e-14	4.93925	0.630653	2.3864	7.65215	0.0319684	0.763479	0.123858	0.763479	Unknown protein
Niben101Scf12045g06025.1	0.139326	0	3.58332	0.277175	31.7725	35.4421	72.5919	44.2815	1.50194e-07	5.30423e-07	4.9342	0.939432	3.73404	8.469	0.0874404	1.67762	0.0366467	1.67762	sp|Q02243|WIN_SOYBN *-*- Wound-induced protein IPR009009 (RlpA-like double-psi beta-barrel domain) GO:0042742 (defense response to bacterium), GO:0050832 (defense response to fungus)
Niben101Scf00072g05004.1	0.00104179	0.00118103	1.53908	0.00114252	15.3098	14.0878	14.6041	6.54477	5.8971e-07	1.92395e-06	4.92501	0.986075	2.76931	8.59707	0.391451	1.55324	0.0850479	1.55324	sp|O48957|C99A1_SORBI *-*- Cytochrome P450 CYP99A1 IPR001128 (Cytochrome P450) GO:0005506 (iron ion binding), GO:0016705 (oxidoreductase activity, acting on paired donors, with incorporation or reduction of molecular oxygen), GO:0020037 (heme binding), GO:0055114 (oxidation-reduction process)
Niben101Scf01400g00014.1	2.46761	2.68964	55.1671	3.87934	647.511	653.044	1247.24	1103.61	6.34535e-11	3.42927e-10	4.9189	0.752659	6.0496	7.88417	0.019277	1.11371	0.0108575	1.11371	sp|E3SU11|ALL13_OLEEU *-*- Thaumatin-like protein IPR001938 (Thaumatin)
Niben101Scf02115g04004.1	0.0572879	0	1.24553	0.0561208	22.5741	21.1922	19.9091	15.0877	1.87944e-10	9.59001e-10	4.91609	0.77165	3.12628	7.9259	0.102272	1.08862	0.0605856	1.08862	AT5G10770.1 *-*- Eukaryotic aspartyl protease family protein LENGTH=474 IPR001461 (Aspartic peptidase), IPR008543 (Uncharacterised protein family Ycf2), IPR021109 (Aspartic peptidase domain) GO:0004190 (aspartic-type endopeptidase activity), GO:0005524 (ATP binding), GO:0006508 (proteolysis), GO:0009507 (chloroplast)
Niben101Scf01534g02014.1	0	0	4.00463	0	62.1019	80.7685	92.3213	29.4164	1.35482e-09	6.18907e-09	4.91165	0.810402	2.53475	8.01852	0.0133375	1.30017	0.10696	1.30017	Unknown protein
Niben101Scf12102g01006.1	0	0	2.19248	0	37.8276	48.5166	34.4196	40.5043	1.95819e-12	1.27696e-11	4.90903	0.69756	2.45487	7.71945	0.0254756	0.947703	0.115734	0.947703	gb|AES65140.2| *-*- VQ motif protein [Medicago truncatula]
Niben101Scf05440g02004.1	0.268757	0.171346	1.89006	0.111046	46.8024	61.4571	51.2641	37.3387	7.48336e-17	7.95014e-16	4.89631	0.587149	4.18214	7.44067	0.206759	0.482728	0.0266901	0.482728	AT4G03420.1 *-*- Protein of unknown function (DUF789) LENGTH=310 IPR008507 (Protein of unknown function DUF789)
Niben101Scf08535g03001.1	0	0	0.589905	0	10.2191	11.4936	12.2342	5.04441	1.27939e-10	6.66495e-10	4.89609	0.761492	2.48847	7.84312	0.0178221	1.14192	0.111954	1.14192	AT2G26710.1 *-*- Cytochrome P450 superfamily protein LENGTH=520 IPR001128 (Cytochrome P450) GO:0005506 (iron ion binding), GO:0016705 (oxidoreductase activity, acting on paired donors, with incorporation or reduction of molecular oxygen), GO:0020037 (heme binding), GO:0055114 (oxidation-reduction process)
Niben101Scf05813g09004.1	0	0.053575	0.719777	0	12.2452	6.97501	22.4656	4.93196	3.38139e-08	1.29725e-07	4.89595	0.886876	2.93223	8.19705	0.0811009	1.492	0.0727134	1.492	sp|B8AQW7|PLP1_ORYSI *-*- Patatin-like protein 1 IPR016035 (Acyl transferase/acyl hydrolase/lysophospholipase) GO:0006629 (lipid metabolic process), GO:0008152 (metabolic process)
Niben101Scf02547g00007.1	0.0696639	0	0.22347	0	11.153	12.5754	11.8398	11.3124	1.04083e-28	3.27099e-27	4.89425	0.440263	2.44801	7.1762	0.108983	0.278679	0.116522	0.278679	sp|Q2V3R1|FB346_ARATH *-*- F-box protein IPR001810 (F-box domain) GO:0005515 (protein binding)
Niben101Scf00783g00006.1	0.0191926	0	0.47205	0	6.40646	9.75655	11.0881	6.04524	2.28227e-11	1.29963e-10	4.89375	0.731861	2.6503	7.76072	0.0283769	1.04286	0.0954925	1.04286	sp|Q54TV2|ABCG5_DICDI *-*- ABC transporter G family member 5 IPR003439 (ABC transporter-like), IPR013525 (ABC-2 type transporter), IPR027417 (P-loop containing nucleoside triphosphate hydrolase)
Niben101Scf00783g02011.1	0.0191926	0	0.47205	0	6.40646	9.75655	11.0881	6.04524	2.28227e-11	1.29963e-10	4.89375	0.731861	2.6503	7.76072	0.0283769	1.04286	0.0954925	1.04286	sp|Q54TV2|ABCG5_DICDI *-*- ABC transporter G family member 5 IPR003439 (ABC transporter-like), IPR013525 (ABC-2 type transporter), IPR027417 (P-loop containing nucleoside triphosphate hydrolase)
Niben101Scf00245g00006.1	0.0205297	0	0.459115	0.020344	5.43826	6.64179	11.9268	5.12136	7.50377e-10	3.54738e-09	4.8888	0.79427	3.117	7.91015	0.087089	1.17464	0.0611037	1.17464	sp|Q9LHP4|RCH2_ARATH *-** Receptor-like protein kinase 2 IPR001611 (Leucine-rich repeat), IPR003591 (Leucine-rich repeat, typical subtype), IPR011009 (Protein kinase-like domain), IPR013210 (Leucine-rich repeat-containing N-terminal, type 2), IPR013320 (Concanavalin A-like lectin/glucanase domain) GO:0004672 (protein kinase activity), GO:0005515 (protein binding), GO:0005524 (ATP binding), GO:000…
Niben101Scf08995g00012.1	0.395025	0.890178	14.1943	0.371946	117.331	139.32	381.426	134.146	2.43693e-08	9.51243e-08	4.88259	0.875373	4.78868	8.12495	0.107162	1.42539	0.0183128	1.42539	AT2G41690.1 *-** heat shock transcription factor B3 LENGTH=244 IPR011991 (Winged helix-turn-helix DNA-binding domain), IPR027725 (Heat shock transcription factor family) GO:0003700 (sequence-specific DNA binding transcription factor activity), GO:0005634 (nucleus), GO:0006355 (regulation of transcription, DNA-templated), GO:0009408 (response to heat), GO:0043565 (sequence-specific DNA binding)
Niben101Scf02807g10009.1	0.350976	0.799897	8.35031	0.344498	143.769	123.221	212.71	136.947	3.63814e-12	2.29592e-11	4.88183	0.702364	4.06496	7.65489	0.168896	0.817733	0.0289094	0.817733	gb|AES65140.2| --*- VQ motif protein [Medicago truncatula] IPR008889 (VQ)
Niben101Scf04547g02001.1	0	0	1.86402	0.177352	12.3506	14.4181	50.679	19.0596	6.51844e-07	2.116e-06	4.86991	0.978839	3.1521	8.4185	0.0375412	1.87871	0.0591759	1.87871	sp|Q9PK04|DAPAT_CHLMU *-** LL-diaminopimelate aminotransferase IPR015424 (Pyridoxal phosphate-dependent transferase), IPR019942 (LL-diaminopimelate aminotransferase, plants and Chlamydia type) GO:0003824 (catalytic activity), GO:0009058 (biosynthetic process), GO:0009089 (lysine biosynthetic process via diaminopimelate), GO:0010285 (L,L-diaminopimelate aminotransferase activity), GO:0030170 (pyri…
Niben101Scf08001g00002.1	0	0.436664	3.213	0	30.9868	33.9272	66.6812	29.8646	4.63001e-07	1.53293e-06	4.84989	0.962081	3.21097	8.30717	0.0685817	1.78262	0.0561262	1.78262	sp|Q42430|ZFP1_WHEAT *-*- Zinc finger protein 1 IPR013087 (Zinc finger C2H2-type/integrase DNA-binding domain) GO:0003676 (nucleic acid binding), GO:0046872 (metal ion binding)
Niben101Scf11110g00023.1	0.505016	0.509114	11.3023	0.8405	167.76	131.748	271.405	146.016	4.1092e-11	2.26976e-10	4.84884	0.734663	4.94261	7.64274	0.0645163	1.01494	0.0168705	1.01494	sp|P16273|PRPX_HORVU *-*- Pathogen-related protein
Niben101Scf04133g02009.1	0	0.337768	2.11345	0.208131	59.9124	49.4219	86.1464	54.6223	6.14708e-16	5.92996e-15	4.84549	0.599217	2.97224	7.32376	0.154432	0.563691	0.0699949	0.563691	ref|XP_002531850.1| *-** calcium ion binding protein, putative [Ricinus communis] gb|EEF30528.1| calcium ion binding protein, putative [Ricinus communis] IPR011992 (EF-hand domain pair) GO:0005509 (calcium ion binding)
Niben101Scf16150g00002.1	0.0992771	0	1.39426	0.179467	17.8446	22.5259	31.5931	15.258	3.8475e-08	1.46574e-07	4.84399	0.881093	3.78297	8.03492	0.0678792	1.48477	0.0353386	1.48477	sp|Q9FN94|RLK7_ARATH *-** Receptor-like protein kinase IPR002902 (Gnk2-homologous domain), IPR011009 (Protein kinase-like domain), IPR013320 (Concanavalin A-like lectin/glucanase domain) GO:0004672 (protein kinase activity), GO:0004674 (protein serine/threonine kinase activity), GO:0005524 (ATP binding), GO:0006468 (protein phosphorylation), GO:0016772 (transferase activity, transferring phosphor…
Niben101Scf06751g00002.1	0.0766884	0	0.301817	0	33.1753	4.86586	10.3154	2.99443	2.94762e-09	1.28988e-08	4.83444	0.814635	2.72696	7.81533	0.106442	1.22082	0.0886156	1.22082	AT2G26710.1 *-*- Cytochrome P450 superfamily protein LENGTH=520 IPR001128 (Cytochrome P450) GO:0005506 (iron ion binding), GO:0016705 (oxidoreductase activity, acting on paired donors, with incorporation or reduction of molecular oxygen), GO:0020037 (heme binding), GO:0055114 (oxidation-reduction process)
Niben101Scf03600g01010.1	0	0	2.58407	0	23.7448	22.4856	53.4976	27.7655	6.95855e-09	2.90397e-08	4.83002	0.833924	2.53084	7.85763	0.00965533	1.3812	0.107373	1.3812	AT1G76640.1 *-** Calcium-binding EF-hand family protein LENGTH=159 IPR011992 (EF-hand domain pair) GO:0005509 (calcium ion binding)
Niben101Scf03160g01004.1	0	0.279747	0.812531	0	22.3991	23.4825	23.6962	19.5993	7.65128e-13	5.23109e-12	4.82634	0.673387	2.8343	7.43264	0.0911667	0.815732	0.0798724	0.815732	sp|Q9FMR3|NAC90_ARATH *-*- NAC domain-containing protein 90 IPR003441 (NAC domain) GO:0003677 (DNA binding), GO:0006355 (regulation of transcription, DNA-templated)
Niben101Scf07442g00008.1	2.08187	2.96748	34.4806	3.38883	499.478	768.359	876.849	546.395	1.28875e-13	9.57638e-13	4.8262	0.651545	7.9474	7.38266	0.00310673	0.845915	0.00907486	0.845915	sp|Q7NZU6|MSBA_CHRVO *-** Lipid A export ATP-binding/permease protein MsbA IPR003439 (ABC transporter-like), IPR011527 (ABC transporter type 1, transmembrane domain), IPR027417 (P-loop containing nucleoside triphosphate hydrolase) GO:0005524 (ATP binding), GO:0006810 (transport), GO:0016021 (integral component of membrane), GO:0016887 (ATPase activity), GO:0042626 (ATPase activity, coupled to tra…
Niben101Scf10436g03001.1	0	0	1.78082	0	19.8667	18.6947	38.615	14.9117	3.6311e-09	1.57049e-08	4.82071	0.817045	2.50841	7.78418	0.0121069	1.32302	0.109773	1.32302	sp|Q7L0R7|RNF44_HUMAN *-*- RING finger protein 44 IPR013083 (Zinc finger, RING/FYVE/PHD-type) GO:0005515 (protein binding), GO:0008270 (zinc ion binding)
Niben101Scf07488g01015.1	0	0	0.700643	0.309594	38.5074	34.5418	71.9236	45.8344	9.2953e-33	3.85729e-31	4.81905	0.404278	2.32592	6.9154	0.10255	0.224331	0.13153	0.224331	Unknown protein
Niben101Scf03012g03021.1	0.15429	0.698867	3.96989	0.150308	81.3416	79.578	85.4721	43.2337	1.13447e-10	5.94626e-10	4.81631	0.746963	4.56532	7.58416	0.084203	1.03171	0.0208711	1.03171	AT2G43840.2 *-*- UDP-glycosyltransferase 74 F1 LENGTH=449 IPR002213 (UDP-glucuronosyl/UDP-glucosyltransferase) GO:0008152 (metabolic process), GO:0016758 (transferase activity, transferring hexosyl groups)
Niben101Scf10688g02001.1	0.167232	0.506693	9.5314	0.546215	73.4185	104.169	216.687	88.02	2.39409e-08	9.35686e-08	4.81424	0.862643	4.93301	7.89767	0.0892443	1.39906	0.0169541	1.39906	sp|Q9SK27|ENL1_ARATH *-*- Early nodulin-like protein 1 IPR008972 (Cupredoxin), IPR028871 (Blue (type 1) copper protein, binding site) GO:0009055 (electron carrier activity)
Niben101Scf05675g01018.1	0.173046	0.165365	3.0279	0.310983	52.7166	60.6058	70.8438	38.9955	7.60538e-13	5.2035e-12	4.81379	0.671559	4.72353	7.39387	0.0845669	0.817417	0.0189979	0.817417	AT4G00340.1 *-** receptor-like protein kinase 4 LENGTH=818 IPR001480 (Bulb-type lectin domain), IPR011009 (Protein kinase-like domain), IPR013320 (Concanavalin A-like lectin/glucanase domain) GO:0004672 (protein kinase activity), GO:0004674 (protein serine/threonine kinase activity), GO:0005524 (ATP binding), GO:0006468 (protein phosphorylation), GO:0016772 (transferase activity, transferring pho…
Niben101Scf02627g01025.1	0.09538	0.432196	5.52296	0.277484	57.746	65.7472	129.199	68.431	1.51083e-09	6.84597e-09	4.80799	0.795603	4.0392	7.68992	0.114762	1.15121	0.0294294	1.15121	ref|XP_007020797.1| *-*- Actin cyt end3, putative isoform 1 [Theobroma cacao] IPR007608 (Senescence regulator S40)
Niben101Scf06650g00006.1	0	0.134312	1.06654	0.171567	21.0402	26.6764	22.0747	18.4217	1.95969e-10	9.98051e-10	4.8054	0.755035	3.55947	7.57495	0.119515	1.02064	0.0419081	1.02064	sp|Q43143|PMEU1_SOLLC *-** Pectinesterase/pectinesterase inhibitor U1 IPR006501 (Pectinesterase inhibitor domain), IPR011050 (Pectin lyase fold/virulence factor) GO:0004857 (enzyme inhibitor activity), GO:0005618 (cell wall), GO:0030599 (pectinesterase activity), GO:0042545 (cell wall modification)
Niben101Scf02398g01001.1	0.0732331	0.460908	2.47266	0.0711066	38.5662	51.8671	62.5105	32.2639	1.10402e-10	5.79556e-10	4.80165	0.744213	3.77747	7.53684	0.166365	0.941342	0.0354823	0.941342	sp|Q2EMV9|PAR14_MOUSE *-*- Poly [ADP-ribose] polymerase 14 IPR012317 (Poly(ADP-ribose) polymerase, catalytic domain), IPR022003 (RST domain of plant C-terminal) GO:0003950 (NAD+ ADP-ribosyltransferase activity)
Niben101Scf02369g02006.1	0	3.61334	21.2086	0	446.99	516.612	592.698	431.82	1.22196e-13	9.10247e-13	4.79386	0.646563	2.68476	7.28267	0.0826555	0.753431	0.0923329	0.753431	Unknown protein
Niben101Scf01683g03005.1	0	0	0.870293	0	7.01288	6.8035	13.1529	3.95954	3.45721e-07	1.16382e-06	4.78538	0.938928	2.6063	8.05412	0.0129799	1.75019	0.0996972	1.75019	sp|B9SBU9|TPS5_RICCO *-** Terpene synthase 5 IPR008930 (Terpenoid cyclases/protein prenyltransferase alpha-alpha toroid), IPR008949 (Isoprenoid synthase domain) GO:0000287 (magnesium ion binding), GO:0008152 (metabolic process), GO:0010333 (terpene synthase activity), GO:0016829 (lyase activity)
Niben101Scf03114g03011.1	0.153419	0.123755	1.63382	0.115438	39.4917	32.1419	40.6825	21.2571	1.46261e-14	1.20828e-13	4.77521	0.620902	4.4248	7.17593	0.127954	0.643085	0.0227764	0.643085	sp|A1RIQ1|HTPG_SHESW *-*- Chaperone protein HtpG IPR001404 (Heat shock protein Hsp90 family) GO:0005524 (ATP binding), GO:0006457 (protein folding), GO:0006950 (response to stress), GO:0051082 (unfolded protein binding)
Niben101Scf01084g01009.1	0.311594	1.71594	3.18579	0	116.636	130.542	109.069	73.0886	4.84815e-13	3.39244e-12	4.77281	0.660186	3.21989	7.25564	0.142879	0.728812	0.0556833	0.728812	gb|AAA34117.1| --*- mRNA inducible by salicylic acid or by TMV during systemic acquired resistance response' [Nicotiana tabacum] gb|AAB24788.1| systemic acquired resistance gene SAR8.2a product [Nicotiana tabacum=tobacco, Xanthi nc, TMV-inoculated plants, Peptide, 95 aa] IPR004297 (Systemic acquired resistance protein SAR)
Niben101Scf14118g00011.1	0.690972	0	6.19097	0.829081	76.3251	103.926	139.5	93.0983	1.45677e-08	5.83212e-08	4.7705	0.841866	3.74908	7.71716	0.0448673	1.37261	0.0362376	1.37261	sp|Q66HG1|DMTF1_RAT --** Cyclin-D-binding Myb-like transcription factor 1 IPR009057 (Homeodomain-like) GO:0003677 (DNA binding), GO:0003682 (chromatin binding)
Niben101Scf09368g06007.1	0.0934743	0	1.39196	0	15.103	18.5121	29.6022	17.0463	9.96246e-10	4.63217e-09	4.75892	0.778873	2.73178	7.51062	0.0672246	1.14606	0.0882019	1.14606	gb|ABS79378.1| *-*- At4g40080-like protein [Arabidopsis lyrata subsp. petraea] IPR008942 (ENTH/VHS), IPR011417 (AP180 N-terminal homology (ANTH) domain) GO:0005543 (phospholipid binding)
Niben101Scf05855g00002.1	0	0	4.56887	0	20.0345	15.7282	98.3378	25.1805	7.15961e-06	2.02286e-05	4.75832	1.06002	2.66123	8.39527	0.00999141	2.2373	0.0944782	2.2373	sp|Q8L9K1|ERF99_ARATH *-** Ethylene-responsive transcription factor 13 IPR016177 (DNA-binding domain) GO:0003677 (DNA binding), GO:0003700 (sequence-specific DNA binding transcription factor activity), GO:0006355 (regulation of transcription, DNA-templated)
Niben101Scf00714g06002.1	0.045669	0	0.454865	0	6.20733	10.4303	13.9583	6.18043	6.98078e-12	4.25313e-11	4.7557	0.693449	2.62512	7.28627	0.0634944	0.898247	0.0978752	0.898247	AT4G08850.1 *-*- Leucine-rich repeat receptor-like protein kinase family protein LENGTH=1045 IPR001611 (Leucine-rich repeat), IPR003591 (Leucine-rich repeat, typical subtype), IPR025875 (Leucine rich repeat 4) GO:0005515 (protein binding)
Niben101Scf08719g00002.1	0.263102	0.394761	2.3487	0	74.4425	76.6546	65.1731	50.3048	6.70402e-17	7.1424e-16	4.7527	0.56904	2.90067	7.00884	0.133323	0.514289	0.0749398	0.514289	sp|Q42430|ZFP1_WHEAT *-*- Zinc finger protein 1 IPR013087 (Zinc finger C2H2-type/integrase DNA-binding domain) GO:0003676 (nucleic acid binding), GO:0046872 (metal ion binding)
Niben101Scf00180g00006.1	0.251361	0.286662	3.84695	0.282832	56.4554	71.1747	83.3024	53.9528	3.09718e-13	2.21425e-12	4.7476	0.651238	4.97709	7.16695	0.0598511	0.788372	0.0165758	0.788372	sp|Q1JPL4|NDB1_ARATH *-** External alternative NAD(P)H-ubiquinone oxidoreductase B1, mitochondrial IPR013027 (FAD-dependent pyridine nucleotide-disulphide oxidoreductase), IPR023753 (Pyridine nucleotide-disulphide oxidoreductase, FAD/NAD(P)-binding domain) GO:0016491 (oxidoreductase activity), GO:0050660 (flavin adenine dinucleotide binding), GO:0055114 (oxidation-reduction process)
Niben101Scf01445g02008.1	0	0	0.630321	0	5.10952	6.81081	13.6244	6.44606	3.53286e-09	1.53012e-08	4.73766	0.802354	2.44977	7.51659	0.0189468	1.2686	0.116319	1.2686	AT2G05940.1 *-** Protein kinase superfamily protein LENGTH=462 IPR011009 (Protein kinase-like domain), IPR013320 (Concanavalin A-like lectin/glucanase domain) GO:0004672 (protein kinase activity), GO:0004674 (protein serine/threonine kinase activity), GO:0005524 (ATP binding), GO:0006468 (protein phosphorylation), GO:0016772 (transferase activity, transferring phosphorus-containing groups)
Niben101Scf02516g01004.1	0.0416183	0.0632474	1.18184	0	10.4028	9.7988	29.8763	9.50608	7.94649e-08	2.91265e-07	4.73632	0.882269	3.22367	7.74375	0.134801	1.422	0.0554974	1.422	sp|Q9C519|WRKY6_ARATH *-** WRKY transcription factor 6 IPR003657 (DNA-binding WRKY) GO:0003700 (sequence-specific DNA binding transcription factor activity), GO:0006355 (regulation of transcription, DNA-templated), GO:0043565 (sequence-specific DNA binding)
Niben101Scf04240g03001.1	0.0383402	0	0.509418	0	8.36653	7.18955	9.47636	5.88385	1.19222e-10	6.23073e-10	4.73456	0.735144	2.6827	7.33105	0.0496769	1.0312	0.0925192	1.0312	sp|Q01440|GTR1_LEIDO *-** Membrane transporter D1 IPR005828 (General substrate transporter), IPR020846 (Major facilitator superfamily domain) GO:0005215 (transporter activity), GO:0016020 (membrane), GO:0016021 (integral component of membrane), GO:0022857 (transmembrane transporter activity), GO:0022891 (substrate-specific transmembrane transporter activity), GO:0055085 (transmembrane transport)
Niben101Scf02072g01013.1	0.0215181	0.0324508	0.191609	0.0212063	5.72608	10.3709	4.75621	7.01898	2.4418e-25	5.74933e-24	4.73319	0.455051	3.12501	6.75587	0.17724	0.236903	0.0606566	0.236903	sp|Q9C9H7|RLP12_ARATH *-*- Receptor-like protein 12 IPR001611 (Leucine-rich repeat), IPR003591 (Leucine-rich repeat, typical subtype) GO:0005515 (protein binding)
Niben101Scf02522g01002.1	0.112225	0	0.993079	0	12.5836	15.6658	21.0782	7.79377	9.13666e-09	3.74839e-08	4.73099	0.82335	2.86929	7.55706	0.0653329	1.29048	0.0772291	1.29048	AT1G13340.1 *-*- Regulator of Vps4 activity in the MVB pathway protein LENGTH=409 IPR005061 (Domain of unknown function DUF292, eukaryotic)
Niben101Scf01237g06003.1	0.0911525	0	0.625265	0	15.4993	10.7563	26.0262	13.3329	5.8541e-15	5.06569e-14	4.72225	0.60487	2.5144	6.99853	0.0788725	0.652862	0.109127	0.652862	sp|Q6K7E6|ERF1_ORYSJ *-** Ethylene-responsive transcription factor 1 IPR016177 (DNA-binding domain) GO:0003677 (DNA binding), GO:0003700 (sequence-specific DNA binding transcription factor activity), GO:0006355 (regulation of transcription, DNA-templated)
Niben101Scf00228g04005.1	0.148821	0.335797	1.3694	0.0715172	29.9903	35.5655	39.7491	31.0858	6.90061e-16	6.61947e-15	4.71745	0.584403	4.22223	6.94386	0.0965526	0.5865	0.0259831	0.5865	sp|Q9Y2H1|ST38L_HUMAN *-** Serine/threonine-protein kinase 38-like IPR000961 (AGC-kinase, C-terminal), IPR011009 (Protein kinase-like domain) GO:0004672 (protein kinase activity), GO:0004674 (protein serine/threonine kinase activity), GO:0005524 (ATP binding), GO:0006468 (protein phosphorylation), GO:0016772 (transferase activity, transferring phosphorus-containing groups)
Niben101Scf01376g04034.1	0	0	0.958003	0	7.71528	15.5473	24.209	12.4423	2.26433e-10	1.1422e-09	4.71296	0.743105	2.36725	7.29291	0.0156729	1.08874	0.126236	1.08874	gb|AAG31013.1| *-*- tospovirus resistance protein A [Solanum lycopersicum]
Niben101Scf08415g00010.1	0.302925	0.264177	3.69516	0.112904	39.0775	53.5666	90.2763	37.6565	4.30007e-10	2.09645e-09	4.71203	0.754803	4.86882	7.32046	0.140961	0.998496	0.0175339	0.998496	sp|P39062|ACSA_BACSU *-*- Acetyl-coenzyme A synthetase IPR000873 (AMP-dependent synthetase/ligase), IPR025110 (AMP-binding enzyme C-terminal domain) GO:0003824 (catalytic activity), GO:0008152 (metabolic process)
Niben101Scf05928g03007.1	0.0391416	0.11819	0.935689	0.0578648	12.4573	17.2993	26.4786	12.3381	3.52346e-12	2.22879e-11	4.71003	0.677206	4.12201	7.12458	0.146686	0.770531	0.0277995	0.770531	sp|P93194|RPK1_IPONI *-** Receptor-like protein kinase IPR001611 (Leucine-rich repeat), IPR003591 (Leucine-rich repeat, typical subtype), IPR011009 (Protein kinase-like domain), IPR013210 (Leucine-rich repeat-containing N-terminal, type 2), IPR013320 (Concanavalin A-like lectin/glucanase domain) GO:0004672 (protein kinase activity), GO:0004674 (protein serine/threonine kinase activity), GO:000551…
Niben101Scf09701g01011.1	0	3.48552	10.2292	0	293.422	329.229	228.844	174.404	7.10159e-12	4.32043e-11	4.70722	0.686624	2.77474	7.13903	0.121673	0.821232	0.084602	0.821232	emb|CDY37809.1| --*- BnaAnng04700D [Brassica napus]
Niben101Scf01267g00002.1	0.117621	0	2.89601	0.11399	18.5157	20.0137	60.797	16.9751	1.22299e-06	3.82266e-06	4.69902	0.968495	3.45901	7.91677	0.0813794	1.79459	0.0454295	1.79459	sp|Q9LPM9|BCAT6_ARATH *-** Branched-chain-amino-acid aminotransferase 6 IPR001544 (Aminotransferase, class IV) GO:0003824 (catalytic activity), GO:0004084 (branched-chain-amino-acid transaminase activity), GO:0008152 (metabolic process), GO:0009081 (branched-chain amino acid metabolic process)
Niben101Scf00231g07029.1	0	0.512095	3.545	0.159101	53.1369	54.6993	75.0133	43.4629	9.11557e-10	4.2632e-09	4.69566	0.766742	3.21876	7.30759	0.136744	1.03904	0.0557393	1.03904	AT1G23710.1 *-*- Protein of unknown function (DUF1645) LENGTH=295 IPR012442 (Protein of unknown function DUF1645, plant)
Niben101Scf00240g01002.1	0.127912	0	2.96286	0.125068	33.4965	27.9084	63.1147	26.6462	6.03107e-09	2.53522e-08	4.69533	0.807327	3.03214	7.41623	0.0962476	1.20731	0.0661354	1.20731	sp|Q08CG8|RNF44_DANRE *-*- RING finger protein 44 IPR013083 (Zinc finger, RING/FYVE/PHD-type) GO:0005515 (protein binding), GO:0008270 (zinc ion binding)
Niben101Scf06091g04005.1	0.0850191	0.214759	2.79734	0	26.5557	16.8416	66.1029	18.5498	7.33438e-07	2.36107e-06	4.69204	0.947447	3.44464	7.8289	0.153201	1.64211	0.0459673	1.64211	sp|Q9C5T4|WRK18_ARATH *-** WRKY transcription factor 18 IPR003657 (DNA-binding WRKY) GO:0003700 (sequence-specific DNA binding transcription factor activity), GO:0006355 (regulation of transcription, DNA-templated), GO:0043565 (sequence-specific DNA binding)
Niben101Scf02762g01001.1	0.0697428	0	0.409216	0	11.6208	11.4933	13.7117	7.55296	1.18586e-16	1.23263e-15	4.68659	0.565704	2.4702	6.82407	0.0747977	0.565245	0.113994	0.565245	sp|Q9FLJ2|NC100_ARATH *-*- NAC domain-containing protein 100 IPR003441 (NAC domain) GO:0003677 (DNA binding), GO:0006355 (regulation of transcription, DNA-templated)
Niben101Scf01141g04002.1	2.27362	1.38475	24.5174	1.92625	349.417	455.969	525.232	318.495	9.18385e-13	6.21776e-12	4.68547	0.656025	4.91343	7.01024	0.0612012	0.799536	0.0171272	0.799536	AT5G65380.1 *-*- MATE efflux family protein LENGTH=486 IPR002528 (Multi antimicrobial extrusion protein) GO:0006855 (drug transmembrane transport), GO:0015238 (drug transmembrane transporter activity), GO:0015297 (antiporter activity), GO:0016020 (membrane), GO:0055085 (transmembrane transport)
Niben101Scf03147g10015.1	1.33652	0.988217	22.449	1.4001	215.58	241.88	494.388	247.702	3.64378e-10	1.79183e-09	4.68434	0.747274	6.04262	7.22672	0.0181967	1.09864	0.0108783	1.09864	sp|Q9ZW24|GSTU7_ARATH *-*- Glutathione S-transferase U7 IPR010987 (Glutathione S-transferase, C-terminal-like), IPR012336 (Thioredoxin-like fold) GO:0005515 (protein binding)
Niben101Scf25692g00001.1	0	0	1.91885	0.28409	36.7391	31.8483	50.4363	75.793	1.22577e-14	1.02115e-13	4.68371	0.607223	2.49272	6.89985	0.0639837	0.673456	0.111486	0.673456	Unknown protein
Niben101Scf01506g03003.1	0	0.116069	0.257144	0	6.99473	8.22472	11.5966	4.91653	4.21107e-13	2.96599e-12	4.68153	0.645854	2.69548	6.97701	0.091157	0.743097	0.0913729	0.743097	AT5G60900.1 *-** receptor-like protein kinase 1 LENGTH=748 IPR000858 (S-locus glycoprotein), IPR001480 (Bulb-type lectin domain), IPR011009 (Protein kinase-like domain) GO:0004672 (protein kinase activity), GO:0005524 (ATP binding), GO:0006468 (protein phosphorylation), GO:0016772 (transferase activity, transferring phosphorus-containing groups), GO:0048544 (recognition of pollen)
Niben101Scf05373g01004.1	0	0	3.20523	0.259562	41.2096	50.6628	100.1	27.0488	6.8063e-10	3.23394e-09	4.68099	0.758604	2.63278	7.24701	0.0580051	1.09296	0.0971435	1.09296	sp|Q42430|ZFP1_WHEAT *-*- Zinc finger protein 1 IPR015880 (Zinc finger, C2H2-like) GO:0046872 (metal ion binding)
Niben101Scf01398g00006.1	0.435768	0.269062	6.60826	0.534423	64.8873	92.6882	144.289	70.2027	2.09388e-10	1.0615e-09	4.68084	0.736642	6.42053	7.19032	0.0149203	1.07036	0.00997933	1.07036	AT4G29510.1 *-** arginine methyltransferase 11 LENGTH=390 IPR025799 (Protein arginine N-methyltransferase), IPR029063 (S-adenosyl-L-methionine-dependent methyltransferase) GO:0006479 (protein methylation), GO:0008168 (methyltransferase activity)
Niben101Scf02160g01004.1	0	0	0.795039	0.199016	19.7265	19.3116	13.3601	10.3101	2.63429e-10	1.31838e-09	4.67726	0.740201	2.82192	7.18975	0.0570648	1.03873	0.0808309	1.03873	AT1G73805.1 *-*- Calmodulin binding protein-like LENGTH=451 IPR012416 (Calmodulin binding protein-like)
Niben101Ctg07683g00002.1	0	0	2.83882	0	38.1656	39.8745	68.3458	20.5122	3.90749e-10	1.91524e-09	4.67531	0.747131	2.35093	7.2022	0.035462	1.08095	0.128299	1.08095	sp|Q84UU9|TPS06_ARATH *-** Terpenoid synthase 6 IPR008949 (Isoprenoid synthase domain) GO:0000287 (magnesium ion binding), GO:0010333 (terpene synthase activity), GO:0016829 (lyase activity)
Niben101Scf00332g06012.1	0.123348	0.0932852	0.862171	0.0612649	17.6783	21.6631	31.8032	12.9564	1.44343e-16	1.48882e-15	4.67234	0.565584	3.88036	6.78574	0.141168	0.498602	0.0329196	0.498602	sp|P21616|AVP_VIGRR *-** Pyrophosphate-energized vacuolar membrane proton pump IPR004131 (Pyrophosphate-energised proton pump) GO:0004427 (inorganic diphosphatase activity), GO:0009678 (hydrogen-translocating pyrophosphatase activity), GO:0015992 (proton transport), GO:0016020 (membrane)
Niben101Scf00953g00004.1	0.0506745	0.0255017	0.588154	0.0712631	10.7283	9.08027	16.2497	9.24447	8.72065e-14	6.6029e-13	4.67221	0.626389	3.89672	6.90963	0.156732	0.627993	0.0325356	0.627993	sp|Q9LHP4|RCH2_ARATH *-** Receptor-like protein kinase 2 IPR001611 (Leucine-rich repeat), IPR003591 (Leucine-rich repeat, typical subtype), IPR011009 (Protein kinase-like domain), IPR013210 (Leucine-rich repeat-containing N-terminal, type 2) GO:0004672 (protein kinase activity), GO:0004674 (protein serine/threonine kinase activity), GO:0005515 (protein binding), GO:0005524 (ATP binding), GO:00064…
Niben101Scf05813g09010.1	0.260744	0	1.28918	0.155445	31.0894	23.7491	20.9779	20.8854	9.19332e-10	4.29582e-09	4.66743	0.762301	3.53779	7.22043	0.0629876	1.09922	0.0426345	1.09922	sp|O48723|PLP2_ARATH *-*- Patatin-like protein 2 IPR016035 (Acyl transferase/acyl hydrolase/lysophospholipase) GO:0006629 (lipid metabolic process), GO:0008152 (metabolic process)
Niben101Scf08921g02018.1	0.123559	0.0934897	0.47814	0.121384	23.1352	33.2146	10.9547	26.9006	3.16983e-32	1.26776e-30	4.65578	0.393973	3.29335	6.4593	0.20803	0.1024	0.0522144	0.1024	sp|Q7XR52|CYSP1_ORYSJ *-** Cysteine protease 1 IPR013128 (Peptidase C1A) GO:0006508 (proteolysis), GO:0008234 (cysteine-type peptidase activity)
Niben101Scf11188g00002.1	0.0568054	0	0.567806	0	5.60695	10.2521	20.4806	7.46336	1.03996e-10	5.48228e-10	4.64807	0.719402	2.5713	7.05995	0.0694874	0.96559	0.103182	0.96559	AT4G19950.1 *-*- unknown protein; BEST Arabidopsis thaliana protein match is: unknown protein . LENGTH=321
Niben101Scf08196g01001.1	4.89718	7.00695	68.9855	4.26998	942.041	1099.47	1512.04	799.266	2.02178e-12	1.31682e-11	4.64491	0.660448	6.9004	6.9121	0.00578946	0.866593	0.00928387	0.866593	sp|P46417|GSTX3_SOYBN *-*- Glutathione S-transferase 3 IPR010987 (Glutathione S-transferase, C-terminal-like), IPR012336 (Thioredoxin-like fold) GO:0005515 (protein binding)
Niben101Scf01297g04006.1	0.304724	0.232599	1.20897	0	18.8731	17.9089	35.6408	16.3153	4.08455e-07	1.36218e-06	4.6444	0.916964	4.11275	7.6044	0.199904	1.48174	0.0279758	1.48174	sp|Q9SI37|WRKY1_ARATH *-** WRKY transcription factor 1 IPR003657 (DNA-binding WRKY) GO:0003700 (sequence-specific DNA binding transcription factor activity), GO:0006355 (regulation of transcription, DNA-templated), GO:0043565 (sequence-specific DNA binding)
Niben101Scf01326g11032.1	0	0	2.06489	0	21.3196	18.2265	23.8577	16.4142	1.10754e-08	4.50343e-08	4.6442	0.812864	2.43772	7.29517	0.0154649	1.30603	0.117715	1.30603	AT3G28610.1 *-*- P-loop containing nucleoside triphosphate hydrolases superfamily protein LENGTH=474 IPR003959 (ATPase, AAA-type, core), IPR027417 (P-loop containing nucleoside triphosphate hydrolase) GO:0005524 (ATP binding)
Niben101Scf04177g00006.1	0	0	1.51757	0.135286	20.6907	29.4381	31.9292	18.3001	3.38513e-11	1.88646e-10	4.64238	0.700339	2.59089	6.99845	0.0581125	0.922838	0.101216	0.922838	ref|WP_025555911.1| *-** GCN5 family acetyltransferase [Vibrio parahaemolyticus] IPR016181 (Acyl-CoA N-acyltransferase) GO:0008080 (N-acetyltransferase activity)
Niben101Scf19479g00002.1	0	0	0.902276	0	9.98278	9.30489	15.7097	10.4094	3.39075e-10	1.67343e-09	4.63551	0.738166	2.35336	7.07351	0.0159113	1.07387	0.127989	1.07387	sp|Q9FN94|RLK7_ARATH *-** Receptor-like protein kinase IPR011009 (Protein kinase-like domain), IPR013320 (Concanavalin A-like lectin/glucanase domain) GO:0004672 (protein kinase activity), GO:0004674 (protein serine/threonine kinase activity), GO:0005524 (ATP binding), GO:0006468 (protein phosphorylation), GO:0016772 (transferase activity, transferring phosphorus-containing groups)
Niben101Scf22432g00001.1	0.229776	0.232464	2.13254	0	29.4243	30.0482	60.1225	18.8114	1.00686e-08	4.11095e-08	4.6348	0.808927	3.44363	7.2593	0.13067	1.17805	0.0460054	1.17805	sp|P37064|ASO_CUCPM *-*- L-ascorbate oxidase IPR017760 (L-ascorbate oxidase, plants) GO:0005507 (copper ion binding), GO:0005576 (extracellular region), GO:0016491 (oxidoreductase activity), GO:0055114 (oxidation-reduction process)
Niben101Scf05029g02016.1	0	0	3.41541	0	49.1675	52.1639	64.1482	21.9087	1.27299e-09	5.83654e-09	4.63344	0.763238	2.35233	7.13256	0.0203261	1.14474	0.128121	1.14474	AT1G21550.1 *-** Calcium-binding EF-hand family protein LENGTH=155 IPR011992 (EF-hand domain pair) GO:0005509 (calcium ion binding)
Niben101Ctg15956g00002.1	1.21793	0.458128	9.67742	2.16539	172.039	225.756	212.042	213.178	3.86368e-14	3.0541e-13	4.62809	0.611736	4.66958	6.76129	0.0898106	0.658631	0.019605	0.658631	ref|XP_003588558.1| --*- BURP domain protein [Medicago truncatula] IPR024489 (Organ specific protein)
Niben101Scf00640g04023.1	2.57029	2.41265	40.9358	2.41476	440.17	512.355	855.909	392.386	8.12876e-11	4.33815e-10	4.62721	0.712076	5.99078	6.98668	0.0187692	0.995334	0.0110359	0.995334	sp|Q0IIS3|EPHX3_XENTR *-*- Epoxide hydrolase 3 IPR000639 (Epoxide hydrolase-like), IPR029058 (Alpha/Beta hydrolase fold) GO:0003824 (catalytic activity)
Niben101Scf12959g00003.1	0	0.281636	1.01523	0	15.5692	19.5965	30.4617	14.2978	4.206e-10	2.05378e-09	4.62348	0.740209	2.79183	7.04687	0.0879888	1.00783	0.0832137	1.00783	sp|Q9SDW0|TGT3A_ARATH *-** Trihelix transcription factor GT-3a IPR017877 (Myb-like domain), IPR027775 (C2H2- zinc finger protein family) GO:0003700 (sequence-specific DNA binding transcription factor activity), GO:0005634 (nucleus), GO:0006351 (transcription, DNA-templated), GO:0006355 (regulation of transcription, DNA-templated), GO:0043565 (sequence-specific DNA binding)
Niben101Scf02130g00004.1	0.240824	0	3.24761	0.0928492	18.3294	21.2747	50.3166	18.4127	5.05752e-06	1.46037e-05	4.62094	1.01283	3.6885	7.85945	0.0761896	1.97548	0.0379255	1.97548	sp|Q1E2D2|SSH4_COCIM *-*- Protein SSH4 IPR003877 (SPRY domain) GO:0005515 (protein binding)
Niben101Scf10842g00003.1	0.902632	1.09062	18.4086	1.14134	196.363	190.216	362.09	196.771	2.02852e-10	1.03031e-09	4.61882	0.726325	5.27997	6.99966	0.0344988	1.0206	0.014308	1.0206	sp|Q9FVL0|HBL1_MEDSA *-*- Non-symbiotic hemoglobin 1 IPR000971 (Globin), IPR009050 (Globin-like) GO:0005506 (iron ion binding), GO:0015671 (oxygen transport), GO:0019825 (oxygen binding), GO:0020037 (heme binding)
Niben101Scf00354g01012.1	0	0	1.91609	0	5.64648	5.33781	49.5941	5.63216	5.87988e-05	0.000146665	4.61619	1.149	2.625	8.35153	0.0115145	2.62887	0.0978867	2.62887	AT3G26040.1 *-** HXXXD-type acyl-transferase family protein LENGTH=442 IPR003480 (Transferase), IPR023213 (Chloramphenicol acetyltransferase-like domain) GO:0016747 (transferase activity, transferring acyl groups other than amino-acyl groups)
Niben101Scf00180g07007.1	0	0	0.409124	0.0650807	7.24805	14.24	10.7002	6.25794	4.54431e-14	3.56138e-13	4.61499	0.611711	2.4794	6.72664	0.0693656	0.679016	0.112962	0.679016	emb|CDY03785.1| *-*- BnaC01g29020D [Brassica napus]
Niben101Scf01042g03010.1	0.172242	0	2.58671	0.437597	26.5711	31.3773	65.6515	30.2158	4.47268e-08	1.68884e-07	4.60992	0.842595	3.50371	7.28889	0.0735056	1.34643	0.0438127	1.34643	ref|XP_002532981.1| *-*- conserved hypothetical protein [Ricinus communis] gb|EEF29405.1| conserved hypothetical protein [Ricinus communis]
Niben101Scf02840g00004.1	0	0	0.442204	0.0639879	9.63586	10.1967	13.581	6.64091	1.62481e-14	1.33464e-13	4.59153	0.598066	2.45135	6.63664	0.0779626	0.637403	0.116138	0.637403	sp|Q9ZNU2|NAC18_ARATH *-*- NAC domain-containing protein 18 IPR003441 (NAC domain) GO:0003677 (DNA binding), GO:0006355 (regulation of transcription, DNA-templated)
Niben101Scf02360g01005.1	0.149512	0.0696554	0.603607	0.079003	14.6044	22.5735	16.3839	12.3465	2.84272e-21	4.68033e-20	4.58831	0.484594	4.40625	6.41759	0.0916087	0.378054	0.0230462	0.378054	sp|Q9M1C7|AB9C_ARATH *-*- ABC transporter C family member 9
Niben101Scf10316g03002.1	0.328411	0.164909	2.94538	0.369325	52.2001	43.9108	72.6587	49.7007	2.17934e-14	1.76886e-13	4.58797	0.600552	4.36028	6.6324	0.100974	0.620352	0.023735	0.620352	sp|Q9SR36|GSTU8_ARATH *-*- Glutathione S-transferase U8 IPR010987 (Glutathione S-transferase, C-terminal-like), IPR012336 (Thioredoxin-like fold) GO:0005515 (protein binding)
Niben101Scf00151g10011.1	0.0963689	0.0242793	0.339271	0.0636088	8.39327	12.5867	10.1048	8.06073	1.62543e-20	2.49256e-19	4.57314	0.492559	3.86166	6.39121	0.135283	0.349944	0.0333663	0.349944	AT1G04580.1 *-*- aldehyde oxidase 4 LENGTH=1337 IPR012675 (Beta-grasp domain), IPR016166 (FAD-binding, type 2), IPR016208 (Aldehyde oxidase/xanthine dehydrogenase) GO:0003824 (catalytic activity), GO:0005506 (iron ion binding), GO:0009055 (electron carrier activity), GO:0016491 (oxidoreductase activity), GO:0016614 (oxidoreductase activity, acting on CH-OH group of donors), GO:0046872 (metal ion …
Niben101Scf02160g01003.1	0.66193	0.808018	5.41957	0.712559	147.587	153.003	103.694	92.1105	3.01991e-19	4.1286e-18	4.56386	0.508906	4.98267	6.39507	0.0477744	0.470196	0.016529	0.470196	AT1G73805.1 *-*- Calmodulin binding protein-like LENGTH=451 IPR012416 (Calmodulin binding protein-like)
Niben101Scf09711g00005.1	0.0980514	0	0.888739	0.0613787	9.09564	10.4252	19.9888	7.62068	2.64139e-08	1.02657e-07	4.54693	0.817251	3.32472	7.05199	0.0944579	1.24134	0.050825	1.24134	AT1G32170.1 *-** xyloglucan endotransglucosylase/hydrolase 30 LENGTH=343 IPR013320 (Concanavalin A-like lectin/glucanase domain) GO:0004553 (hydrolase activity, hydrolyzing O-glycosyl compounds), GO:0005975 (carbohydrate metabolic process)
Niben101Scf05601g00010.1	0.28139	0.265746	5.70924	0.615067	59.4955	63.41	126.504	54.5962	4.66799e-10	2.26699e-09	4.54466	0.729495	5.10176	6.81341	0.0538531	1.01047	0.0155789	1.01047	AT4G02050.1 *-** sugar transporter protein 7 LENGTH=513 IPR005828 (General substrate transporter), IPR020846 (Major facilitator superfamily domain) GO:0005215 (transporter activity), GO:0016020 (membrane), GO:0016021 (integral component of membrane), GO:0022857 (transmembrane transporter activity), GO:0022891 (substrate-specific transmembrane transporter activity), GO:0055085 (transmembrane trans…
Niben101Scf02569g02008.1	0	0	1.22242	0.0766687	8.32716	10.4449	26.3976	10.9512	5.43485e-08	2.02627e-07	4.54149	0.835375	2.67075	7.0892	0.0801366	1.31557	0.0936038	1.31557	emb|CDX74734.1| *-*- BnaA05g04800D [Brassica napus] IPR009902 (Protein of unknown function DUF1442), IPR029063 (S-adenosyl-L-methionine-dependent methyltransferase)
Niben101Scf02460g01004.1	0	0.291782	1.34585	0.0470547	15.9536	17.6999	27.0712	10.7248	1.09608e-07	3.94888e-07	4.5388	0.85476	3.35172	7.13841	0.0754895	1.38574	0.0496704	1.38574	AT2G05940.1 *-** Protein kinase superfamily protein LENGTH=462 IPR011009 (Protein kinase-like domain) GO:0004672 (protein kinase activity), GO:0004674 (protein serine/threonine kinase activity), GO:0005524 (ATP binding), GO:0006468 (protein phosphorylation), GO:0016772 (transferase activity, transferring phosphorus-containing groups)
Niben101Scf00732g07002.1	0.507894	0.0640406	0.950726	0.0821294	27.4135	23.8138	30.5167	20.6554	2.08181e-14	1.69299e-13	4.53776	0.593522	3.88229	6.4871	0.148096	0.556441	0.032874	0.556441	AT4G17900.1 *-*- PLATZ transcription factor family protein LENGTH=227 IPR000315 (Zinc finger, B-box), IPR006734 (Protein of unknown function DUF597) GO:0005622 (intracellular), GO:0008270 (zinc ion binding)
Niben101Scf04122g06005.1	0.511557	0.956801	6.85191	0.748891	102.531	139.583	150.518	101.183	5.08601e-15	4.43167e-14	4.53656	0.57977	5.69923	6.45634	0.0210499	0.651216	0.0120553	0.651216	AT4G21490.1 *-*- NAD(P)H dehydrogenase B3 LENGTH=580 IPR011992 (EF-hand domain pair), IPR013027 (FAD-dependent pyridine nucleotide-disulphide oxidoreductase), IPR023753 (Pyridine nucleotide-disulphide oxidoreductase, FAD/NAD(P)-binding domain) GO:0005509 (calcium ion binding), GO:0016491 (oxidoreductase activity), GO:0050660 (flavin adenine dinucleotide binding), GO:0055114 (oxidation-reduction p…
Niben101Scf05363g00003.1	0.107295	0.486263	3.91681	0.306746	43.1342	59.7775	95.2408	44.8955	7.27107e-11	3.9026e-10	4.53489	0.696074	3.79251	6.70639	0.140833	0.828205	0.0350909	0.828205	ref|XP_003589248.1| *-*- Pheromone receptor-like protein [Medicago truncatula] gb|AES59499.1| DUF1645 family protein [Medicago truncatula] IPR012442 (Protein of unknown function DUF1645, plant)
Niben101Scf08130g00014.1	3.85159	2.50858	29.2301	2.15884	390.51	445.359	687.657	414.004	1.75424e-13	1.28522e-12	4.53486	0.615623	6.28286	6.52541	0.0108426	0.74714	0.0102594	0.74714	sp|Q9SR36|GSTU8_ARATH *-*- Glutathione S-transferase U8 IPR010987 (Glutathione S-transferase, C-terminal-like), IPR012336 (Thioredoxin-like fold) GO:0005515 (protein binding)
Niben101Scf02877g02005.1	1.15153	1.40603	7.26267	0.592121	152.37	176.678	186.392	125.236	6.39388e-18	7.5964e-17	4.51738	0.523738	4.85005	6.30073	0.0622352	0.486367	0.0177106	0.486367	sp|P94111|STS1_ARATH *-** Strictosidine synthase 1 IPR004141 (Strictosidine synthase) GO:0009058 (biosynthetic process), GO:0016844 (strictosidine synthase activity)
Niben101Scf01594g06002.1	0	0.120671	0.354247	0	12.6414	13.1596	9.08928	8.29939	3.70057e-18	4.50925e-17	4.51594	0.519812	2.38869	6.28998	0.10582	0.43459	0.123577	0.43459	sp|B3M6C8|COQ4_DROAN --*- Ubiquinone biosynthesis protein COQ4 homolog, mitochondrial
Niben101Scf14679g00002.1	1.48099	0.941424	14.7633	1.49145	167.766	223.567	392.117	171.463	3.50845e-12	2.22079e-11	4.51475	0.649073	5.47098	6.54592	0.0318882	0.810703	0.0131531	0.810703	sp|F4J2Z7|SDR4_ARATH *-** Short-chain dehydrogenase reductase 4 IPR002347 (Glucose/ribitol dehydrogenase) GO:0008152 (metabolic process), GO:0016491 (oxidoreductase activity)
Niben101Scf07058g04002.1	0.688539	0.720607	3.68705	0.768033	122.378	104.448	76.9217	116.828	1.17987e-27	3.37472e-26	4.51205	0.414031	5.08571	6.11062	0.0402647	0.302579	0.015702	0.302579	AT3G28580.1 *-*- P-loop containing nucleoside triphosphate hydrolases superfamily protein LENGTH=500 IPR003959 (ATPase, AAA-type, core), IPR025753 (AAA-type ATPase, N-terminal domain), IPR027417 (P-loop containing nucleoside triphosphate hydrolase) GO:0005524 (ATP binding)
Niben101Scf03685g00003.1	0.222851	0.411458	3.12657	0.29233	48.7915	57.5672	61.1564	40.2501	3.27272e-14	2.60672e-13	4.50824	0.594203	5.13525	6.41221	0.0434511	0.662702	0.0153267	0.662702	sp|Q9CAL3|CRK2_ARATH *-** Cysteine-rich receptor-like protein kinase 2 IPR001611 (Leucine-rich repeat), IPR003591 (Leucine-rich repeat, typical subtype), IPR011009 (Protein kinase-like domain), IPR013210 (Leucine-rich repeat-containing N-terminal, type 2) GO:0004672 (protein kinase activity), GO:0004674 (protein serine/threonine kinase activity), GO:0005515 (protein binding), GO:0005524 (ATP bind…
Niben101Scf02849g07012.1	0.0378987	0.115039	2.33802	0	10.9846	7.82168	50.5034	7.81751	3.24637e-05	8.39651e-05	4.50708	1.08462	3.38184	7.8206	0.141859	2.21092	0.0484251	2.21092	sp|O23181|PLP3_ARATH *-*- Patatin-like protein 3 IPR016035 (Acyl transferase/acyl hydrolase/lysophospholipase) GO:0006629 (lipid metabolic process), GO:0008152 (metabolic process)
Niben101Scf00994g00001.1	0.275377	0.12644	1.83407	0.122819	31.9352	27.4623	43.8345	23.2872	1.23005e-13	9.15835e-13	4.50668	0.607901	4.1017	6.43641	0.142571	0.596517	0.0281882	0.596517	sp|P58050|C71BD_ARATH *-*- Cytochrome P450 71B13 IPR001128 (Cytochrome P450) GO:0005506 (iron ion binding), GO:0016705 (oxidoreductase activity, acting on paired donors, with incorporation or reduction of molecular oxygen), GO:0020037 (heme binding), GO:0055114 (oxidation-reduction process)
Niben101Scf08510g01006.1	0.927102	1.20157	9.91361	1.61071	185.104	199.757	206.857	197.522	2.45832e-17	2.74441e-16	4.50453	0.531835	4.83264	6.28225	0.0482068	0.517489	0.0178774	0.517489	ref|NP_001053041.1| *-*- product [Oryza sativa Japonica Group]
Niben101Scf01478g00014.1	1.57312	0.678464	5.14417	0.59532	130.921	163.26	139.641	97.4214	3.61863e-20	5.37145e-19	4.50047	0.489243	4.58236	6.19724	0.062969	0.415749	0.0206561	0.415749	sp|P52855|RLA1_MAIZE *-*- 60S acidic ribosomal protein P1 IPR001813 (Ribosomal protein L10/L12) GO:0003735 (structural constituent of ribosome), GO:0005622 (intracellular), GO:0005840 (ribosome), GO:0006414 (translational elongation)
Niben101Scf05329g01014.1	0.289484	0	1.09049	0	27.7061	36.9122	36.4719	16.3181	1.96643e-15	1.79551e-14	4.4991	0.566392	2.39916	6.33335	0.184766	0.456833	0.122301	0.456833	sp|Q9LYM3|LOR14_ARATH *-*- Protein LURP-one-related 14 IPR025659 (Tubby C-terminal-like domain)
Niben101Scf03374g06002.1	0.526558	0	8.75806	1.57091	90.3977	114.484	290.324	111.737	1.60189e-09	7.23671e-09	4.49799	0.74547	3.05315	6.73321	0.103335	1.00811	0.0648392	1.00811	sp|Q6ASY2|NLTL1_ORYSJ --*- Non-specific lipid transfer protein-like 1 IPR016140 (Bifunctional inhibitor/plant lipid transfer protein/seed storage helical domain)
Niben101Scf00507g00010.1	0.123634	0.072125	0.64247	0	9.05699	11.219	11.512	9.43315	5.96196e-10	2.8537e-09	4.48561	0.724486	3.31006	6.64856	0.128851	0.92091	0.051468	0.92091	gb|ACU28647.1| *-*- At4g14280-like protein [Arabidopsis lyrata subsp. petraea] IPR016024 (Armadillo-type fold) GO:0005488 (binding)
Niben101Scf35444g00004.1	2.09006	3.62545	25.6833	1.82262	318.324	368.784	572.236	360.323	3.80396e-13	2.69188e-12	4.48559	0.617649	6.01881	6.4027	0.0166147	0.746366	0.0109502	0.746366	sp|Q9SR36|GSTU8_ARATH *-*- Glutathione S-transferase U8 IPR010987 (Glutathione S-transferase, C-terminal-like), IPR012336 (Thioredoxin-like fold) GO:0005515 (protein binding)
Niben101Scf01413g02004.1	0.0424453	0.0581307	0.701651	0.0718002	10.0391	10.5838	18.1251	11.0577	8.60609e-15	7.3007e-14	4.48439	0.578011	3.41393	6.31839	0.212655	0.455538	0.0471468	0.455538	sp|Q9ST62|NDB1_SOLTU *-** External alternative NAD(P)H-ubiquinone oxidoreductase B1, mitochondrial IPR013027 (FAD-dependent pyridine nucleotide-disulphide oxidoreductase), IPR023753 (Pyridine nucleotide-disulphide oxidoreductase, FAD/NAD(P)-binding domain) GO:0016491 (oxidoreductase activity), GO:0050660 (flavin adenine dinucleotide binding), GO:0055114 (oxidation-reduction process)
Niben101Scf13429g04020.1	1.89435	0	11.9558	0.755174	124.626	176.366	261.945	109.044	9.07491e-09	3.72687e-08	4.48329	0.780086	3.22383	6.78602	0.109307	1.10776	0.0554894	1.10776	sp|Q6ZMR3|LDH6A_HUMAN *-** L-lactate dehydrogenase A-like 6A IPR001557 (L-lactate/malate dehydrogenase) GO:0003824 (catalytic activity), GO:0004459 (L-lactate dehydrogenase activity), GO:0005975 (carbohydrate metabolic process), GO:0016616 (oxidoreductase activity, acting on the CH-OH group of donors, NAD or NADP as acceptor), GO:0044262 (cellular carbohydrate metabolic process), GO:0055114 (oxid…
Niben101Scf12084g00003.1	0	0.780472	1.5091	0	41.2305	46.0745	43.6962	33.3918	5.62218e-14	4.35881e-13	4.4796	0.595961	2.55326	6.34223	0.117123	0.593215	0.105029	0.593215	sp|Q9SI37|WRKY1_ARATH *-** WRKY transcription factor 1 IPR003657 (DNA-binding WRKY) GO:0003700 (sequence-specific DNA binding transcription factor activity), GO:0006355 (regulation of transcription, DNA-templated), GO:0043565 (sequence-specific DNA binding)
Niben101Scf01362g02011.1	0.0911087	0	0.301537	0.0891626	17.2702	11.7363	14.1632	9.65978	5.33073e-30	1.82328e-28	4.47622	0.393381	2.47308	5.99001	0.139517	0.169981	0.11367	0.169981	AT5G39865.1 *-*- Glutaredoxin family protein LENGTH=390 IPR012336 (Thioredoxin-like fold) GO:0009055 (electron carrier activity), GO:0015035 (protein disulfide oxidoreductase activity), GO:0045454 (cell redox homeostasis)
Niben101Scf08020g06001.1	0.164133	0.246512	3.76498	0	31.1406	35.6637	93.3295	19.6346	1.53356e-07	5.40879e-07	4.46152	0.850058	2.99712	6.92592	0.128755	1.31644	0.0683623	1.31644	ref|NP_181089.1| *-*- late embryogenesis abundant hydroxyproline-rich glycoprotein [Arabidopsis thaliana] gb|AAC36175.1| similar to harpin-induced protein hin1 from tobacco [Arabidopsis thaliana] gb|AEC09110.1| late embryogenesis abundant hydroxyproline-rich glycoprotein [Arabidopsis thaliana] IPR004864 (Late embryogenesis abundant protein, LEA-14)
Niben101Scf01337g06006.1	1.32991	1.04436	15.6112	2.50688	193.38	198.483	309.808	284.303	2.45063e-12	1.57916e-11	4.45651	0.636091	5.9726	6.36805	0.0181481	0.791075	0.0110921	0.791075	AT2G39980.1 *-** HXXXD-type acyl-transferase family protein LENGTH=482 IPR003480 (Transferase), IPR023213 (Chloramphenicol acetyltransferase-like domain) GO:0016747 (transferase activity, transferring acyl groups other than amino-acyl groups)
Niben101Scf07355g02001.1	0.0982676	0	0.898298	0	10.1191	7.03791	17.4609	4.90302	1.54278e-07	5.43774e-07	4.43739	0.84564	2.72831	6.85175	0.0646044	1.36561	0.0885	1.36561	AT1G07160.1 *-*- Protein phosphatase 2C family protein LENGTH=380 IPR001932 (Protein phosphatase 2C (PP2C)-like domain), IPR015655 (Protein phosphatase 2C) GO:0003824 (catalytic activity)
Niben101Scf07244g01004.1	0.0711034	0	0.845639	0	9.49012	9.22455	16.0325	6.40666	2.84589e-09	1.24755e-08	4.43531	0.746653	2.53795	6.57626	0.064552	1.05043	0.106623	1.05043	sp|Q38857|XTH22_ARATH *-** Xyloglucan endotransglucosylase/hydrolase protein 22 IPR013320 (Concanavalin A-like lectin/glucanase domain), IPR016455 (Xyloglucan endotransglucosylase/hydrolase) GO:0004553 (hydrolase activity, hydrolyzing O-glycosyl compounds), GO:0005618 (cell wall), GO:0005975 (carbohydrate metabolic process), GO:0006073 (cellular glucan metabolic process), GO:0016762 (xyloglucan:x…
Niben101Scf02160g01001.1	0.500782	0	4.44007	0	74.5815	76.3662	56.294	60.9482	5.60188e-12	3.44996e-11	4.42386	0.642123	2.43161	6.29841	0.0764524	0.748191	0.11843	0.748191	gb|AES76641.2| *-*- calmodulin-binding-like protein [Medicago truncatula]
Niben101Scf13308g00004.1	0.722976	1.04716	5.98105	0.695894	118.193	123.908	129.627	88.6752	4.69027e-18	5.6583e-17	4.42303	0.510704	5.85969	6.03661	0.0159386	0.505698	0.011458	0.505698	AT5G53130.1 *-** cyclic nucleotide gated channel 1 LENGTH=716 IPR005821 (Ion transport domain), IPR014710 (RmlC-like jelly roll fold) GO:0005216 (ion channel activity), GO:0006811 (ion transport), GO:0016020 (membrane), GO:0055085 (transmembrane transport)
Niben101Scf03250g01004.1	0.310405	0.187808	3.44044	0.538779	39.5768	53.8056	88.1316	41.679	2.67361e-12	1.71666e-11	4.41816	0.631717	4.30093	6.2613	0.119971	0.678162	0.0246674	0.678162	AT5G13210.1 *-*- Uncharacterised conserved protein UCP015417, vWA LENGTH=673 IPR024553 (Domain of unknown function DUF2828)
Niben101Scf16114g01003.1	0.248049	0.124961	2.72501	0.0802261	25.8845	30.2258	40.9869	29.1492	2.38133e-10	1.19833e-09	4.41562	0.697076	3.48385	6.40377	0.158349	0.813482	0.0445208	0.813482	sp|Q9LJP1|GRIP4_ARATH *-*- GDSL esterase/lipase 4 IPR013830 (SGNH hydrolase-type esterase domain) GO:0006629 (lipid metabolic process), GO:0016788 (hydrolase activity, acting on ester bonds)
Niben101Scf01507g00004.1	0.176032	0	0.634915	0.0562128	8.03085	11.1975	24.65	10.1611	3.52794e-11	1.96226e-10	4.40624	0.665328	2.90907	6.30598	0.100109	0.785214	0.0743402	0.785214	sp|Q9SI37|WRKY1_ARATH *-** WRKY transcription factor 1 IPR003657 (DNA-binding WRKY) GO:0003700 (sequence-specific DNA binding transcription factor activity), GO:0006355 (regulation of transcription, DNA-templated), GO:0043565 (sequence-specific DNA binding)
Niben101Scf03240g00007.1	0.106176	0.12012	0.387723	0.0528307	13.8358	14.1491	12.9101	8.73899	1.26302e-30	4.53902e-29	4.40554	0.382965	3.67507	5.79678	0.151711	0.141614	0.0383145	0.141614	sp|Q9LHP4|RCH2_ARATH *-*- Receptor-like protein kinase 2 IPR001611 (Leucine-rich repeat), IPR003591 (Leucine-rich repeat, typical subtype), IPR013210 (Leucine-rich repeat-containing N-terminal, type 2), IPR025875 (Leucine rich repeat 4) GO:0005515 (protein binding)
Niben101Scf23113g01008.1	0	0	1.49065	0.154566	8.28293	13.1528	27.7015	11.0843	2.15546e-07	7.45273e-07	4.40009	0.848552	2.71631	6.766	0.0744712	1.36561	0.0895386	1.36561	Unknown protein
Niben101Scf07493g04001.1	4.39709	3.54254	41.8318	6.13536	504.139	709.29	854.26	571.859	4.71162e-14	3.68789e-13	4.38772	0.581951	6.66982	6.08117	0.00650269	0.670832	0.00956811	0.670832	AT5G42830.1 *-** HXXXD-type acyl-transferase family protein LENGTH=450 IPR003480 (Transferase), IPR023213 (Chloramphenicol acetyltransferase-like domain) GO:0016747 (transferase activity, transferring acyl groups other than amino-acyl groups)
Niben101Scf10254g01002.1	3.13502	3.53187	22.9253	2.90532	368.625	532.97	556.995	307.897	4.29308e-18	5.19583e-17	4.38652	0.505899	5.92612	5.93633	0.0141157	0.497751	0.0112389	0.497751	sp|Q9FUT0|GSTU9_ARATH *-*- Glutathione S-transferase U9 IPR010987 (Glutathione S-transferase, C-terminal-like), IPR012336 (Thioredoxin-like fold) GO:0005515 (protein binding)
Niben101Scf03600g04029.1	0.117389	0.118473	1.1596	0.117002	19.0485	21.0344	27.0503	13.3655	1.11305e-15	1.04684e-14	4.38123	0.546717	3.76728	5.99672	0.141224	0.456574	0.035751	0.456574	AT1G67640.1 *-*- Transmembrane amino acid transporter family protein LENGTH=441 IPR013057 (Amino acid transporter, transmembrane)
Niben101Scf06684g01005.1	0.100265	0.324745	2.17666	0.546408	50.4821	40.8825	51.8695	27.9373	8.04042e-14	6.11679e-13	4.37949	0.586305	3.92897	6.06928	0.137806	0.549701	0.031796	0.549701	sp|Q1CZI7|HTPG_MYXXD *-*- Chaperone protein HtpG IPR001404 (Heat shock protein Hsp90 family) GO:0005524 (ATP binding), GO:0006457 (protein folding), GO:0006950 (response to stress), GO:0051082 (unfolded protein binding)
Niben101Scf06280g06001.1	0.352413	0.461773	5.29273	0.35569	66.4422	67.4305	105.953	59.0137	5.62127e-13	3.90144e-12	4.37528	0.606888	3.57574	6.10084	0.175834	0.560792	0.0413743	0.560792	sp|Q9JII7|ZFN2A_MOUSE *-*- AN1-type zinc finger protein 2A IPR000058 (Zinc finger, AN1-type)
Niben101Scf06280g06002.1	0.352413	0.461773	5.29273	0.35569	66.4422	67.4305	105.953	59.0137	5.62127e-13	3.90144e-12	4.37528	0.606888	3.57574	6.10084	0.175834	0.560792	0.0413743	0.560792	sp|Q9JII7|ZFN2A_MOUSE *-*- AN1-type zinc finger protein 2A IPR000058 (Zinc finger, AN1-type)
Niben101Scf02145g09012.1	0.460447	0.65049	5.24006	0.302459	57.3795	62.5235	123.742	50.6672	2.18778e-11	1.24923e-10	4.37449	0.653601	5.27928	6.19981	0.0304906	0.823897	0.0143126	0.823897	sp|Q9C519|WRKY6_ARATH *-** WRKY transcription factor 6 IPR003657 (DNA-binding WRKY) GO:0003700 (sequence-specific DNA binding transcription factor activity), GO:0006355 (regulation of transcription, DNA-templated), GO:0043565 (sequence-specific DNA binding)
Niben101Scf03145g01006.1	0.356805	0	1.76142	0.0860527	16.242	17.0087	39.3618	21.9865	1.61666e-08	6.44039e-08	4.37088	0.773785	3.093	6.48487	0.0929929	1.10449	0.0624725	1.10449	sp|P81391|MYB05_ANTMA *-*- Myb-related protein 305 IPR009057 (Homeodomain-like) GO:0003677 (DNA binding), GO:0003682 (chromatin binding)
Niben101Scf00449g06008.1	1.95685	2.5636	19.6017	2.14896	273.984	295.362	429.089	260.311	2.59783e-15	2.3441e-14	4.36608	0.55205	6.18567	5.96891	0.0111281	0.59839	0.0104873	0.59839	sp|P02827|HSP70_XENLA *-*- Heat shock 70 kDa protein IPR013126 (Heat shock protein 70 family), IPR029047 (Heat shock protein 70kD, peptide-binding domain), IPR029048 (Heat shock protein 70kD, C-terminal domain)
Niben101Scf00571g08006.1	0.0608456	0.0627792	0.523636	0	9.98889	12.3001	5.75746	5.93104	2.79064e-11	1.57385e-10	4.35494	0.654169	2.84818	6.15232	0.154432	0.701442	0.0788115	0.701442	AT3G13600.1 *-*- calmodulin-binding family protein LENGTH=605
Niben101Scf01719g08010.1	3.70141	4.15607	42.9049	3.41669	424.453	496.822	1041.39	392.699	1.89652e-11	1.09189e-10	4.35407	0.648528	7.96806	6.13756	0.00203883	0.839138	0.00908809	0.839138	sp|O34392|YTRE_BACSU *-** ABC transporter ATP-binding protein YtrE IPR003439 (ABC transporter-like), IPR013525 (ABC-2 type transporter), IPR013581 (Plant PDR ABC transporter associated), IPR027417 (P-loop containing nucleoside triphosphate hydrolase) GO:0005524 (ATP binding), GO:0016020 (membrane), GO:0016887 (ATPase activity)
Niben101Scf15435g00012.1	1.11258	1.89478	17.6858	1.9532	181.936	192.753	420.89	202.759	9.67877e-12	5.77512e-11	4.3531	0.639109	5.63979	6.11435	0.0199817	0.796938	0.0123099	0.796938	sp|Q39013|NAC2_ARATH *-*- NAC domain-containing protein 2 IPR003441 (NAC domain) GO:0003677 (DNA binding), GO:0006355 (regulation of transcription, DNA-templated)
Niben101Scf03478g00003.1	0.325141	0	0.653477	0.871953	37.9458	55.3631	60.253	28.7227	6.49702e-25	1.47519e-23	4.35117	0.422123	2.52738	5.71479	0.148895	0.207482	0.107739	0.207482	emb|CDX72764.1| --*- BnaC06g32120D [Brassica napus]
Niben101Scf10205g00006.1	0.0787817	0	0.885938	0	7.74912	13.3319	13.8138	7.34982	9.16898e-10	4.28605e-09	4.33512	0.707977	2.44009	6.22875	0.0612676	0.941195	0.117439	0.941195	sp|Q9ZW24|GSTU7_ARATH *-*- Glutathione S-transferase U7 IPR010987 (Glutathione S-transferase, C-terminal-like), IPR012336 (Thioredoxin-like fold) GO:0005515 (protein binding)
Niben101Scf02222g00005.1	0	0	1.5342	0.136064	14.5918	20.5766	39.7597	8.94283	9.72824e-09	3.97848e-08	4.33478	0.755795	2.43709	6.34792	0.068612	1.07384	0.117789	1.07384	AT1G65690.1 *-*- Late embryogenesis abundant (LEA) hydroxyproline-rich glycoprotein family LENGTH=252 IPR004864 (Late embryogenesis abundant protein, LEA-14)
Niben101Scf07757g00001.1	0	0	2.76069	0	8.02065	7.02706	75.8699	10.1729	4.81384e-05	0.000121495	4.33361	1.06621	2.3807	7.31457	0.0160996	2.25752	0.124561	2.25752	sp|Q40561|IP21_TOBAC *-** Proteinase inhibitor type-2 IPR003465 (Proteinase inhibitor I20, Pin2) GO:0004867 (serine-type endopeptidase inhibitor activity)
Niben101Scf03595g10007.1	1.1711	0.251624	2.795	0.376852	65.3683	91.6559	75.937	47.0985	4.83746e-18	5.82838e-17	4.32875	0.500021	3.62216	5.78236	0.158311	0.341731	0.039903	0.341731	sp|P52855|RLA1_MAIZE *-*- 60S acidic ribosomal protein P1 IPR001813 (Ribosomal protein L10/L12) GO:0003735 (structural constituent of ribosome), GO:0005622 (intracellular), GO:0005840 (ribosome), GO:0006414 (translational elongation)
Niben101Scf00369g21005.1	0	0.598466	1.70824	0.0628801	20.0746	14.8648	29.5079	17.9992	5.44233e-07	1.78613e-06	4.32259	0.862789	3.32369	6.61464	0.095794	1.39302	0.0508697	1.39302	sp|Q6NPT8|PP2B1_ARATH *-*- F-box protein PP2-B1 IPR001810 (F-box domain), IPR025886 (Phloem protein 2-like) GO:0005515 (protein binding)
Niben101Scf10986g00001.1	0.153058	0.205304	0.769036	0	26.8046	21.7179	25.4802	11.751	9.4829e-18	1.10497e-16	4.32122	0.503636	2.59541	5.76995	0.165216	0.342082	0.100768	0.342082	sp|Q9M0X5|CRK25_ARATH *-*- Cysteine-rich receptor-like protein kinase 25 IPR002902 (Gnk2-homologous domain)
Niben101Scf03028g01011.1	0.431596	0.366587	3.23263	0.549204	65.6416	51.1434	81.4559	45.1476	3.20508e-17	3.52878e-16	4.32115	0.512055	4.46042	5.78443	0.107474	0.416926	0.0222704	0.416926	sp|Q39013|NAC2_ARATH *-*- NAC domain-containing protein 2 IPR003441 (NAC domain) GO:0003677 (DNA binding), GO:0006355 (regulation of transcription, DNA-templated)
Niben101Scf00522g01017.1	0.0888076	0.268168	1.68193	0.562583	28.3609	31.136	51.9986	24.2581	3.01809e-13	2.16018e-12	4.31271	0.591302	4.19922	5.91351	0.116524	0.58275	0.0263858	0.58275	sp|P81391|MYB05_ANTMA *-*- Myb-related protein 305 IPR009057 (Homeodomain-like) GO:0003677 (DNA binding), GO:0003682 (chromatin binding)
Niben101Scf03191g04002.1	0.0680928	0	0.811058	0	6.23142	7.41522	21.5447	5.26101	3.04702e-08	1.17618e-07	4.30414	0.777101	2.44676	6.32826	0.0720021	1.13577	0.116666	1.13577	AT1G03220.1 *-*- Eukaryotic aspartyl protease family protein LENGTH=433 IPR001461 (Aspartic peptidase), IPR021109 (Aspartic peptidase domain) GO:0004190 (aspartic-type endopeptidase activity), GO:0006508 (proteolysis)
Niben101Scf05152g00001.1	0.373995	0.281965	1.21898	0.13569	27.5571	31.0079	34.3361	27.0221	8.53077e-24	1.75739e-22	4.30007	0.427557	4.07058	5.5964	0.122894	0.242716	0.0287974	0.242716	sp|Q9Y2H1|ST38L_HUMAN *-** Serine/threonine-protein kinase 38-like IPR011009 (Protein kinase-like domain) GO:0004672 (protein kinase activity), GO:0004674 (protein serine/threonine kinase activity), GO:0005524 (ATP binding), GO:0006468 (protein phosphorylation), GO:0016772 (transferase activity, transferring phosphorus-containing groups), GO:0016773 (phosphotransferase activity, alcohol group as …
Niben101Scf02694g06025.1	0.229054	0.34632	4.91756	0.112716	26.2035	28.7779	110.608	23.1225	7.53334e-07	2.42202e-06	4.29832	0.86886	4.48619	6.57289	0.0841206	1.42572	0.0219144	1.42572	gb|KEH39494.1| *-*- transmembrane protein, putative [Medicago truncatula]
Niben101Scf02456g00008.1	0.398157	0.245068	2.15791	0.486185	44.4155	51.3015	56.6957	28.6897	3.23253e-19	4.39687e-18	4.29803	0.479664	4.85139	5.67242	0.0516683	0.408487	0.0176978	0.408487	sp|Q94C77|RPKL_ARATH *-** Receptor protein kinase-like protein IPR011009 (Protein kinase-like domain) GO:0004672 (protein kinase activity), GO:0005524 (ATP binding), GO:0006468 (protein phosphorylation), GO:0016772 (transferase activity, transferring phosphorus-containing groups)
Niben101Scf02370g02008.1	0.467871	1.58267	3.76144	0.141697	63.6597	61.4367	98.1656	42.6384	6.03612e-10	2.88662e-09	4.2928	0.693563	4.65127	6.0898	0.0765159	0.885545	0.0198189	0.885545	sp|O04203|HSPR2_ARATH *-*- Nematode resistance protein-like HSPRO2 IPR009743 (Hs1pro-1, C-terminal), IPR009869 (Hs1pro-1, N-terminal)
Niben101Scf01502g02018.1	0.0584211	0.0884711	0.601591	0	8.74043	7.29204	19.0275	6.4542	2.43684e-11	1.38408e-10	4.28402	0.641597	2.70424	5.94935	0.151723	0.671572	0.0905965	0.671572	AT1G32170.1 *-** xyloglucan endotransglucosylase/hydrolase 30 LENGTH=343 IPR013320 (Concanavalin A-like lectin/glucanase domain), IPR016455 (Xyloglucan endotransglucosylase/hydrolase) GO:0004553 (hydrolase activity, hydrolyzing O-glycosyl compounds), GO:0005618 (cell wall), GO:0005975 (carbohydrate metabolic process), GO:0006073 (cellular glucan metabolic process), GO:0016762 (xyloglucan:xylogluc…
Niben101Scf06583g03008.1	1.34377	1.93062	14.862	0.968152	133.398	163.868	392.892	125.585	1.18246e-10	6.18488e-10	4.27976	0.664398	6.86664	5.98998	0.00692923	0.87592	0.00931979	0.87592	sp|O34392|YTRE_BACSU *-** ABC transporter ATP-binding protein YtrE IPR003439 (ABC transporter-like), IPR013525 (ABC-2 type transporter), IPR013581 (Plant PDR ABC transporter associated), IPR027417 (P-loop containing nucleoside triphosphate hydrolase), IPR029481 (ABC-transporter extracellular N-terminal domain) GO:0005524 (ATP binding), GO:0016020 (membrane), GO:0016887 (ATPase activity)
Niben101Scf01697g06007.1	0.211936	0.427682	0.8927	0.27508	39.0993	28.3586	35.4199	25.601	6.42651e-46	6.50402e-44	4.27521	0.300545	3.72446	5.37696	0.116454	0.0642012	0.0369107	0.0642012	AT4G17900.1 *-*- PLATZ transcription factor family protein LENGTH=227 IPR006734 (Protein of unknown function DUF597)
Niben101Scf00080g05006.1	0.249523	8.05116	6.5276	0.374102	114.195	88.2609	198.643	107.681	1.12228e-06	3.52695e-06	4.27391	0.877801	4.56057	6.53987	0.110425	1.43064	0.0209317	1.43064	sp|Q42430|ZFP1_WHEAT *-*- Zinc finger protein 1 IPR013087 (Zinc finger C2H2-type/integrase DNA-binding domain) GO:0003676 (nucleic acid binding), GO:0046872 (metal ion binding)
Niben101Scf03474g03004.1	0.560875	0	1.41232	0.249629	35.268	37.142	64.1228	27.0308	6.64126e-17	7.08156e-16	4.27334	0.511579	2.60209	5.66621	0.140438	0.382988	0.100109	0.382988	sp|Q08CG8|RNF44_DANRE *-*- RING finger protein 44 IPR011016 (Zinc finger, RING-CH-type), IPR013083 (Zinc finger, RING/FYVE/PHD-type) GO:0005515 (protein binding), GO:0008270 (zinc ion binding)
Niben101Scf11415g00002.1	0.139195	0.0844625	0.81312	0	9.27393	9.58506	14.3358	5.13397	1.65313e-07	5.80869e-07	4.27196	0.816094	3.38578	6.3559	0.110516	1.2215	0.0482657	1.2215	AT5G40390.1 *-*- Raffinose synthase family protein LENGTH=783 IPR008811 (Glycosyl hydrolases 36), IPR013785 (Aldolase-type TIM barrel) GO:0003824 (catalytic activity)
Niben101Scf03076g00003.1	0.183084	0.0997344	0.882149	0.0721871	17.4672	17.4845	14.8397	10.8942	7.19457e-16	6.88914e-15	4.26987	0.52929	3.9876	5.68934	0.218117	0.342178	0.0305074	0.342178	Unknown protein
Niben101Scf10306g00024.1	0	0.41707	3.26763	0.241233	46.8798	41.8441	48.0109	33.237	6.62729e-11	3.57085e-10	4.25695	0.65202	2.76518	5.9064	0.147015	0.703246	0.0853888	0.703246	sp|O82013|HSP21_SOLPE *-*- 17.3 kDa class II heat shock protein IPR008978 (HSP20-like chaperone)
Niben101Scf02430g03006.1	0.47451	1.14779	4.04275	0.255498	58.889	52.7197	101.291	54.0328	1.31428e-12	8.73128e-12	4.25611	0.600062	5.04195	5.79284	0.0475052	0.672643	0.0160448	0.672643	sp|Q9SI37|WRKY1_ARATH *-** WRKY transcription factor 1 IPR003657 (DNA-binding WRKY) GO:0003700 (sequence-specific DNA binding transcription factor activity), GO:0006355 (regulation of transcription, DNA-templated), GO:0043565 (sequence-specific DNA binding)
Niben101Scf23113g00026.1	0.568859	1.07952	4.49591	0.549979	73.4106	98.5534	110.147	71.0001	4.18612e-19	5.61664e-18	4.24923	0.475734	4.04752	5.54682	0.0851682	0.367478	0.0292602	0.367478	ref|XP_002520880.1| *-*- conserved hypothetical protein [Ricinus communis] gb|EEF41589.1| conserved hypothetical protein [Ricinus communis]
Niben101Scf06120g00005.1	0.279517	0.105601	0.569022	0.0701925	16.523	21.2259	15.9286	15.4262	3.93169e-28	1.17466e-26	4.24823	0.386293	3.11871	5.41224	0.179418	0.119027	0.061008	0.119027	sp|Q6K7E6|ERF1_ORYSJ *-** Ethylene-responsive transcription factor 1 IPR016177 (DNA-binding domain) GO:0003677 (DNA binding), GO:0003700 (sequence-specific DNA binding transcription factor activity), GO:0006355 (regulation of transcription, DNA-templated)
Niben101Scf05340g00003.1	0.139599	0.160707	1.04344	0.212936	22.5826	24.1159	23.8314	14.3063	6.65628e-21	1.05564e-19	4.24669	0.452784	3.96236	5.50412	0.299572	0.110454	0.0310537	0.110454	sp|O82491|SPT16_ARATH *-*- FACT complex subunit SPT16 IPR029149 (Creatinase/Aminopeptidase P/Spt16, N-terminal)
Niben101Scf01529g04009.1	1.13109	1.82096	7.58994	0.947506	122.019	161.432	173.312	112.282	6.34155e-19	8.37402e-18	4.24292	0.47749	5.97822	5.53439	0.0140786	0.441915	0.0110747	0.441915	AT4G21490.1 *-*- NAD(P)H dehydrogenase B3 LENGTH=580 IPR011992 (EF-hand domain pair), IPR013027 (FAD-dependent pyridine nucleotide-disulphide oxidoreductase), IPR016040 (NAD(P)-binding domain), IPR023753 (Pyridine nucleotide-disulphide oxidoreductase, FAD/NAD(P)-binding domain) GO:0005509 (calcium ion binding), GO:0016491 (oxidoreductase activity), GO:0050660 (flavin adenine dinucleotide binding)…
Niben101Scf01521g00004.1	0	0.256515	1.72033	0.110341	16.5094	13.2879	24.8271	11.7758	2.84868e-07	9.6992e-07	4.24191	0.826369	3.2797	6.31175	0.126922	1.23885	0.0528356	1.23885	AT1G26360.1 *-*- methyl esterase 13 LENGTH=444 IPR029058 (Alpha/Beta hydrolase fold)
Niben101Scf00536g00002.1	0.0340321	0	0.302006	0.0334781	6.05691	4.84729	4.68673	3.67572	1.46475e-13	1.08157e-12	4.24132	0.573901	2.57443	5.70427	0.115791	0.542935	0.102865	0.542935	sp|Q9LIG2|RLK6_ARATH *-** Receptor-like protein kinase IPR003609 (Apple-like), IPR011009 (Protein kinase-like domain), IPR013320 (Concanavalin A-like lectin/glucanase domain) GO:0004672 (protein kinase activity), GO:0004674 (protein serine/threonine kinase activity), GO:0005524 (ATP binding), GO:0006468 (protein phosphorylation), GO:0016772 (transferase activity, transferring phosphorus-containin…
Niben101Ctg12759g00001.1	0.205891	0	1.11094	0.20057	15.8851	17.4389	27.1285	16.6136	3.21035e-12	2.0407e-11	4.23993	0.608469	2.87918	5.77097	0.106484	0.633984	0.0764993	0.633984	ref|XP_002318548.1| *-*- hydroxyproline-rich glycoprotein [Populus trichocarpa] gb|EEE96768.1| hydroxyproline-rich glycoprotein [Populus trichocarpa]
Niben101Scf02387g03017.1	0.185865	0.562337	2.8481	0.181865	30.1341	48.9021	55.8998	30.9833	3.27718e-12	2.08072e-11	4.23873	0.60855	3.7007	5.76824	0.150544	0.590123	0.037577	0.590123	sp|P48368|CRTE_CYAPA *-*- Geranylgeranyl diphosphate synthase IPR017446 (Polyprenyl synthetase-related) GO:0008299 (isoprenoid biosynthetic process)
Niben101Scf00383g03001.1	1.99649	1.95354	17.6634	4.26101	230.017	326.647	369.49	259.89	5.98781e-16	5.78375e-15	4.23827	0.523918	6.84664	5.60281	0.00676102	0.542218	0.00934198	0.542218	sp|A9KIG5|FTSH_CLOPH *-** ATP-dependent zinc metalloprotease FtsH IPR003959 (ATPase, AAA-type, core), IPR025753 (AAA-type ATPase, N-terminal domain), IPR027417 (P-loop containing nucleoside triphosphate hydrolase) GO:0005524 (ATP binding)
Niben101Scf03026g01009.1	0.119706	0.181482	1.14426	0.159739	22.7715	20.2506	27.5885	12.1422	5.68614e-17	6.10821e-16	4.23803	0.506242	3.83402	5.57104	0.126066	0.386496	0.0340415	0.386496	sp|P24792|ASO_CUCMA *-*- L-ascorbate oxidase IPR017760 (L-ascorbate oxidase, plants) GO:0005507 (copper ion binding), GO:0005576 (extracellular region), GO:0016491 (oxidoreductase activity), GO:0055114 (oxidation-reduction process)
Niben101Scf02085g26009.1	0.235149	0	1.0972	0.374276	23.9669	20.0297	31.5273	10.4397	1.44465e-09	6.57145e-09	4.2362	0.700149	3.19476	5.96761	0.0607217	0.919696	0.0569439	0.919696	sp|Q9LZX1|LOR15_ARATH *-*- Protein LURP-one-related 15 IPR025659 (Tubby C-terminal-like domain)
Niben101Scf00193g01009.1	0	0.0775707	0.877965	0	6.76557	5.55829	16.9277	3.77999	4.89955e-07	1.6169e-06	4.22214	0.839357	2.54813	6.30102	0.0948994	1.31414	0.10556	1.31414	sp|Q52QH4|NAC68_ORYSJ *-*- NAC domain-containing protein 68 IPR003441 (NAC domain) GO:0003677 (DNA binding), GO:0006355 (regulation of transcription, DNA-templated)
Niben101Scf19517g00004.1	0.530268	0.279193	4.57851	0.528113	55.9239	42.0076	105.559	36.1016	5.88967e-11	3.19542e-10	4.22074	0.644731	5.40566	5.80249	0.0261274	0.80523	0.0135239	0.80523	AT1G60140.1 *-** trehalose phosphate synthase LENGTH=861 IPR001830 (Glycosyl transferase, family 20), IPR006379 (HAD-superfamily hydrolase, subfamily IIB), IPR023214 (HAD-like domain) GO:0003824 (catalytic activity), GO:0005992 (trehalose biosynthetic process), GO:0008152 (metabolic process)
Niben101Scf03560g00003.1	0.0797494	0.120515	0.455508	0	9.20693	16.4459	9.23979	8.92977	1.55353e-17	1.76476e-16	4.22014	0.495142	2.53266	5.50874	0.173679	0.316653	0.10718	0.316653	sp|C0ZPK5|FTSH_RHOE4 *-** ATP-dependent zinc metalloprotease FtsH IPR003959 (ATPase, AAA-type, core), IPR025753 (AAA-type ATPase, N-terminal domain), IPR027417 (P-loop containing nucleoside triphosphate hydrolase) GO:0005524 (ATP binding)
Niben101Scf00339g00001.1	0.115024	0.173335	1.05266	0	13.4175	13.8034	32.1049	12.6098	2.50868e-11	1.42273e-10	4.21279	0.631332	2.6583	5.75402	0.133984	0.663175	0.094749	0.663175	emb|CDY71112.1| *-*- BnaCnng71370D [Brassica napus] IPR012442 (Protein of unknown function DUF1645, plant)
Niben101Scf14778g00021.1	0.938182	1.62494	8.37207	0.44595	82.4435	93.1609	208.763	89.6358	9.03288e-11	4.79227e-10	4.20998	0.649457	5.06232	5.78706	0.0287092	0.814879	0.0158838	0.814879	sp|Q08CG8|RNF44_DANRE *-*- RING finger protein 44 IPR013083 (Zinc finger, RING/FYVE/PHD-type) GO:0005515 (protein binding), GO:0008270 (zinc ion binding)
Niben101Scf03706g00007.1	0.871642	0.218874	4.84114	0.833999	62.7125	63.9465	109.657	64.5356	1.14018e-12	7.62861e-12	4.20849	0.591709	3.88782	5.6606	0.128602	0.571638	0.0327438	0.571638	sp|Q39644|LEA5_CITSI *-*- Late embryogenesis abundant protein Lea5 IPR004926 (Late embryogenesis abundant protein, LEA-5) GO:0006950 (response to stress)
Niben101Scf01991g03010.1	0.743092	1.6407	6.86278	0.83726	87.2015	114.292	183.636	85.8117	3.39836e-15	3.02072e-14	4.19202	0.532297	5.23876	5.50658	0.024619	0.542061	0.0145854	0.542061	AT5G16120.2 *-*- alpha/beta-Hydrolases superfamily protein LENGTH=369 IPR029058 (Alpha/Beta hydrolase fold)
Niben101Scf02174g00010.1	0.0658188	0	0.648066	0.0195058	3.01805	4.32839	8.00956	2.7483	4.95073e-06	1.43173e-05	4.18153	0.915625	3.20419	6.43298	0.106524	1.57021	0.0564664	1.57021	sp|Q9FN94|RLK7_ARATH *-** Receptor-like protein kinase IPR011009 (Protein kinase-like domain) GO:0004672 (protein kinase activity), GO:0004674 (protein serine/threonine kinase activity), GO:0005524 (ATP binding), GO:0006468 (protein phosphorylation), GO:0016772 (transferase activity, transferring phosphorus-containing groups)
Niben101Scf03076g01001.1	0.0708184	0	0.937419	0	5.88411	8.74361	14.7548	5.24787	4.94639e-08	1.85428e-07	4.16992	0.76467	2.40037	5.97043	0.0669567	1.10248	0.122153	1.10248	AT2G44380.1 *-*- Cysteine/Histidine-rich C1 domain family protein LENGTH=247 IPR001965 (Zinc finger, PHD-type) GO:0005515 (protein binding), GO:0008270 (zinc ion binding)
Niben101Scf08721g01033.1	6.77808	6.72598	41.4695	5.86233	565.532	725.416	886.152	544.911	3.34658e-18	4.10186e-17	4.16447	0.478727	8.58349	5.34798	0.000743332	0.457616	0.0098121	0.457616	AT4G02860.1 *-*- Phenazine biosynthesis PhzC/PhzF protein LENGTH=313 IPR003719 (Phenazine biosynthesis PhzF protein) GO:0003824 (catalytic activity), GO:0009058 (biosynthetic process)
Niben101Scf02565g02006.1	0.255193	0.118644	0.365078	0	11.929	13.1671	10.9026	11.0248	6.62001e-19	8.72663e-18	4.16422	0.468886	2.67365	5.33139	0.154014	0.285693	0.093339	0.285693	gb|ACV92008.1| *-*- WRKY transcription factor 6 [(Populus tomentosa x Populus bolleana) x Populus tomentosa]
Niben101Scf00428g09005.1	1.52661	1.53496	4.24712	0.331352	103.243	101.029	99.9983	62.7885	1.25498e-15	1.173e-14	4.15713	0.519711	5.1917	5.40067	0.0286427	0.511556	0.0149147	0.511556	AT1G73805.1 *-*- Calmodulin binding protein-like LENGTH=451 IPR012416 (Calmodulin binding protein-like)
Niben101Scf04894g00006.1	0.0528221	0.0905122	0.738797	0.139351	11.154	10.0825	19.1354	10.2749	5.60751e-16	5.43318e-15	4.15441	0.513046	3.22479	5.38241	0.199558	0.326873	0.0554423	0.326873	sp|Q14376|GALE_HUMAN *-** UDP-glucose 4-epimerase IPR001509 (NAD-dependent epimerase/dehydratase, N-terminal domain), IPR005886 (UDP-glucose 4-epimerase GalE), IPR025308 (UDP-glucose 4-epimerase C-terminal domain) GO:0003824 (catalytic activity), GO:0003978 (UDP-glucose 4-epimerase activity), GO:0006012 (galactose metabolic process), GO:0050662 (coenzyme binding)
Niben101Scf07567g00001.1	0.165886	0	1.86968	0	8.7257	10.7696	49.7918	7.64875	3.85526e-06	1.13016e-05	4.15107	0.898687	2.52236	6.30778	0.0879455	1.52733	0.108273	1.52733	sp|Q3T130|TM45B_BOVIN --*- Transmembrane protein 45B IPR006904 (Protein of unknown function DUF716 (TMEM45))
Niben101Scf04570g05009.1	0.161318	0.365811	1.14812	0.078229	22.9038	16.98	27.0779	21.3037	3.59784e-17	3.94042e-16	4.14858	0.492394	3.28666	5.33297	0.168934	0.31597	0.0525178	0.31597	ref|XP_010108873.1| *-*- Peptide methionine sulfoxide reductase MsrA [Morus notabilis] gb|EXC20513.1| Peptide methionine sulfoxide reductase MsrA [Morus notabilis]
Niben101Scf00063g07011.1	0.0602126	0.0452964	0.399667	0.088483	7.47859	8.73223	10.2226	5.58677	4.51305e-21	7.28039e-20	4.1459	0.44012	3.24533	5.24307	0.163054	0.224357	0.0544467	0.224357	sp|Q9FLJ2|NC100_ARATH *-*- NAC domain-containing protein 100 IPR003441 (NAC domain) GO:0003677 (DNA binding), GO:0006355 (regulation of transcription, DNA-templated)
Niben101Scf07137g00001.1	0.377645	0	0.774187	0.176708	21.4904	13.3101	20.4462	10.6941	3.24423e-11	1.81305e-10	4.14483	0.624689	3.00419	5.57744	0.0974671	0.683004	0.0679061	0.683004	ref|XP_002525420.1| *-*- conserved hypothetical protein [Ricinus communis] gb|EEF36910.1| conserved hypothetical protein [Ricinus communis]
Niben101Scf14069g00002.1	4.95118	6.27709	49.7655	5.05463	542.943	488.687	1162.01	419.664	7.89761e-12	4.77916e-11	4.14078	0.605342	6.34331	5.52705	0.00839557	0.724483	0.0101308	0.724483	Unknown protein
Niben101Scf07201g01009.1	2.08265	1.85362	16.2752	1.87961	193.779	200.394	309.884	165.005	3.35587e-14	2.67012e-13	4.13941	0.545823	5.9703	5.40636	0.0138797	0.581966	0.0110993	0.581966	sp|B3R057|FTSH1_PHYMT *-** ATP-dependent zinc metalloprotease FtsH 1 IPR003959 (ATPase, AAA-type, core), IPR025753 (AAA-type ATPase, N-terminal domain), IPR027417 (P-loop containing nucleoside triphosphate hydrolase) GO:0005524 (ATP binding)
Niben101Scf04053g03021.1	1.54246	0	0	0.494743	22.6869	40.0762	28.0626	16.0427	2.64081e-11	1.49338e-10	4.13363	0.62017	2.33289	5.54131	0.316945	0.452276	0.130621	0.452276	gb|AIU50013.1| *-*- tunicamycin induced 1, partial [Medicago truncatula]
Niben101Scf03202g12016.1	0	0.117183	0.352696	0	5.40106	6.12697	4.48009	3.46528	1.59425e-09	7.20567e-09	4.13273	0.684846	2.48749	5.68386	0.074449	0.86358	0.112063	0.86358	AT5G01550.1 *-** lectin receptor kinase a4.1 LENGTH=688 IPR011009 (Protein kinase-like domain), IPR013320 (Concanavalin A-like lectin/glucanase domain) GO:0004672 (protein kinase activity), GO:0004674 (protein serine/threonine kinase activity), GO:0005524 (ATP binding), GO:0006468 (protein phosphorylation), GO:0016772 (transferase activity, transferring phosphorus-containing groups), GO:0030246 (…
Niben101Scf00482g07005.1	13.3722	3.36659	19.7603	4.38723	519.8	595.797	676.687	648.246	7.24409e-30	2.45534e-28	4.13238	0.36402	3.29354	5.10618	0.160199	0.104823	0.0522059	0.104823	ref|XP_002530241.1| --*- conserved hypothetical protein [Ricinus communis] gb|EEF32147.1| conserved hypothetical protein [Ricinus communis]
Niben101Scf04040g09011.1	0.47367	0.574217	1.98469	0.185418	42.4767	40.5733	50.7114	29.6994	6.2295e-20	9.05374e-19	4.12985	0.45183	3.74172	5.22302	0.115639	0.292662	0.036437	0.292662	sp|O82013|HSP21_SOLPE *-*- 17.3 kDa class II heat shock protein IPR008978 (HSP20-like chaperone)
Niben101Scf04592g00020.1	0.0671007	0.100803	1.39747	0.1952	12.8495	14.764	38.4327	10.9749	1.69898e-10	8.71539e-10	4.12688	0.646203	3.22714	5.58188	0.169535	0.665623	0.0553269	0.665623	sp|Q942D4|BURP3_ORYSJ *-*- BURP domain-containing protein 3 IPR004873 (BURP domain)
Niben101Scf01432g06023.1	1.05512	1.49365	7.84999	0.605109	118.263	93.8116	162.919	79.9607	8.56751e-14	6.4935e-13	4.12621	0.553015	4.48537	5.38873	0.0586593	0.552992	0.0219256	0.552992	sp|O24150|CAMT3_TOBAC *-** Caffeoyl-CoA O-methyltransferase 3 IPR002935 (O-methyltransferase, family 3), IPR029063 (S-adenosyl-L-methionine-dependent methyltransferase) GO:0008171 (O-methyltransferase activity)
Niben101Scf03427g09003.1	0.42924	0.648179	1.37504	0.272506	41.8047	43.9698	43.6474	37.2175	5.98507e-40	4.32249e-38	4.11814	0.311302	3.38333	5.00264	0.145453	0.0379296	0.0483647	0.0483647	sp|Q9SGP6|GRXC9_ARATH *-*- Glutaredoxin-C9 IPR011905 (Glutaredoxin-like, plant II), IPR012336 (Thioredoxin-like fold) GO:0009055 (electron carrier activity), GO:0015035 (protein disulfide oxidoreductase activity), GO:0045454 (cell redox homeostasis)
Niben101Scf02407g03010.1	0.848061	0.63973	4.08708	0.80386	70.4144	89.9187	91.3818	74.2763	1.63231e-24	3.58068e-23	4.11697	0.402879	3.6635	5.12095	0.139616	0.185008	0.0386542	0.185008	gb|KEH23434.1| *-*- PRA1 family protein [Medicago truncatula] IPR004895 (Prenylated rab acceptor PRA1)
Niben101Scf02622g07001.1	2.85158	3.09927	14.2333	1.27848	187.384	225.985	306.367	186.232	1.24688e-15	1.16583e-14	4.11488	0.514378	6.75744	5.29136	0.00510783	0.524061	0.00944926	0.524061	sp|Q9Y169|EXT2_DROME *-*- Exostosin-2 IPR011040 (Sialidases), IPR023296 (Glycosyl hydrolase, five-bladed beta-propellor domain), IPR029044 (Nucleotide-diphospho-sugar transferases) GO:0006024 (glycosaminoglycan biosynthetic process), GO:0015012 (heparan sulfate proteoglycan biosynthetic process), GO:0016021 (integral component of membrane)
Niben101Scf04939g01005.1	0	0.596731	1.05287	0.187923	22.3666	23.6199	54.5929	16.2421	2.48036e-13	1.78859e-12	4.11337	0.561938	2.60423	5.37555	0.126096	0.505453	0.0998996	0.505453	gb|KEH18936.1| *-*- BON1-associated-like protein [Medicago truncatula] IPR000008 (C2 domain) GO:0005515 (protein binding)
Niben101Scf05133g06002.1	0.877806	1.30082	6.90351	0.726518	88.8774	90.0073	150.2	75.048	5.12449e-15	4.46313e-14	4.10178	0.524268	5.06904	5.27821	0.0279971	0.521717	0.0158312	0.521717	sp|Q3V1F8|EPHX3_MOUSE --*- Epoxide hydrolase 3 IPR029058 (Alpha/Beta hydrolase fold)
Niben101Scf08687g00004.1	0.123453	0	0.518462	0.125312	9.63068	7.07205	8.42582	7.37396	6.83311e-11	3.67594e-10	4.09523	0.627692	2.99144	5.46712	0.105467	0.682527	0.0687314	0.682527	sp|Q9LSQ4|GH36_ARATH *-*- Indole-3-acetic acid-amido synthetase GH3.6 IPR004993 (GH3 auxin-responsive promoter)
Niben101Scf08820g01004.1	0.987605	1.44235	4.12856	0.94127	97.7919	115.763	102.376	70.3558	5.65132e-31	2.07464e-29	4.09509	0.35385	5.32888	5.006	0.0180404	0.23238	0.0139918	0.23238	sp|Q8YPW9|SYK_NOSS1 *-** Lysine--tRNA ligase IPR012340 (Nucleic acid-binding, OB-fold), IPR018150 (Aminoacyl-tRNA synthetase, class II (D/K/N)-like) GO:0000166 (nucleotide binding), GO:0003676 (nucleic acid binding), GO:0004812 (aminoacyl-tRNA ligase activity), GO:0004824 (lysine-tRNA ligase activity), GO:0005524 (ATP binding), GO:0005737 (cytoplasm), GO:0006418 (tRNA aminoacylation for protein t…
Niben101Scf08459g01007.1	0.107702	0.0521879	0.742266	0.203665	13.6738	11.0517	15.8812	9.03527	2.4368e-15	2.20515e-14	4.09179	0.516848	3.5971	5.24157	0.158142	0.376121	0.0406879	0.376121	sp|Q6DAY3|LLDD_PECAS *-*- L-lactate dehydrogenase IPR012133 (Alpha-hydroxy acid dehydrogenase, FMN-dependent), IPR013785 (Aldolase-type TIM barrel) GO:0003824 (catalytic activity), GO:0010181 (FMN binding), GO:0016491 (oxidoreductase activity), GO:0055114 (oxidation-reduction process)
Niben101Scf18057g00002.1	0.0874049	0.0661572	0.276762	0	4.51855	5.13217	9.27797	5.60475	1.78152e-15	1.6335e-14	4.09134	0.514267	2.60982	5.23597	0.225325	0.303615	0.0993536	0.303615	AT2G37710.1 *-** receptor lectin kinase LENGTH=675 IPR011009 (Protein kinase-like domain), IPR013320 (Concanavalin A-like lectin/glucanase domain) GO:0004672 (protein kinase activity), GO:0004674 (protein serine/threonine kinase activity), GO:0005524 (ATP binding), GO:0006468 (protein phosphorylation), GO:0016772 (transferase activity, transferring phosphorus-containing groups), GO:0030246 (carbo…
Niben101Scf03049g00001.1	2.72325	4.36422	21.7998	3.06601	265.428	310.249	535.53	263.999	1.79083e-15	1.64115e-14	4.08095	0.513003	4.93774	5.20949	0.033698	0.492646	0.0169128	0.492646	sp|O88751|CABP1_RAT --** Calcium-binding protein 1 IPR011992 (EF-hand domain pair) GO:0005509 (calcium ion binding)
Niben101Scf03080g02002.1	0.98014	0.637251	3.79221	0.465737	62.976	70.6191	82.882	47.5321	1.041e-18	1.34485e-17	4.08058	0.462094	4.54181	5.12352	0.0573711	0.369691	0.0211734	0.369691	sp|Q3E7I6|GDL11_ARATH *-*- GDSL esterase/lipase IPR013830 (SGNH hydrolase-type esterase domain) GO:0006629 (lipid metabolic process), GO:0016788 (hydrolase activity, acting on ester bonds)
Niben101Scf02537g06001.1	0.107698	0.326719	2.05366	0	18.593	12.6586	39.8325	12.4243	2.43529e-07	8.37444e-07	4.06855	0.788079	2.88517	5.79414	0.119653	1.12249	0.0760614	1.12249	sp|Q9ZPE7|EXO_ARATH *-*- Protein EXORDIUM IPR006766 (Phosphate-induced protein 1)
Niben101Scf00072g05003.1	0.211483	0.0785529	0	0.0739341	6.81966	4.08446	8.57677	4.54277	2.37831e-14	1.92081e-13	4.0675	0.53321	2.45756	5.07788	0.4532	-0.0438626	0.115426	0.115426	sp|O48957|C99A1_SORBI *-*- Cytochrome P450 CYP99A1 IPR001128 (Cytochrome P450)
Niben101Scf00072g06001.1	0.211483	0.0785529	0	0.0739341	6.81966	4.08446	8.57677	4.54277	2.37831e-14	1.92081e-13	4.0675	0.53321	2.45756	5.07788	0.4532	-0.0438626	0.115426	0.115426	sp|O48957|C99A1_SORBI *-*- Cytochrome P450 CYP99A1 IPR001128 (Cytochrome P450)
Niben101Scf09282g00004.1	1.61807	2.12985	21.9051	1.64969	143.704	138.552	495.923	159.231	7.37885e-09	3.0671e-08	4.06524	0.703078	5.98121	5.56917	0.0138743	0.974762	0.0110654	0.974762	AT5G03380.1 *-** Heavy metal transport/detoxification superfamily protein LENGTH=392 IPR006121 (Heavy metal-associated domain, HMA) GO:0030001 (metal ion transport), GO:0046872 (metal ion binding)
Niben101Scf08426g02001.1	0.448361	0	2.83471	0.203675	17.6273	15.5539	54.1622	22.8617	1.44012e-06	4.45795e-06	4.06346	0.843151	3.13798	5.93632	0.0840449	1.33776	0.0599412	1.33776	emb|CDY11596.1| *-*- BnaC06g31430D [Brassica napus] IPR012442 (Protein of unknown function DUF1645, plant)
Niben101Scf01681g11005.1	0.195541	0	2.09482	0.231616	9.0323	11.8556	34.1082	9.48492	2.27603e-05	6.0165e-05	4.06084	0.958665	3.57667	6.28705	0.067782	1.77029	0.041344	1.77029	gb|KEH39494.1| *-*- transmembrane protein, putative [Medicago truncatula]
Niben101Scf04306g01006.1	0.47919	0.46307	1.51458	0.373713	31.3365	40.3931	41.64	30.126	1.756e-36	9.741e-35	4.06021	0.321868	5.46662	4.8877	0.0300026	0.177195	0.0131771	0.177195	sp|Q9C8H1|AB11C_ARATH *-*- ABC transporter C family member 11 IPR003439 (ABC transporter-like), IPR011527 (ABC transporter type 1, transmembrane domain), IPR027417 (P-loop containing nucleoside triphosphate hydrolase) GO:0005524 (ATP binding), GO:0006810 (transport), GO:0016021 (integral component of membrane), GO:0016887 (ATPase activity), GO:0042626 (ATPase activity, coupled to transmembrane mo…
Niben101Scf01953g00002.1	0.406886	0	4.0585	1.20144	44.0189	51.4392	168.268	32.677	5.50835e-09	2.32591e-08	4.05847	0.696012	2.7095	5.53652	0.088285	0.880581	0.0901341	0.880581	AT4G00880.1 *-*- SAUR-like auxin-responsive protein family LENGTH=122 IPR003676 (Auxin-induced protein, ARG7)
Niben101Scf05385g04008.1	0.804975	1.4532	4.53682	0.820556	96.8124	91.5735	99.5456	61.629	1.08654e-22	2.03617e-21	4.05708	0.413836	5.38897	4.99642	0.0194216	0.3231	0.0136227	0.3231	AT1G47670.1 *-*- Transmembrane amino acid transporter family protein LENGTH=519 IPR013057 (Amino acid transporter, transmembrane)
Niben101Scf00307g01046.1	0.0681366	0.051489	0.378268	0	3.48337	3.52996	15.1498	3.44734	7.15427e-09	2.98101e-08	4.05578	0.700811	2.72396	5.54176	0.137318	0.844954	0.0888751	0.844954	AT1G68390.1 *-** Core-2/I-branching beta-1,6-N-acetylglucosaminyltransferase family protein LENGTH=408 IPR003406 (Glycosyl transferase, family 14) GO:0008375 (acetylglucosaminyltransferase activity), GO:0016020 (membrane)
Niben101Scf17398g00012.1	0.301284	0.236668	1.27036	0.152474	20.2381	25.986	22.9261	16.4906	1.96846e-19	2.739e-18	4.05295	0.449578	4.44602	5.03976	0.0630831	0.341158	0.022473	0.341158	sp|Q9T048|DRL27_ARATH *-*- Disease resistance protein IPR002182 (NB-ARC), IPR027417 (P-loop containing nucleoside triphosphate hydrolase) GO:0043531 (ADP binding)
Niben101Scf07231g04010.1	0	0.126463	0.510582	0.164654	5.68498	7.05505	13.6635	8.45166	4.94349e-10	2.39151e-09	4.05017	0.65106	3.01484	5.41348	0.130072	0.717688	0.0672252	0.717688	AT3G28740.1 *-*- Cytochrome P450 superfamily protein LENGTH=509 IPR001128 (Cytochrome P450) GO:0005506 (iron ion binding), GO:0016705 (oxidoreductase activity, acting on paired donors, with incorporation or reduction of molecular oxygen), GO:0020037 (heme binding), GO:0055114 (oxidation-reduction process)
Niben101Scf06583g03009.1	1.29059	1.53548	6.78722	1.40101	134.766	128.743	141.753	86.9279	3.82994e-23	7.44864e-22	4.04699	0.408443	6.67627	4.96545	0.00608099	0.327571	0.0095589	0.327571	sp|Q7PC88|AB31G_ARATH *-*- ABC transporter G family member 31 IPR003439 (ABC transporter-like), IPR013525 (ABC-2 type transporter), IPR013581 (Plant PDR ABC transporter associated), IPR027417 (P-loop containing nucleoside triphosphate hydrolase), IPR029481 (ABC-transporter extracellular N-terminal domain) GO:0005524 (ATP binding), GO:0016020 (membrane), GO:0016887 (ATPase activity)
Niben101Scf00817g04005.1	0.30054	0	0.256754	0.151114	12.6817	13.5212	10.0258	6.32317	9.25867e-17	9.7513e-16	4.04071	0.486016	2.63458	5.06988	0.139361	0.333063	0.0969727	0.333063	gb|AII99839.1| *-*- WRKY transcription factor [Nicotiana tabacum]
Niben101Scf02110g00011.1	1.26764	1.19036	3.65458	0.353544	60.8727	76.4261	81.9488	65.9472	2.71315e-18	3.35613e-17	4.04011	0.463165	4.80204	5.03132	0.0337031	0.39534	0.0181783	0.39534	sp|Q64323|PIGA_MOUSE *-** N-acetylglucosaminyl-phosphatidylinositol biosynthetic protein IPR001296 (Glycosyl transferase, family 1), IPR028098 (Glycosyltransferase subfamily 4, N-terminal domain) GO:0009058 (biosynthetic process)
Niben101Scf12210g08011.1	0.0893644	0	0.840462	0.0439431	3.68369	5.66661	16.6434	6.33175	3.04442e-07	1.03231e-06	4.03966	0.788892	2.77235	5.72941	0.103209	1.14149	0.0847974	1.14149	sp|Q9FE67|ERF80_ARATH *-** Ethylene-responsive transcription factor 9 IPR016177 (DNA-binding domain) GO:0003677 (DNA binding), GO:0003700 (sequence-specific DNA binding transcription factor activity), GO:0006355 (regulation of transcription, DNA-templated)
Niben101Scf01277g00002.1	0.107643	0.243338	1.00573	0.104785	13.9866	14.9599	23.4564	11.8262	3.49925e-16	3.45918e-15	4.03339	0.494607	3.41237	5.06745	0.13128	0.357992	0.0472075	0.357992	sp|Q9FLJ2|NC100_ARATH *-*- NAC domain-containing protein 100 IPR003441 (NAC domain) GO:0003677 (DNA binding), GO:0006355 (regulation of transcription, DNA-templated)
Niben101Scf07829g01008.1	2.23787	0.845111	10.5408	0.55066	131.252	89.1479	305.503	87.9084	1.44505e-10	7.4843e-10	4.0269	0.628117	3.21182	5.30946	0.19475	0.594312	0.0560842	0.594312	ref|XP_002517605.1| *-*- conserved hypothetical protein [Ricinus communis] gb|EEF44769.1| conserved hypothetical protein [Ricinus communis] IPR008480 (Protein of unknown function DUF761, plant)
Niben101Scf01918g04014.1	0.44158	0.667385	3.38743	0.429379	46.5679	55.2491	62.4612	46.4608	1.12485e-18	1.44621e-17	4.02613	0.456376	3.62062	4.98839	0.141199	0.275359	0.0399507	0.275359	sp|P43177|BEV1D_BETPN *-*- Major pollen allergen Bet v 1-D/H IPR000916 (Bet v I domain), IPR023393 (START-like domain), IPR024949 (Bet v I type allergen) GO:0006952 (defense response), GO:0009607 (response to biotic stimulus)
Niben101Scf00219g07014.1	0.200654	0.181977	1.24629	0.264289	17.2675	21.2078	24.9356	19.0896	9.67517e-21	1.51207e-19	4.02497	0.43096	3.97549	4.94706	0.11269	0.258762	0.030768	0.258762	AT1G75170.1 *-*- Sec14p-like phosphatidylinositol transfer family protein LENGTH=296 IPR001251 (CRAL-TRIO domain), IPR011074 (CRAL/TRIO, N-terminal domain)
Niben101Scf01045g00022.1	0.507997	0.286761	0.303151	0.0625522	17.223	19.4097	17.5455	10.4572	6.44132e-26	1.60095e-24	4.01802	0.381663	3.26202	4.86243	0.16517	0.126164	0.053656	0.126164	AT1G26360.1 *-*- methyl esterase 13 LENGTH=444 IPR029058 (Alpha/Beta hydrolase fold)
Niben101Scf08546g03002.1	0	0.284584	0.498732	0.0887233	15.9789	10.4542	10.3088	9.39537	2.95029e-15	2.64309e-14	4.0161	0.508818	2.55559	5.05211	0.152329	0.365463	0.104788	0.365463	sp|Q40478|ERF5_TOBAC *-** Ethylene-responsive transcription factor 5 IPR016177 (DNA-binding domain) GO:0003677 (DNA binding), GO:0003700 (sequence-specific DNA binding transcription factor activity), GO:0006355 (regulation of transcription, DNA-templated)
Niben101Scf01661g02017.1	1.04506	1.08771	6.18073	1.3385	81.6196	110.758	129.596	90.6581	5.60036e-21	8.96129e-20	4.01609	0.427368	4.8884	4.92138	0.0342635	0.331024	0.0173532	0.331024	sp|Q9LDF2|LAG11_ARATH *-*- LAG1 longevity assurance homolog 1 IPR006634 (TRAM/LAG1/CLN8 homology domain) GO:0016021 (integral component of membrane)
Niben101Scf05437g04015.1	0.514442	0.650535	2.43147	0.579728	39.9925	47.1796	64.5126	50.0437	1.45902e-28	4.5359e-27	4.01283	0.361957	4.11683	4.8254	0.0718708	0.190155	0.027898	0.190155	sp|Q9SB67|NRT32_ARATH *-** High-affinity nitrate transporter 3.2 IPR016605 (High-affinity nitrate transporter) GO:0010167 (response to nitrate), GO:0015706 (nitrate transport)
Niben101Scf02362g02014.1	3.02184	5.15209	18.0523	1.78996	255.27	277.148	360.884	193.013	3.13442e-15	2.80069e-14	4.01018	0.508555	6.66261	5.03808	0.0056096	0.511647	0.0095785	0.511647	sp|Q9SI37|WRKY1_ARATH *-** WRKY transcription factor 1 IPR003657 (DNA-binding WRKY) GO:0003700 (sequence-specific DNA binding transcription factor activity), GO:0006355 (regulation of transcription, DNA-templated), GO:0043565 (sequence-specific DNA binding)
Niben101Scf00611g11029.1	0.340588	0.391033	2.2213	0.214434	28.3963	29.0497	45.6327	20.3342	1.5662e-14	1.28988e-13	4.00938	0.521919	4.44184	5.05986	0.0590807	0.485717	0.0225323	0.485717	AT5G57010.1 *-*- calmodulin-binding family protein LENGTH=495
Niben101Scf03647g03023.1	0.092622	0.701046	1.09736	0.0883693	13.3948	22.1571	36.39	16.5679	5.80218e-12	3.56746e-11	4.00889	0.582313	3.17276	5.17307	0.126529	0.551648	0.0580801	0.551648	AT3G54040.1 *-*- PAR1 protein LENGTH=183 IPR009489 (PAR1)
Niben101Scf06909g04006.1	4.96531	6.20326	20.8359	3.22794	387.145	390.186	378.147	346.46	2.0567e-23	4.08891e-22	4.00329	0.401522	6.30652	4.85532	0.00651737	0.315923	0.010208	0.315923	sp|Q9SHB5|WRK55_ARATH *-** WRKY transcription factor 55 IPR003657 (DNA-binding WRKY) GO:0003700 (sequence-specific DNA binding transcription factor activity), GO:0006355 (regulation of transcription, DNA-templated), GO:0043565 (sequence-specific DNA binding)
Niben101Scf07868g00002.1	0	1.46163	21.4476	0	91.0856	82.8252	279.596	74.33	8.37104e-06	2.34293e-05	4.00014	0.897804	2.50674	5.95354	0.0915625	1.52054	0.109954	1.52054	emb|CDY66962.1| *-*- BnaC01g43480D [Brassica napus]
Niben101Scf05676g06014.1	1.92984	1.4282	7.77677	2.11213	119.657	171.24	171.196	125.163	3.19155e-25	7.43079e-24	3.99992	0.385501	5.83157	4.82601	0.0108165	0.286405	0.011555	0.286405	gb|KDD74983.1| *-** GTP-binding elongation factor EF-Tu/EF-1A [Helicosporidium sp. ATCC 50920] IPR000795 (Elongation factor, GTP-binding domain), IPR009000 (Translation protein, beta-barrel domain), IPR009001 (Translation elongation factor EF1A/initiation factor IF2gamma, C-terminal), IPR027417 (P-loop containing nucleoside triphosphate hydrolase) GO:0003924 (GTPase activity), GO:0005525 (GTP bin…
Niben101Scf08130g00016.1	10.0648	10.4015	47.3605	8.7323	738.37	850.786	946.586	659.209	5.94002e-23	1.14106e-21	3.99423	0.404914	7.01509	4.83931	0.00386887	0.324042	0.00917602	0.324042	sp|Q9SR36|GSTU8_ARATH *-*- Glutathione S-transferase U8 IPR010987 (Glutathione S-transferase, C-terminal-like), IPR012336 (Thioredoxin-like fold) GO:0005515 (protein binding)
Niben101Scf01453g11005.1	0.0584965	0.088085	1.47483	0.0880349	10.0761	7.91866	33.991	7.56407	5.24713e-08	1.95978e-07	3.99239	0.733529	3.06479	5.47646	0.196719	0.87941	0.0641354	0.87941	sp|Q6K7E6|ERF1_ORYSJ *-** Ethylene-responsive transcription factor 1 IPR016177 (DNA-binding domain) GO:0003677 (DNA binding), GO:0003700 (sequence-specific DNA binding transcription factor activity), GO:0006355 (regulation of transcription, DNA-templated)
Niben101Scf00573g01003.1	8.27754	3.88508	46.8577	4.30863	478.256	420.277	964.842	301.583	1.40124e-10	7.27247e-10	3.9888	0.621719	7.33746	5.20849	0.00338088	0.769688	0.00898689	0.769688	AT5G10240.1 *-** asparagine synthetase 3 LENGTH=578 IPR006426 (Asparagine synthase, glutamine-hydrolyzing), IPR029055 (Nucleophile aminohydrolases, N-terminal) GO:0004066 (asparagine synthase (glutamine-hydrolyzing) activity), GO:0006529 (asparagine biosynthetic process), GO:0008152 (metabolic process)
Niben101Scf00577g01002.1	0.182527	0.27531	1.64334	0.599977	26.8675	30.3872	38.1952	24.3605	1.75753e-18	2.21286e-17	3.98555	0.454356	3.56733	4.89235	0.13392	0.278959	0.0416491	0.278959	sp|Q0T7A9|AES_SHIF8 *-*- Acetyl esterase IPR029058 (Alpha/Beta hydrolase fold) GO:0008152 (metabolic process), GO:0016787 (hydrolase activity)
Niben101Scf08390g03006.1	0.135524	0.204242	1.79388	0.132816	18.2028	19.6254	40.5642	15.3	1.21495e-12	8.11007e-12	3.9798	0.560246	2.84404	5.06344	0.192533	0.435218	0.0791263	0.435218	sp|Q94KL7|SILD_FORIN *-** Secoisolariciresinol dehydrogenase IPR002198 (Short-chain dehydrogenase/reductase SDR), IPR003560 (2,3-dihydro-2,3-dihydroxybenzoate dehydrogenase) GO:0008152 (metabolic process), GO:0008667 (2,3-dihydro-2,3-dihydroxybenzoate dehydrogenase activity), GO:0016491 (oxidoreductase activity), GO:0019290 (siderophore biosynthetic process), GO:0055114 (oxidation-reduction proce…
Niben101Scf05060g07008.1	0	1.27264	3.73488	0.414614	46.7562	45.4884	86.5452	50.0101	2.65072e-11	1.49831e-10	3.97328	0.596161	2.64185	5.11983	0.162979	0.547838	0.096285	0.547838	ref|XP_002531850.1| *-** calcium ion binding protein, putative [Ricinus communis] gb|EEF30528.1| calcium ion binding protein, putative [Ricinus communis] IPR011992 (EF-hand domain pair) GO:0005509 (calcium ion binding)
Niben101Scf00960g01013.1	0	0	1.73417	0	1.90908	2.25256	46.1409	1.517	0.00239036	0.00467235	3.97118	1.30765	2.32726	7.43711	0.019083	3.4008	0.131354	3.4008	sp|Q9FY79|LAC14_ARATH *-*- Laccase-14 IPR017761 (Laccase) GO:0005507 (copper ion binding), GO:0016491 (oxidoreductase activity), GO:0046274 (lignin catabolic process), GO:0048046 (apoplast), GO:0052716 (hydroquinone:oxygen oxidoreductase activity), GO:0055114 (oxidation-reduction process)
Niben101Scf00904g04003.1	0.426864	0.0851451	1.88247	0.376784	21.299	21.4192	35.6037	21.1635	1.35148e-11	7.92551e-11	3.96249	0.585906	3.85268	5.07459	0.0918057	0.594766	0.0335836	0.594766	sp|O22193|PUB4_ARATH *-*- U-box domain-containing protein 4 IPR016024 (Armadillo-type fold) GO:0005488 (binding), GO:0005515 (protein binding)
Niben101Scf08817g00003.1	0	0	2.88299	0.395473	10.0877	8.21919	42.2923	14.9598	3.24275e-05	8.38947e-05	3.95777	0.952368	2.67352	6.03028	0.0672813	1.74673	0.0933513	1.74673	sp|P80608|CYSK_MAIZE *-*- Cysteine synthase IPR001926 (Tryptophan synthase beta subunit-like PLP-dependent enzyme)
Niben101Scf02899g04003.1	0.210347	0.472541	2.46954	1.00215	28.0836	40.0993	79.4413	41.3456	2.13094e-14	1.73107e-13	3.94718	0.51648	3.43758	4.90878	0.188052	0.34545	0.0462345	0.34545	gb|ABY88541.1| *-*- NHL1, partial [Arabidopsis thaliana] IPR004864 (Late embryogenesis abundant protein, LEA-14)
Niben101Ctg09156g00001.1	0	4.4953	0.0847479	0	12.3466	12.919	22.4726	14.835	2.95807e-05	7.69856e-05	3.94277	0.943998	2.41253	5.9692	0.403764	1.3785	0.12069	1.3785	sp|Q9LIG2|RLK6_ARATH *-** Receptor-like protein kinase IPR011009 (Protein kinase-like domain) GO:0004672 (protein kinase activity), GO:0004674 (protein serine/threonine kinase activity), GO:0005524 (ATP binding), GO:0006468 (protein phosphorylation), GO:0016772 (transferase activity, transferring phosphorus-containing groups)
Niben101Scf00872g03005.1	0.931683	0.972569	4.37331	0.598472	78.584	56.1072	66.4552	66.6439	8.7706e-20	1.26103e-18	3.94258	0.433099	4.88844	4.76269	0.0377201	0.337429	0.0173528	0.337429	sp|Q40477|ERF4_TOBAC *-** Ethylene-responsive transcription factor 4 IPR015300 (DNA-binding pseudobarrel domain), IPR016177 (DNA-binding domain) GO:0003677 (DNA binding), GO:0003700 (sequence-specific DNA binding transcription factor activity), GO:0006355 (regulation of transcription, DNA-templated)
Niben101Scf04003g08001.1	0.968255	1.7214	4.78984	0.578673	93.7876	91.2912	89.584	49.8539	2.47268e-17	2.75963e-16	3.94234	0.465496	4.8675	4.81205	0.0320852	0.401288	0.0175463	0.401288	sp|O24151|CAMT4_TOBAC *-** Caffeoyl-CoA O-methyltransferase 4 IPR002935 (O-methyltransferase, family 3), IPR029063 (S-adenosyl-L-methionine-dependent methyltransferase) GO:0008171 (O-methyltransferase activity)
Niben101Scf04091g00013.1	1.40612	1.81439	8.0377	0.524665	96.0671	90.8625	146.77	70.8352	5.02474e-12	3.11239e-11	3.94229	0.570943	5.0678	4.9993	0.0295846	0.622368	0.0158409	0.622368	AT4G27670.1 *-*- heat shock protein 21 LENGTH=227 IPR008978 (HSP20-like chaperone)
Niben101Scf01119g03004.1	0.040423	0	0.225958	0.0801625	3.73354	4.74628	6.7731	2.67516	1.49e-14	1.22983e-13	3.93901	0.512332	2.43434	4.88305	0.133173	0.391794	0.11811	0.391794	AT5G45530.1 *-*- Protein of unknown function (DUF594) LENGTH=798 IPR007658 (Protein of unknown function DUF594), IPR025315 (Domain of unknown function DUF4220)
Niben101Scf07767g02011.1	1.87241	1.90377	6.65991	2.71163	152.936	187.768	154.496	107.766	1.02372e-35	5.30285e-34	3.9346	0.315402	5.91817	4.59369	0.0118526	0.187104	0.0112645	0.187104	AT5G07990.1 *-*- Cytochrome P450 superfamily protein LENGTH=513 IPR001128 (Cytochrome P450) GO:0005506 (iron ion binding), GO:0016705 (oxidoreductase activity, acting on paired donors, with incorporation or reduction of molecular oxygen), GO:0020037 (heme binding), GO:0055114 (oxidation-reduction process)
Niben101Scf05368g06017.1	0.386018	0.395924	1.63735	0.333588	24.714	27.5199	42.2853	22.5955	9.35252e-24	1.91512e-22	3.93035	0.391149	4.94044	4.6759	0.0315434	0.274451	0.0168893	0.274451	AT3G49670.1 *-*- Leucine-rich receptor-like protein kinase family protein LENGTH=1002 IPR001611 (Leucine-rich repeat) GO:0005515 (protein binding)
Niben101Scf00206g00014.1	0	0.0385151	0.227739	0.102557	2.71677	3.27086	5.48696	3.04148	2.13319e-10	1.07982e-09	3.92327	0.617698	2.80798	5.05182	0.155234	0.607869	0.0819253	0.607869	ref|XP_003627163.1| --*- F-box/FBD/LRR-repeat protein [Medicago truncatula]
Niben101Scf02605g09007.1	0.324934	0.160392	1.15556	0.0375675	10.2138	10.4734	23.3091	8.75152	2.05068e-08	8.07437e-08	3.9222	0.699434	4.37485	5.23397	0.101902	0.876514	0.0235136	0.876514	AT4G21380.1 *-** receptor kinase 3 LENGTH=850 IPR000858 (S-locus glycoprotein), IPR001480 (Bulb-type lectin domain), IPR003609 (Apple-like), IPR011009 (Protein kinase-like domain), IPR013320 (Concanavalin A-like lectin/glucanase domain), IPR021820 (S-locus receptor kinase, C-terminal) GO:0004672 (protein kinase activity), GO:0004674 (protein serine/threonine kinase activity), GO:0005524 (ATP bind…
Niben101Scf03562g03006.1	0.896888	0.815717	2.83824	0.68646	53.1932	61.3838	62.3549	52.323	6.60867e-35	3.2528e-33	3.92193	0.318199	5.07891	4.56831	0.0226817	0.179819	0.0157545	0.179819	sp|Q93VV5|PTR16_ARATH *-*- Protein NRT1/ PTR FAMILY 4.3 IPR000109 (Proton-dependent oligopeptide transporter family), IPR020846 (Major facilitator superfamily domain) GO:0005215 (transporter activity), GO:0006810 (transport), GO:0016020 (membrane)
Niben101Scf08526g02006.1	0	0.261823	0.815665	0	6.68208	5.2889	16.9048	8.87579	6.27134e-08	2.32291e-07	3.91764	0.724028	2.39165	5.28376	0.103909	0.944525	0.123215	0.944525	sp|Q9SI37|WRKY1_ARATH *-** WRKY transcription factor 1 IPR003657 (DNA-binding WRKY) GO:0003700 (sequence-specific DNA binding transcription factor activity), GO:0006355 (regulation of transcription, DNA-templated), GO:0043565 (sequence-specific DNA binding)
Niben101Scf01128g00004.1	0.577638	1.30978	4.62963	0.324573	51.0395	46.4109	98.9699	38.3016	5.8336e-11	3.16591e-10	3.91599	0.59805	4.6773	4.99457	0.0478442	0.667483	0.0195159	0.667483	emb|CDY12894.1| *-*- BnaA09g13800D [Brassica napus] IPR008480 (Protein of unknown function DUF761, plant), IPR025520 (Domain of unknown function DUF4408)
Niben101Scf08669g00004.1	1.31056	0.601216	1.62044	1.18394	44.7653	45.7652	111.8	54.1803	4.64282e-39	3.153e-37	3.91403	0.299378	4.0699	4.53069	0.133337	0.0459169	0.028811	0.0459169	ref|XP_003603221.1| *-*- MTD1 [Medicago truncatula]
Niben101Scf06650g03009.1	1.05122	1.06649	3.68435	0.864261	78.4077	82.869	81.1294	62.7434	2.09625e-34	9.91494e-33	3.91012	0.319662	3.86222	4.54346	0.082567	0.121801	0.0333526	0.121801	ref|NP_180763.1| *-** Acyl-CoA N-acyltransferases (NAT) superfamily protein [Arabidopsis thaliana] putative alanine acetyl transferase [Arabidopsis thaliana] gb|AAD15401.1| putative alanine acetyl transferase [Arabidopsis thaliana] gb|ABD60717.1| [Arabidopsis thaliana] gb|AEC08624.1| GCN5-related N-acetyltransferase-like protein [Arabidopsis thaliana] IPR016181 (Acyl-CoA N-acyltransferase) GO:000…
Niben101Scf00744g08015.1	0.286694	0.33793	1.48795	0.135596	20.0051	19.6105	23.4306	16.3708	1.39066e-15	1.29081e-14	3.90627	0.489123	4.54797	4.76984	0.0532299	0.425252	0.0210935	0.425252	sp|P47735|RLK5_ARATH *-** Receptor-like protein kinase 5 IPR001611 (Leucine-rich repeat), IPR011009 (Protein kinase-like domain), IPR013210 (Leucine-rich repeat-containing N-terminal, type 2) GO:0004672 (protein kinase activity), GO:0004674 (protein serine/threonine kinase activity), GO:0005515 (protein binding), GO:0005524 (ATP binding), GO:0006468 (protein phosphorylation), GO:0016772 (transfer…
Niben101Scf02405g02005.1	0.604241	0.114221	1.90717	0.601129	24.724	31.5841	38.255	22.1455	1.81423e-12	1.18803e-11	3.90484	0.554029	4.42373	4.88269	0.0791599	0.534737	0.0227917	0.534737	sp|Q7XUK4|GUN12_ORYSJ *-*- Endoglucanase 12 IPR001701 (Glycoside hydrolase, family 9), IPR008928 (Six-hairpin glycosidase-like) GO:0003824 (catalytic activity), GO:0004553 (hydrolase activity, hydrolyzing O-glycosyl compounds), GO:0005975 (carbohydrate metabolic process)
Niben101Scf00225g06014.1	0.688576	2.08027	7.63137	1.35547	135.222	154.7	156.776	75.7364	8.37429e-18	9.80656e-17	3.89665	0.453397	3.01119	4.69066	0.199405	0.211733	0.0674574	0.211733	gb|AFW90605.1| *-*- Avr9/Cf-9 rapidly elicited protein 65 [Solanum tuberosum]
Niben101Scf04287g03001.1	1.55395	1.83419	6.52822	1.72288	107.908	104.46	183.057	107.048	4.89085e-27	1.34168e-25	3.8942	0.361656	4.81603	4.55703	0.0316386	0.229952	0.0180395	0.229952	emb|CDY57850.1| *-*- BnaA07g38810D [Brassica napus] IPR012442 (Protein of unknown function DUF1645, plant)
Niben101Scf16189g00001.1	4.24563	3.69175	11.2019	2.44206	218.141	276.352	232.055	193.439	1.91604e-32	7.80445e-31	3.89318	0.328269	5.58158	4.51526	0.0188317	0.196689	0.0125814	0.196689	AT3G13110.1 *-** serine acetyltransferase 2;2 LENGTH=391 IPR005881 (Serine O-acetyltransferase) GO:0005737 (cytoplasm), GO:0006535 (cysteine biosynthetic process from serine), GO:0009001 (serine O-acetyltransferase activity), GO:0016740 (transferase activity)
Niben101Scf01574g09001.1	0.951291	1.30039	7.22182	0.809414	74.9961	73.2533	156.94	57.9214	7.79821e-13	5.3267e-12	3.88887	0.542785	4.79902	4.82599	0.0359915	0.553239	0.0182085	0.553239	ref|XP_002313839.2| *-*- Calmodulin-binding family protein [Populus trichocarpa] gb|EEE87794.2| Calmodulin-binding family protein [Populus trichocarpa] IPR012442 (Protein of unknown function DUF1645, plant)
Niben101Scf02194g00010.1	0.510206	0.0963861	1.54531	0.623359	27.5787	36.8845	23.8277	18.9797	1.56275e-13	1.15077e-12	3.88656	0.526513	3.82665	4.79104	0.103057	0.451374	0.0342247	0.451374	ref|XP_003588439.1| *-*- F-box protein [Medicago truncatula] IPR005174 (Protein of unknown function DUF295)
Niben101Scf00870g13015.1	0.072912	0.109639	0.709639	0.139598	9.78772	11.4463	16.3201	8.03343	1.86491e-18	2.34393e-17	3.88456	0.443181	2.84701	4.64808	0.18104	0.211779	0.0789006	0.211779	AT2G05940.1 *-** Protein kinase superfamily protein LENGTH=462 IPR011009 (Protein kinase-like domain) GO:0004672 (protein kinase activity), GO:0004674 (protein serine/threonine kinase activity), GO:0005524 (ATP binding), GO:0006468 (protein phosphorylation), GO:0016772 (transferase activity, transferring phosphorus-containing groups)
Niben101Scf04306g00002.1	4.15069	3.97416	15.4128	3.84213	225.174	362.727	307.446	220.9	2.2483e-27	6.32946e-26	3.87732	0.357718	7.77961	4.51468	0.00196836	0.253956	0.00899257	0.253956	sp|Q9CHL8|LMRA_LACLA *-** Multidrug resistance ABC transporter ATP-binding and permease protein IPR003439 (ABC transporter-like), IPR011527 (ABC transporter type 1, transmembrane domain), IPR027417 (P-loop containing nucleoside triphosphate hydrolase) GO:0005524 (ATP binding), GO:0006810 (transport), GO:0016021 (integral component of membrane), GO:0016887 (ATPase activity), GO:0042626 (ATPase act…
Niben101Scf02411g01001.1	0.136866	0.618785	4.157	0.329044	18.5557	27.0637	92.3105	21.2206	5.25805e-07	1.72988e-06	3.87693	0.772813	4.10467	5.3183	0.109086	1.08539	0.0281309	1.08539	sp|A7NY33|PER4_VITVI *-** Peroxidase 4 IPR010255 (Haem peroxidase) GO:0004601 (peroxidase activity), GO:0006979 (response to oxidative stress), GO:0020037 (heme binding), GO:0055114 (oxidation-reduction process)
Niben101Scf03362g05002.1	2.60681	2.64137	13.7232	3.17042	180.496	235.736	250.868	158.29	8.1171e-21	1.27547e-19	3.8728	0.413844	6.58044	4.57891	0.00546616	0.337067	0.00970345	0.337067	sp|Q9LHP4|RCH2_ARATH *-** Receptor-like protein kinase 2 IPR002902 (Gnk2-homologous domain), IPR011009 (Protein kinase-like domain), IPR013320 (Concanavalin A-like lectin/glucanase domain) GO:0004672 (protein kinase activity), GO:0004674 (protein serine/threonine kinase activity), GO:0005524 (ATP binding), GO:0006468 (protein phosphorylation), GO:0016772 (transferase activity, transferring phosph…
Niben101Scf03990g00010.1	0.0561333	0.254257	1.1858	0.165066	9.73235	13.8386	31.6639	7.99721	4.50264e-10	2.19122e-09	3.86454	0.619761	3.31574	4.9255	0.143085	0.625123	0.0512173	0.625123	sp|Q42580|PER21_ARATH *-** Peroxidase 21 IPR010255 (Haem peroxidase) GO:0004601 (peroxidase activity), GO:0006979 (response to oxidative stress), GO:0020037 (heme binding), GO:0055114 (oxidation-reduction process)
Niben101Scf05123g02015.1	0.314525	0.315699	2.11211	0.197184	21.4388	28.1333	33.996	20.942	5.92723e-15	5.12306e-14	3.86327	0.494943	3.34822	4.68419	0.180152	0.309784	0.0498179	0.309784	gb|KEH43918.1| *-** RING zinc finger protein, putative [Medicago truncatula] IPR002867 (Zinc finger, C6HC-type), IPR013083 (Zinc finger, RING/FYVE/PHD-type) GO:0005515 (protein binding), GO:0008270 (zinc ion binding)
Niben101Scf10502g01017.1	0.201569	0.0549296	0.581448	0.211588	11.7549	13.3125	11.595	6.95271	3.30988e-18	4.0582e-17	3.85424	0.443	3.50903	4.58075	0.131326	0.261172	0.0436259	0.261172	AT3G13600.1 *-*- calmodulin-binding family protein LENGTH=605
Niben101Scf05118g03003.1	0.262939	0.198178	1.44901	0.384199	18.5297	24.7093	38.6706	19.4905	1.43657e-20	2.20926e-19	3.85263	0.414369	3.05538	4.53514	0.200788	0.142616	0.0647031	0.142616	sp|Q6UX07|DHR13_HUMAN *-** Dehydrogenase/reductase SDR family member 13 IPR002347 (Glucose/ribitol dehydrogenase) GO:0008152 (metabolic process), GO:0016491 (oxidoreductase activity)
Niben101Scf00149g03002.1	0.307812	0.154618	2.60447	0.201734	14.8206	21.9558	40.8745	14.8126	3.08415e-09	1.34524e-08	3.85123	0.649771	3.84864	4.96148	0.105344	0.739062	0.0336821	0.739062	sp|Q9SDW0|TGT3A_ARATH *-** Trihelix transcription factor GT-3a IPR001005 (SANT/Myb domain), IPR027775 (C2H2- zinc finger protein family) GO:0003682 (chromatin binding), GO:0003700 (sequence-specific DNA binding transcription factor activity), GO:0005634 (nucleus), GO:0006351 (transcription, DNA-templated), GO:0006355 (regulation of transcription, DNA-templated), GO:0043565 (sequence-specific DNA …
Niben101Scf02653g01003.1	1.67811	0.78417	7.21563	2.32237	81.024	94.4954	145.479	106.941	8.42008e-16	8.01969e-15	3.84861	0.47821	5.72376	4.62397	0.0190305	0.43834	0.0119563	0.43834	sp|P49598|P2C37_ARATH *-** Protein phosphatase 2C 37 IPR001932 (Protein phosphatase 2C (PP2C)-like domain), IPR015655 (Protein phosphatase 2C) GO:0003824 (catalytic activity), GO:0004722 (protein serine/threonine phosphatase activity), GO:0006470 (protein dephosphorylation)
Niben101Scf03374g08019.1	0.1729	0.195613	0.53151	0.0428019	8.24201	10.5918	8.86602	7.69558	2.38035e-16	2.39277e-15	3.84596	0.468951	3.83546	4.60311	0.113155	0.326676	0.0340059	0.326676	sp|O49564|CRK27_ARATH *-** Cysteine-rich receptor-like protein kinase 27 IPR001611 (Leucine-rich repeat), IPR003591 (Leucine-rich repeat, typical subtype), IPR011009 (Protein kinase-like domain), IPR013210 (Leucine-rich repeat-containing N-terminal, type 2), IPR013320 (Concanavalin A-like lectin/glucanase domain), IPR025875 (Leucine rich repeat 4) GO:0004672 (protein kinase activity), GO:0004674 …
Niben101Scf00606g00011.1	0.0540744	0.111738	0.436121	0.106895	11.2422	8.91497	7.83349	5.35471	3.52267e-23	6.86885e-22	3.84371	0.387601	2.8328	4.47873	0.208574	0.0918951	0.0799877	0.0918951	sp|C7G304|GOLS2_SOLLC *-*- Galactinol synthase 2 IPR002495 (Glycosyl transferase, family 8), IPR029044 (Nucleotide-diphospho-sugar transferases) GO:0016757 (transferase activity, transferring glycosyl groups)
Niben101Scf06424g00003.1	0.174977	0.529174	9.58196	0.489244	34.0338	26.4928	298.238	18.2235	0.000145548	0.000343799	3.83218	1.00886	3.4601	5.94068	0.168189	1.86739	0.0453889	1.86739	AT1G73260.1 *-** kunitz trypsin inhibitor 1 LENGTH=215 IPR002160 (Proteinase inhibitor I3, Kunitz legume) GO:0004866 (endopeptidase inhibitor activity)
Niben101Scf05860g01019.1	3.51278	4.7521	17.3041	4.41114	231.51	332.906	332.546	233.478	7.66828e-25	1.73066e-23	3.82943	0.372083	7.7199	4.4272	0.00206107	0.274831	0.00897401	0.274831	sp|Q9CHL8|LMRA_LACLA *-** Multidrug resistance ABC transporter ATP-binding and permease protein IPR003439 (ABC transporter-like), IPR011527 (ABC transporter type 1, transmembrane domain), IPR027417 (P-loop containing nucleoside triphosphate hydrolase) GO:0005524 (ATP binding), GO:0006810 (transport), GO:0016021 (integral component of membrane), GO:0016887 (ATPase activity), GO:0042626 (ATPase act…
Niben101Scf05901g01008.1	1.30014	3.26155	5.03421	0.634447	115.459	116.674	95.7968	57.8796	3.96856e-16	3.90666e-15	3.82339	0.469732	4.58052	4.55492	0.0411311	0.400165	0.0206791	0.400165	AT4G15755.1 *-** Calcium-dependent lipid-binding (CaLB domain) family protein LENGTH=289 IPR000008 (C2 domain) GO:0005515 (protein binding)
Niben101Scf04007g05005.1	1.02512	1.43266	4.38455	1.47411	68.3531	96.178	98.6227	74.1974	1.49692e-32	6.13053e-31	3.81976	0.321519	4.8045	4.34595	0.0283322	0.178416	0.0181537	0.178416	AT4G34980.1 *-** subtilisin-like serine protease 2 LENGTH=764 IPR015500 (Peptidase S8, subtilisin-related) GO:0004252 (serine-type endopeptidase activity), GO:0006508 (proteolysis)
Niben101Scf06976g06002.1	0.479884	0.993679	0.758899	0.164002	28.0871	21.4436	29.814	23.7573	2.3637e-27	6.64438e-26	3.81673	0.352277	3.56995	4.37486	0.123525	0.124673	0.0415632	0.124673	sp|Q9C5T4|WRK18_ARATH --*- WRKY transcription factor 18
Niben101Scf07755g00002.1	0.315724	0.637287	1.60991	0.274108	23.7104	28.9606	31.6174	20.8657	3.87121e-21	6.28821e-20	3.81392	0.404186	4.70293	4.43605	0.0410992	0.285634	0.0192252	0.285634	sp|Q9FYH7|VSR6_ARATH *-*- Vacuolar-sorting receptor 6 IPR003137 (Protease-associated domain, PA), IPR018097 (EGF-like calcium-binding, conserved site) GO:0005509 (calcium ion binding)
Niben101Scf08921g02024.1	0.209975	0.47585	1.8096	0.200821	16.4454	32.6965	37.2138	15.8975	8.80137e-14	6.65731e-13	3.81163	0.511097	3.28685	4.59881	0.158235	0.364205	0.0525093	0.364205	sp|Q7XR52|CYSP1_ORYSJ *-** Cysteine protease 1 IPR013128 (Peptidase C1A), IPR025660 (Cysteine peptidase, histidine active site), IPR025661 (Cysteine peptidase, asparagine active site) GO:0006508 (proteolysis), GO:0008234 (cysteine-type peptidase activity)
Niben101Scf03497g12008.1	0.339801	0.171026	1.2398	0.220392	17.0762	24.8595	24.0701	15.9314	8.97494e-22	1.54754e-20	3.80819	0.39718	3.03342	4.41394	0.172157	0.143346	0.0660552	0.143346	sp|Q7JK24|B3GT1_GORGO --** Beta-1,3-galactosyltransferase 1 IPR002659 (Glycosyl transferase, family 31) GO:0006486 (protein glycosylation), GO:0008378 (galactosyltransferase activity), GO:0016020 (membrane)
Niben101Scf07763g01003.1	0.274901	0.47412	1.34983	0.231682	19.0355	23.273	27.4486	18.4879	1.4865e-22	2.75002e-21	3.80733	0.38962	4.16736	4.40188	0.0694027	0.234205	0.0269573	0.234205	AT3G14170.1 *-*- Plant protein of unknown function (DUF936) LENGTH=505 IPR010341 (Protein of unknown function DUF936, plant)
Niben101Scf00348g10005.1	0.982277	1.12837	3.44153	0.530095	52.0107	43.5646	65.2419	67.0823	4.2549e-21	6.88169e-20	3.80701	0.403878	4.78404	4.42058	0.0401393	0.286096	0.0183599	0.286096	AT5G01210.1 *-** HXXXD-type acyl-transferase family protein LENGTH=475 IPR003480 (Transferase), IPR023213 (Chloramphenicol acetyltransferase-like domain) GO:0016747 (transferase activity, transferring acyl groups other than amino-acyl groups)
Niben101Scf00699g00006.1	2.9518	2.75279	11.0836	2.01947	156.256	199.482	209.101	118.964	8.71764e-22	1.50594e-20	3.80453	0.396675	6.76434	4.40531	0.00468259	0.310019	0.00944047	0.310019	AT2G26710.1 *-*- Cytochrome P450 superfamily protein LENGTH=520 IPR001128 (Cytochrome P450) GO:0005506 (iron ion binding), GO:0016705 (oxidoreductase activity, acting on paired donors, with incorporation or reduction of molecular oxygen), GO:0020037 (heme binding), GO:0055114 (oxidation-reduction process)
Niben101Scf03169g04009.1	0.362662	0.513692	1.62061	0.462688	22.2258	32.6561	38.6972	26.0851	2.98704e-28	9.04664e-27	3.80136	0.344883	4.15711	4.33258	0.0658097	0.172079	0.0271447	0.172079	AT4G28500.1 *-*- NAC domain containing protein 73 LENGTH=305 IPR003441 (NAC domain) GO:0003677 (DNA binding), GO:0006355 (regulation of transcription, DNA-templated)
Niben101Scf04093g00019.1	0.267004	0.403952	3.7201	0	11.3043	11.7113	58.4269	16.0317	6.27084e-05	0.000155899	3.80113	0.949716	3.22368	5.67438	0.109298	1.69462	0.0554969	1.69462	AT2G40095.1 *-*- Alpha/beta hydrolase related protein LENGTH=209 IPR019498 (MENTAL domain)
Niben101Scf02093g00004.1	1.8756	2.39949	11.2142	1.33517	116.769	118.557	249.304	83.8559	3.3691e-13	2.39906e-12	3.79649	0.521585	5.65909	4.58446	0.0144864	0.529615	0.0122249	0.529615	sp|Q9ZSD4|SY121_ARATH *-*- Syntaxin-121 IPR010989 (t-SNARE) GO:0005484 (SNAP receptor activity), GO:0005515 (protein binding), GO:0006886 (intracellular protein transport), GO:0016020 (membrane), GO:0016192 (vesicle-mediated transport)
Niben101Scf07991g03005.1	0.191927	0.871149	1.09766	0	18.8757	17.8483	32.6038	16.5952	7.75822e-12	4.70238e-11	3.78153	0.552617	2.52719	4.60922	0.145078	0.465693	0.107759	0.465693	sp|P97573|SHIP1_RAT --*- Phosphatidylinositol 3,4,5-trisphosphate 5-phosphatase 1 IPR005135 (Endonuclease/exonuclease/phosphatase)
Niben101Scf01109g03004.1	0.285958	0.718593	4.68946	1.42091	40.0958	38.2873	108.546	42.1432	4.55956e-10	2.21777e-09	3.77476	0.605555	4.16123	4.69972	0.0678941	0.665499	0.0270692	0.665499	emb|CDY54845.1| --*- BnaC05g51340D [Brassica napus]
Niben101Scf04003g01002.1	0.321896	0.363697	2.83554	0.4724	25.4774	22.6124	50.5758	29.8848	1.8888e-13	1.37709e-12	3.77424	0.513053	3.80858	4.52121	0.120495	0.405951	0.0346795	0.405951	sp|Q69ZM6|STK36_MOUSE *-** Serine/threonine-protein kinase 36 IPR011009 (Protein kinase-like domain) GO:0004672 (protein kinase activity), GO:0004674 (protein serine/threonine kinase activity), GO:0005524 (ATP binding), GO:0006468 (protein phosphorylation), GO:0016772 (transferase activity, transferring phosphorus-containing groups)
Niben101Ctg16016g00003.1	0.0956056	0	0.419216	0.329053	5.88097	5.75078	16.7183	10.9473	3.99855e-12	2.5145e-11	3.76969	0.5434	2.41515	4.56637	0.136331	0.454237	0.120377	0.454237	AT2G28690.1 *-*- Protein of unknown function (DUF1635) LENGTH=231 IPR012862 (Protein of unknown function DUF1635)
Niben101Scf06280g01016.1	0.190576	1.33431	2.20313	0	14.6739	15.3666	49.6796	20.9627	5.02114e-06	1.45064e-05	3.76011	0.82388	3.04999	5.20317	0.0964896	1.26107	0.0650318	1.26107	ref|XP_002517421.1| *-** transferase, transferring glycosyl groups, putative [Ricinus communis] gb|EEF44963.1| transferase, transferring glycosyl groups, putative [Ricinus communis] IPR002495 (Glycosyl transferase, family 8), IPR029044 (Nucleotide-diphospho-sugar transferases) GO:0016757 (transferase activity, transferring glycosyl groups)
Niben101Scf01203g01002.1	0	0.061458	0.0682907	0.0605789	2.33909	2.73427	1.54926	1.93028	3.78071e-16	3.72859e-15	3.75157	0.460576	2.51111	4.38487	0.164632	0.259628	0.109481	0.259628	sp|Q9LHP4|RCH2_ARATH *-** Receptor-like protein kinase 2 IPR001611 (Leucine-rich repeat), IPR003591 (Leucine-rich repeat, typical subtype), IPR011009 (Protein kinase-like domain), IPR013210 (Leucine-rich repeat-containing N-terminal, type 2), IPR013320 (Concanavalin A-like lectin/glucanase domain) GO:0004672 (protein kinase activity), GO:0004674 (protein serine/threonine kinase activity), GO:0005…
Niben101Scf04319g00001.1	1.18318	0.756523	3.91815	0.900534	50.3725	78.5077	62.2462	47.3502	1.24888e-22	2.32416e-21	3.74828	0.382887	5.12424	4.26549	0.0237137	0.269491	0.015409	0.269491	sp|Q9C519|WRKY6_ARATH *-** WRKY transcription factor 6 IPR003657 (DNA-binding WRKY) GO:0003700 (sequence-specific DNA binding transcription factor activity), GO:0006355 (regulation of transcription, DNA-templated), GO:0043565 (sequence-specific DNA binding)
Niben101Scf04717g02003.1	0.330243	0.247902	3.25008	0.152416	23.0602	20.9214	73.0946	11.6257	1.28199e-07	4.57175e-07	3.74214	0.708551	2.95519	4.86168	0.186792	0.817296	0.0711398	0.817296	gb|KEH24214.1| *-*- harpin-induced-like protein [Medicago truncatula] IPR004864 (Late embryogenesis abundant protein, LEA-14)
Niben101Scf06117g01012.1	0.274626	0.51839	2.20939	0.409699	24.7157	30.7635	34.6255	22.7182	1.33779e-17	1.53126e-16	3.74033	0.437958	3.88085	4.32598	0.0815809	0.302034	0.032908	0.302034	sp|Q6K7E6|ERF1_ORYSJ *-** Ethylene-responsive transcription factor 1 IPR016177 (DNA-binding domain) GO:0003677 (DNA binding), GO:0003700 (sequence-specific DNA binding transcription factor activity), GO:0006355 (regulation of transcription, DNA-templated)
Niben101Scf19766g00001.1	0.629779	2.00254	3.62589	0.227002	38.0581	41.8609	79.7795	29.9274	3.68479e-09	1.59243e-08	3.73663	0.633568	5.08317	4.67739	0.0300988	0.772718	0.0157216	0.772718	emb|CDY14706.1| *-*- BnaC05g19630D [Brassica napus] IPR007679 (Protein of unknown function DUF569), IPR008999 (Actin cross-linking)
Niben101Scf17795g00001.1	0.140706	0.292116	0.197937	0.173897	9.20299	10.0296	12.7939	9.03152	3.16176e-19	4.30686e-18	3.72975	0.41613	2.80761	4.01221	0.264374	-0.220461	0.0819547	0.0819547	AT4G20270.1 *-*- Leucine-rich receptor-like protein kinase family protein LENGTH=992 IPR001611 (Leucine-rich repeat) GO:0005515 (protein binding)
Niben101Scf05731g00005.1	0	0.90096	0.813148	0	10.5476	13.1749	9.5206	11.6739	2.74181e-07	9.35909e-07	3.72902	0.725437	2.42082	4.87519	0.0670066	0.985511	0.119702	0.985511	sp|Q9LHP4|RCH2_ARATH *-** Receptor-like protein kinase 2 IPR011009 (Protein kinase-like domain) GO:0004672 (protein kinase activity), GO:0004674 (protein serine/threonine kinase activity), GO:0005524 (ATP binding), GO:0006468 (protein phosphorylation), GO:0016772 (transferase activity, transferring phosphorus-containing groups)
Niben101Scf05349g01037.1	0.62878	0.168931	2.6199	0.435907	19.2551	24.9194	46.5502	22.9564	8.19262e-11	4.36974e-10	3.72545	0.573409	4.11663	4.52907	0.101773	0.555822	0.0279018	0.555822	AT1G78895.1 *-*- Reticulon family protein LENGTH=164 IPR003388 (Reticulon)
Niben101Scf08873g01026.1	0.544426	0.660902	1.77599	0.462593	23.6247	34.2645	44.4886	33.7629	3.88144e-33	1.65833e-31	3.72318	0.310455	3.86395	4.12583	0.085151	0.107613	0.033311	0.107613	sp|Q8GUH1|PUB33_ARATH *-*- U-box domain-containing protein 33 IPR014729 (Rossmann-like alpha/beta/alpha sandwich fold) GO:0006950 (response to stress)
Niben101Scf04804g01015.1	0.175761	0.177254	1.42289	0.295165	7.78042	14.3426	32.5064	18.241	7.92796e-12	4.79675e-11	3.72256	0.544247	3.51008	4.46705	0.171319	0.42109	0.0435893	0.42109	sp|Q5ZJW4|SC22B_CHICK *-*- Vesicle-trafficking protein SEC22b IPR011012 (Longin-like domain) GO:0006810 (transport)
Niben101Scf04862g00009.1	0.405218	0.365697	2.23928	0.620954	23.5536	36.4005	41.4428	24.6381	1.18035e-18	1.51549e-17	3.72208	0.42217	3.84236	4.26379	0.0844496	0.272005	0.0338358	0.272005	sp|Q7N3U6|SUFE_PHOLL *-*- Cysteine desulfuration protein SufE IPR003808 (Fe-S metabolism associated domain, SufE-like)
Niben101Scf02544g01012.1	0.213414	0.128801	0.618914	0.0420847	9.48007	6.97404	10.0527	7.32373	4.00353e-15	3.53438e-14	3.71363	0.472783	3.17275	4.32347	0.16118	0.285868	0.0580808	0.285868	gb|ABZ02881.1| *-*- phytoalexin-deficient 4 protein, partial [Arabidopsis thaliana] IPR029058 (Alpha/Beta hydrolase fold) GO:0006629 (lipid metabolic process)
Niben101Scf00264g02002.1	3.11333	0	6.42716	3.94713	81.8463	98.3986	205.068	63.4818	1.16388e-07	4.17552e-07	3.70698	0.699552	3.07458	4.76512	0.0555754	0.923169	0.0635515	0.923169	emb|CDY20399.1| *-*- BnaC02g24170D [Brassica napus] IPR025322 (Protein of unknown function DUF4228, plant)
Niben101Scf00578g05007.1	12.6273	8.37478	40.6056	6.82108	465.582	468.924	860.046	493.822	7.9498e-19	1.0399e-17	3.70447	0.418077	4.98379	4.22051	0.0243838	0.325193	0.0165196	0.325193	AT4G27280.1 *-** Calcium-binding EF-hand family protein LENGTH=130 IPR011992 (EF-hand domain pair) GO:0005509 (calcium ion binding)
Niben101Scf10306g00003.1	0.475143	0.869328	0.955268	0.19072	30.9389	25.2787	21.4685	16.8076	1.12377e-23	2.2862e-22	3.70186	0.369074	4.00575	4.14887	0.074744	0.197687	0.0301225	0.197687	sp|Q9SI37|WRKY1_ARATH *-** WRKY transcription factor 1 IPR003657 (DNA-binding WRKY) GO:0003700 (sequence-specific DNA binding transcription factor activity), GO:0006355 (regulation of transcription, DNA-templated), GO:0043565 (sequence-specific DNA binding)
Niben101Scf02437g01001.1	0.189128	0.284533	4.15149	0.370597	21.1223	25.1974	53.3872	25.3657	6.76744e-09	2.82799e-08	3.70124	0.63852	2.94661	4.61299	0.187334	0.628082	0.0717231	0.628082	Unknown proteinIPR008889 (VQ)
Niben101Scf08799g00001.1	1.02782	1.03785	2.82575	0.915371	50.4508	49.9188	83.3217	43.0072	2.54807e-36	1.39291e-34	3.69858	0.293884	4.37113	4.0565	0.0419915	0.130745	0.0235699	0.130745	gb|ACZ64224.1| *-*- RPM1 interacting protein 4 transcript 2 [Lactuca saligna] IPR008700 (Pathogenic type III effector avirulence factor Avr cleavage site)
Niben101Scf03816g01001.1	2.22057	3.27843	6.18526	1.41408	124.427	126.806	123.617	92.5997	3.13221e-31	1.1635e-29	3.69562	0.317945	5.80831	4.07547	0.010706	0.191472	0.0116373	0.191472	sp|P47735|RLK5_ARATH *-** Receptor-like protein kinase 5 IPR001611 (Leucine-rich repeat), IPR011009 (Protein kinase-like domain), IPR025875 (Leucine rich repeat 4) GO:0004672 (protein kinase activity), GO:0004674 (protein serine/threonine kinase activity), GO:0005515 (protein binding), GO:0005524 (ATP binding), GO:0006468 (protein phosphorylation), GO:0016772 (transferase activity, transferring p…
Niben101Scf01302g00001.1	0.206708	0.312081	2.25027	0.133183	11.0881	17.3424	43.4425	11.3742	1.73148e-08	6.87171e-08	3.6944	0.655396	3.46051	4.63595	0.140719	0.718369	0.0453738	0.718369	sp|Q9Y222|DMTF1_HUMAN --** Cyclin-D-binding Myb-like transcription factor 1 IPR009057 (Homeodomain-like) GO:0003677 (DNA binding), GO:0003682 (chromatin binding)
Niben101Scf14697g01004.1	22.3606	22.9286	95.3252	22.8381	1109.31	1206.69	1858.26	1204.3	8.42807e-21	1.32323e-19	3.68376	0.39381	7.12877	4.14303	0.00261466	0.307559	0.00909038	0.307559	AT3G56880.1 *-*- VQ motif-containing protein LENGTH=245 IPR008889 (VQ)
Niben101Scf01189g00001.1	0.394876	0.54978	1.03641	0.197353	17.2118	18.8306	24.896	16.0573	3.2726e-26	8.34937e-25	3.67983	0.347441	4.77638	4.07583	0.0334592	0.207971	0.0184383	0.207971	sp|Q9FN94|RLK7_ARATH *-** Receptor-like protein kinase IPR011009 (Protein kinase-like domain), IPR013320 (Concanavalin A-like lectin/glucanase domain), IPR018392 (LysM domain) GO:0004672 (protein kinase activity), GO:0005524 (ATP binding), GO:0006468 (protein phosphorylation), GO:0016772 (transferase activity, transferring phosphorus-containing groups)
Niben101Scf02160g02015.1	0.155637	0.47011	2.34093	0.14399	16.5864	24.2017	28.9057	17.787	6.9931e-11	3.75824e-10	3.67533	0.563631	2.86792	4.40403	0.175752	0.459607	0.0773308	0.459607	AT1G18390.2 *-*- Protein kinase superfamily protein LENGTH=654
Niben101Scf03302g02007.1	0.326165	0.491631	3.67806	0.444815	23.8626	28.153	75.6147	17.1662	2.70664e-09	1.18831e-08	3.67496	0.6178	4.07283	4.51297	0.10807	0.655282	0.0287529	0.655282	sp|Q50940|CAH_NEIGO *-*- Carbonic anhydrase IPR001148 (Alpha carbonic anhydrase), IPR023561 (Carbonic anhydrase, alpha-class) GO:0004089 (carbonate dehydratase activity), GO:0006730 (one-carbon metabolic process), GO:0008270 (zinc ion binding)
Niben101Scf16332g01001.1	0.473502	0.359127	1.89452	0.962932	34.2092	42.291	42.1922	28.7608	5.51517e-25	1.25757e-23	3.66857	0.35536	2.94054	4.0209	0.180422	0.0244808	0.0721396	0.0721396	sp|Q9SI37|WRKY1_ARATH *-** WRKY transcription factor 1 IPR003657 (DNA-binding WRKY) GO:0003700 (sequence-specific DNA binding transcription factor activity), GO:0006355 (regulation of transcription, DNA-templated), GO:0043565 (sequence-specific DNA binding)
Niben101Scf11175g00005.1	1.83817	1.39024	9.42293	0.913782	75.0145	74.997	218.816	66.8663	2.11061e-11	1.20682e-10	3.66797	0.547608	3.65713	4.35806	0.0933627	0.506386	0.0388432	0.506386	emb|CDY22603.1| *-*- BnaC08g42370D [Brassica napus] IPR016972 (Uncharacterised conserved protein UCP031279)
Niben101Scf00460g00002.1	0.544608	0.660596	4.02078	1.99532	41.5318	46.3052	81.3153	58.6208	4.97725e-14	3.88447e-13	3.66642	0.486745	4.16214	4.24689	0.0571546	0.416687	0.0270525	0.416687	ref|XP_002532545.1| *-*- conserved hypothetical protein [Ricinus communis] gb|EEF29839.1| conserved hypothetical protein [Ricinus communis]
Niben101Scf08326g00018.1	0.225228	0.0850225	0.743841	0.164696	8.28244	10.6172	15.8897	8.39969	4.45207e-18	5.37785e-17	3.6641	0.422784	3.14563	4.14232	0.148873	0.20862	0.0595251	0.20862	sp|Q6DR20|FB110_ARATH *-*- F-box protein IPR005174 (Protein of unknown function DUF295)
Niben101Scf12039g00002.1	0.672863	0.199333	1.80296	0.557392	23.7599	32.8193	32.3598	17.1053	4.94521e-16	4.82383e-15	3.6624	0.451433	3.98775	4.1817	0.0843982	0.323185	0.0305043	0.323185	sp|O24160|TGA21_TOBAC --** TGACG-sequence-specific DNA-binding protein TGA-2.1 IPR004827 (Basic-leucine zipper domain) GO:0003700 (sequence-specific DNA binding transcription factor activity), GO:0006355 (regulation of transcription, DNA-templated), GO:0043565 (sequence-specific DNA binding)
Niben101Scf08546g05002.1	0.244795	9.18342e-05	0.847124	0.539695	20.6083	12.2009	7.87937	14.9992	9.97125e-10	4.63511e-09	3.66033	0.599084	2.69545	4.44326	0.179881	0.537924	0.0913756	0.537924	sp|Q9LW48|ERF5_NICSY *-** Ethylene-responsive transcription factor 5 IPR016177 (DNA-binding domain) GO:0003677 (DNA binding), GO:0003700 (sequence-specific DNA binding transcription factor activity), GO:0006355 (regulation of transcription, DNA-templated)
Niben101Scf01008g01008.1	2.75252	0.706615	16.5629	9.61429	140.957	92.1412	264.611	226.376	5.79042e-07	1.89177e-06	3.65442	0.731165	5.64973	4.73212	0.0321184	1.03709	0.0122659	1.03709	AT2G33830.2 *-*- Dormancy/auxin associated family protein LENGTH=108 IPR008406 (Dormancyauxin associated)
Niben101Scf02325g03024.1	0.612221	1.17935	4.34811	0.705411	43.1988	42.239	86.5943	40.8515	2.28192e-15	2.06953e-14	3.65242	0.460874	4.17327	4.1756	0.073379	0.351431	0.02685	0.351431	sp|Q9ZW24|GSTU7_ARATH *-*- Glutathione S-transferase U7 IPR010987 (Glutathione S-transferase, C-terminal-like), IPR012336 (Thioredoxin-like fold) GO:0005515 (protein binding)
Niben101Scf19911g00001.1	3.53071	4.38529	8.041	1.35594	184.624	160.648	134.997	100.162	2.55494e-21	4.22877e-20	3.65065	0.38511	6.03914	4.06203	0.0084067	0.288213	0.0108888	0.288213	AT1G73805.1 *-*- Calmodulin binding protein-like LENGTH=451 IPR012416 (Calmodulin binding protein-like)
Niben101Scf01185g00004.1	0.274172	0.248271	1.38694	0.721203	16.0313	20.6771	32.3761	19.9015	1.51947e-17	1.72868e-16	3.64981	0.428097	3.92231	4.1202	0.131363	0.235171	0.0319469	0.235171	sp|Q9LNW3|P2C03_ARATH *-** Protein phosphatase 2C 3 IPR001932 (Protein phosphatase 2C (PP2C)-like domain), IPR015655 (Protein phosphatase 2C) GO:0003824 (catalytic activity), GO:0004722 (protein serine/threonine phosphatase activity), GO:0006470 (protein dephosphorylation)
Niben101Scf06176g02022.1	0.487432	0.246093	1.5104	0.197962	18.9989	20.1253	18.3228	15.3687	8.25062e-17	8.73994e-16	3.64889	0.438169	4.03353	4.13324	0.0688048	0.315179	0.0295455	0.315179	sp|Q54M20|TTC4_DICDI *-*- Tetratricopeptide repeat protein 4 homolog IPR011990 (Tetratricopeptide-like helical domain) GO:0005515 (protein binding)
Niben101Scf02124g01003.1	0.0520635	0.0786452	0.760886	0.103988	10.9594	5.88699	7.55014	4.7144	9.14006e-12	5.47107e-11	3.64532	0.534548	2.81467	4.28651	0.186525	0.384959	0.081398	0.384959	sp|P41753|HSP70_ACHKL *-*- Heat shock 70 kDa protein IPR013126 (Heat shock protein 70 family), IPR029047 (Heat shock protein 70kD, peptide-binding domain), IPR029048 (Heat shock protein 70kD, C-terminal domain)
Niben101Scf02411g00015.1	0.0256712	0.0387546	0.217363	0	1.86031	2.06997	3.2054	1.52773	1.74224e-10	8.92023e-10	3.6424	0.570686	2.33294	4.34891	0.154945	0.49642	0.130615	0.49642	AT4G21380.1 *-** receptor kinase 3 LENGTH=850 IPR000858 (S-locus glycoprotein), IPR001480 (Bulb-type lectin domain), IPR003609 (Apple-like), IPR011009 (Protein kinase-like domain), IPR013320 (Concanavalin A-like lectin/glucanase domain), IPR024171 (S-receptor-like serine/threonine-protein kinase) GO:0004672 (protein kinase activity), GO:0004674 (protein serine/threonine kinase activity), GO:00055…
Niben101Scf09716g02012.1	0.982206	0	2.67286	0.281352	20.696	30.1194	33.9391	18.8597	2.60933e-08	1.01495e-07	3.63442	0.65299	2.64919	4.50497	0.14428	0.708512	0.0955964	0.708512	ref|XP_002518699.1| *-*- conserved hypothetical protein [Ricinus communis] gb|EEF43624.1| conserved hypothetical protein [Ricinus communis]
Niben101Scf04943g01010.1	0.285087	0.560198	1.01571	0.449106	18.6079	24.8478	22.116	18.1165	1.39451e-43	1.23516e-41	3.63408	0.262514	4.29456	3.89144	0.082292	0.0555349	0.0247705	0.0555349	sp|Q9LIG2|RLK6_ARATH *-** Receptor-like protein kinase IPR011009 (Protein kinase-like domain) GO:0004672 (protein kinase activity), GO:0004674 (protein serine/threonine kinase activity), GO:0005524 (ATP binding), GO:0006468 (protein phosphorylation), GO:0016772 (transferase activity, transferring phosphorus-containing groups)
Niben101Scf02203g05002.1	3.80744	3.07331	17.5417	2.92404	154.902	145.611	415.01	139.576	3.72789e-13	2.64103e-12	3.63333	0.500108	6.73826	4.20049	0.00415906	0.496057	0.00947411	0.496057	sp|Q01559|HMDH_NICSY *-** 3-hydroxy-3-methylglutaryl-coenzyme A reductase IPR002202 (Hydroxymethylglutaryl-CoA reductase, class I/II), IPR023074 (Hydroxymethylglutaryl-CoA reductase, class I/II, catalytic domain), IPR023282 (Hydroxymethylglutaryl-CoA reductase, N-terminal) GO:0004420 (hydroxymethylglutaryl-CoA reductase (NADPH) activity), GO:0008299 (isoprenoid biosynthetic process), GO:0015936 (…
Niben101Scf03150g06002.1	1.77301	2.69591	6.07905	1.14755	96.0247	80.3856	107.204	93.4135	1.74812e-24	3.82133e-23	3.63162	0.355615	4.98634	3.98498	0.0264321	0.226492	0.0164983	0.226492	sp|Q40477|ERF4_TOBAC *-** Ethylene-responsive transcription factor 4 IPR015300 (DNA-binding pseudobarrel domain), IPR016177 (DNA-binding domain) GO:0003677 (DNA binding), GO:0003700 (sequence-specific DNA binding transcription factor activity), GO:0006355 (regulation of transcription, DNA-templated)
Niben101Scf07466g02007.1	0	1.21543	8.91751	3.16782	67.4753	57.2411	141.847	113.786	2.61284e-08	1.01621e-07	3.62682	0.651652	2.64727	4.4862	0.129222	0.720078	0.0957762	0.720078	Unknown protein
Niben101Scf03773g00009.1	0.57958	1.22621	3.15236	0.668544	36.3607	45.5527	55.2958	43.3957	6.87654e-22	1.19781e-20	3.62042	0.376519	3.91367	3.98801	0.0637316	0.219801	0.0321441	0.219801	sp|Q9FE67|ERF80_ARATH *-** Ethylene-responsive transcription factor 9 IPR016177 (DNA-binding domain) GO:0003677 (DNA binding), GO:0003700 (sequence-specific DNA binding transcription factor activity), GO:0006355 (regulation of transcription, DNA-templated)
Niben101Scf01212g02011.1	0.417398	0.118232	1.42253	0.388109	11.7336	14.5857	32.905	12.0585	1.76743e-11	1.02211e-10	3.61868	0.53817	4.36808	4.23789	0.0732315	0.506022	0.0236161	0.506022	sp|O81078|GLR29_ARATH *-** Glutamate receptor 2.9 IPR001320 (Ionotropic glutamate receptor), IPR028082 (Periplasmic binding protein-like I) GO:0004970 (ionotropic glutamate receptor activity), GO:0016020 (membrane)
Niben101Scf15870g00001.1	1.76475	1.81471	8.75127	2.06707	87.628	91.2163	191.676	77.1019	1.07609e-16	1.12507e-15	3.61572	0.435835	6.24512	4.0609	0.00906515	0.370839	0.0103447	0.370839	sp|Q9Y169|EXT2_DROME *-*- Exostosin-2 IPR011040 (Sialidases), IPR023296 (Glycosyl hydrolase, five-bladed beta-propellor domain), IPR029044 (Nucleotide-diphospho-sugar transferases) GO:0006024 (glycosaminoglycan biosynthetic process), GO:0015012 (heparan sulfate proteoglycan biosynthetic process), GO:0016021 (integral component of membrane)
Niben101Scf01685g09002.1	3.11356	4.70323	9.85916	3.06454	182.485	161.574	276.319	136.322	2.05104e-33	8.96702e-32	3.60883	0.299603	3.96447	3.87492	0.0642168	0.115307	0.0310074	0.115307	sp|Q9LSQ6|PBP1_ARATH *-** Calcium-binding protein PBP1 IPR011992 (EF-hand domain pair) GO:0005509 (calcium ion binding)
Niben101Scf11071g02007.1	0.152361	0.0575671	0.944905	0.125916	8.10037	6.60669	14.202	5.18878	2.14975e-10	1.08747e-09	3.60486	0.567673	3.28325	4.26529	0.13078	0.513725	0.0526732	0.513725	sp|Q9FN94|RLK7_ARATH *-** Receptor-like protein kinase IPR011009 (Protein kinase-like domain), IPR013320 (Concanavalin A-like lectin/glucanase domain) GO:0004672 (protein kinase activity), GO:0004674 (protein serine/threonine kinase activity), GO:0005524 (ATP binding), GO:0006468 (protein phosphorylation), GO:0016772 (transferase activity, transferring phosphorus-containing groups)
Niben101Scf00264g02010.1	1.2277	1.49484	5.02305	1.08704	62.1765	69.3071	111.963	50.1574	9.08291e-21	1.42247e-19	3.60114	0.385304	4.02785	3.95971	0.0906407	0.206278	0.0296623	0.206278	emb|CDY01339.1| *-*- BnaA07g11120D [Brassica napus] IPR025322 (Protein of unknown function DUF4228, plant)
Niben101Scf00055g03019.1	0.166098	0.125373	0.653787	0.106745	7.70656	12.3572	8.76469	9.54235	2.77219e-21	4.57021e-20	3.59968	0.380075	2.68697	3.91758	0.196779	0.054488	0.0921344	0.0921344	AT1G75170.1 *-*- Sec14p-like phosphatidylinositol transfer family protein LENGTH=296 IPR001251 (CRAL-TRIO domain), IPR011074 (CRAL/TRIO, N-terminal domain)
Niben101Scf01109g03005.1	0.468278	0.281886	3.17244	0.750118	25.4705	21.5571	59.395	26.9386	2.97958e-10	1.4817e-09	3.59715	0.57099	3.79044	4.2559	0.124924	0.527136	0.0351445	0.527136	gb|AFW90605.1| *-*- Avr9/Cf-9 rapidly elicited protein 65 [Solanum tuberosum]
Niben101Scf03435g01016.1	0.277832	0	1.33653	0.0902683	3.95386	2.83269	33.4652	6.44216	0.000259007	0.000590053	3.5895	0.982567	3.02996	5.33633	0.0831185	1.84776	0.0662715	1.84776	AT1G08630.1 *-*- threonine aldolase 1 LENGTH=358 IPR015424 (Pyridoxal phosphate-dependent transferase), IPR023603 (Threonine aldolase) GO:0003824 (catalytic activity), GO:0006520 (cellular amino acid metabolic process), GO:0016829 (lyase activity), GO:0030170 (pyridoxal phosphate binding)
Niben101Scf02348g00005.1	2.90778	3.59724	14.6783	3.65405	141.562	164.799	292.56	168.954	1.18044e-19	1.67225e-18	3.58497	0.395217	4.5049	3.93978	0.0405809	0.271813	0.0216609	0.271813	emb|CDX81288.1| *-*- BnaC09g06990D [Brassica napus]
Niben101Scf00698g00008.1	0.447613	0.269792	2.11217	0.58069	20.9086	25.1588	34.2506	19.6407	6.18865e-17	6.62339e-16	3.58426	0.428658	3.88419	3.98554	0.103695	0.263801	0.0328293	0.263801	sp|P56986|GALE_NEIMC *-** UDP-glucose 4-epimerase IPR001509 (NAD-dependent epimerase/dehydratase, N-terminal domain), IPR005886 (UDP-glucose 4-epimerase GalE), IPR025308 (UDP-glucose 4-epimerase C-terminal domain) GO:0003824 (catalytic activity), GO:0003978 (UDP-glucose 4-epimerase activity), GO:0006012 (galactose metabolic process), GO:0050662 (coenzyme binding)
Niben101Scf10749g02003.1	10.2303	21.1663	41.9507	15.1038	732.77	827.871	863.781	492.064	5.85e-29	1.87135e-27	3.58182	0.320722	5.19893	3.84188	0.0176184	0.188107	0.0148632	0.188107	sp|P56330|SUI1_MAIZE *-** Protein translation factor SUI1 homolog IPR005874 (Eukaryotic translation initiation factor SUI1) GO:0003743 (translation initiation factor activity), GO:0006413 (translational initiation)
Niben101Scf02915g04003.1	0.199096	0.300514	1.00866	0.127486	6.8182	14.3527	17.7322	13.8958	1.91384e-15	1.75004e-14	3.57927	0.450404	3.21895	4.0081	0.133894	0.271833	0.0557298	0.271833	sp|Q93VJ4|BEE2_ARATH *-*- Transcription factor BEE 2 IPR011598 (Myc-type, basic helix-loop-helix (bHLH) domain) GO:0046983 (protein dimerization activity)
Niben101Scf01392g01002.1	1.29403	1.62654	2.09265	1.03527	71.9264	59.8915	45.1907	55.5033	6.49064e-47	6.94461e-45	3.57824	0.24876	3.56848	3.70526	0.0821517	-0.0272921	0.0416113	0.0416113	sp|Q2V3E2|YIPL5_ARATH *-*- Protein yippee-like IPR004910 (Yippee/Mis18)
Niben101Scf08921g02023.1	0.291962	0.662746	0.633546	0.280042	17.6575	29.5679	17.6772	13.9316	6.89892e-22	1.20115e-20	3.57617	0.371929	2.84722	3.75933	0.197778	-0.0748833	0.0788849	0.0788849	sp|P43510|CPR6_CAEEL *-** Cathepsin B-like cysteine proteinase 6 IPR013128 (Peptidase C1A) GO:0006508 (proteolysis), GO:0008234 (cysteine-type peptidase activity)
Niben101Scf00225g00006.1	1.81296	4.10788	8.03709	1.78442	140.018	133.512	141.002	101.631	1.66378e-25	3.97983e-24	3.57476	0.342478	3.60785	3.85219	0.0755388	0.159043	0.0403488	0.159043	sp|Q9FR99|ACCO_MUSAC *-*- 1-aminocyclopropane-1-carboxylate oxidase IPR005123 (Oxoglutarate/iron-dependent dioxygenase), IPR027443 (Isopenicillin N synthase-like) GO:0016491 (oxidoreductase activity), GO:0016706 (oxidoreductase activity, acting on paired donors, with incorporation or reduction of molecular oxygen, 2-oxoglutarate as one donor, and incorporation of one atom each of oxygen into both…
Niben101Scf09512g03008.1	1.86863	1.30333	7.81955	0.880471	60.2054	73.6252	133.687	50.611	5.13363e-12	3.17617e-11	3.57357	0.517771	5.31947	4.10826	0.0183073	0.517866	0.0140515	0.517866	sp|Q06429|1A11_ARATH *-*- 1-aminocyclopropane-1-carboxylate synthase-like protein 1 IPR015424 (Pyridoxal phosphate-dependent transferase) GO:0003824 (catalytic activity), GO:0009058 (biosynthetic process), GO:0030170 (pyridoxal phosphate binding)
Niben101Scf02792g00006.1	0.119482	0.0454884	0.0637629	0.0291708	4.60655	4.43036	1.59779	1.62286	1.06456e-18	1.37292e-17	3.57055	0.404452	2.55108	3.88185	0.22191	0.0572999	0.105254	0.105254	sp|Q9HDW7|ATC2_SCHPO *-*- Calcium-transporting ATPase 2 IPR001757 (P-type ATPase), IPR004014 (Cation-transporting P-type ATPase, N-terminal), IPR023214 (HAD-like domain), IPR023298 (P-type ATPase, transmembrane domain) GO:0000166 (nucleotide binding), GO:0016021 (integral component of membrane), GO:0046872 (metal ion binding)
Niben101Scf09686g00009.1	0.670059	1.04171	2.6762	0.395836	32.2539	38.958	41.0257	25.9871	3.47154e-18	4.24809e-17	3.56819	0.410377	5.09498	3.92641	0.0182225	0.318597	0.0156307	0.318597	sp|Q9C652|RBP1_ARATH *-** RNA-binding protein 1 IPR012677 (Nucleotide-binding alpha-beta plait domain) GO:0000166 (nucleotide binding), GO:0003676 (nucleic acid binding)
Niben101Scf00307g01019.1	0.142658	0.164285	0.702646	0.284774	11.2231	14.1447	10.5413	9.10527	5.56658e-19	7.38182e-18	3.5618	0.400186	3.02064	3.80675	0.253439	-0.0410242	0.0668576	0.0668576	sp|P47735|RLK5_ARATH *-** Receptor-like protein kinase 5 IPR011009 (Protein kinase-like domain) GO:0004672 (protein kinase activity), GO:0004674 (protein serine/threonine kinase activity), GO:0005524 (ATP binding), GO:0006468 (protein phosphorylation), GO:0016772 (transferase activity, transferring phosphorus-containing groups)
Niben101Scf01415g00010.1	0.395391	0	0.531629	0.186046	6.99154	8.20326	12.24	4.97037	1.31344e-08	5.29025e-08	3.56084	0.626433	2.78471	4.29545	0.0958616	0.688975	0.0837891	0.688975	sp|P93194|RPK1_IPONI *-** Receptor-like protein kinase IPR011009 (Protein kinase-like domain) GO:0004672 (protein kinase activity), GO:0004674 (protein serine/threonine kinase activity), GO:0005524 (ATP binding), GO:0006468 (protein phosphorylation), GO:0016772 (transferase activity, transferring phosphorus-containing groups)
Niben101Scf03739g05005.1	2.42448	6.78021	9.75957	2.06792	176.747	144.841	194.68	110.06	1.87356e-19	2.6147e-18	3.55796	0.394434	5.23957	3.88359	0.0193588	0.291797	0.0145799	0.291797	sp|Q9SHB5|WRK55_ARATH --** WRKY transcription factor 55 IPR003657 (DNA-binding WRKY) GO:0003700 (sequence-specific DNA binding transcription factor activity), GO:0006355 (regulation of transcription, DNA-templated), GO:0043565 (sequence-specific DNA binding)
Niben101Scf00136g01010.1	0.183179	0	0.790009	0.0873087	6.93292	8.28039	8.91816	4.95035	7.45722e-10	3.52627e-09	3.55735	0.57786	2.35176	4.18807	0.115152	0.552692	0.128193	0.552692	sp|Q9FLJ2|NC100_ARATH *-*- NAC domain-containing protein 100 IPR003441 (NAC domain) GO:0003677 (DNA binding), GO:0006355 (regulation of transcription, DNA-templated)
Niben101Scf02974g00005.1	0.227662	0.167618	0.653668	0.0503009	7.43416	7.41892	10.6382	5.03969	1.60676e-12	1.05715e-11	3.55713	0.50349	3.774	4.04978	0.0902032	0.416802	0.0355735	0.416802	sp|O81635|ATK4_ARATH *-** Kinesin-4 IPR001715 (Calponin homology domain), IPR001752 (Kinesin motor domain), IPR027417 (P-loop containing nucleoside triphosphate hydrolase), IPR027640 (Kinesin-like protein) GO:0003777 (microtubule motor activity), GO:0005515 (protein binding), GO:0005524 (ATP binding), GO:0005871 (kinesin complex), GO:0007018 (microtubule-based movement), GO:0008017 (microtubule b…
Niben101Scf03202g08006.1	0.252153	0.556091	0.988674	0.245624	15.1164	18.8432	19.8871	11.1259	2.08489e-24	4.53115e-23	3.5558	0.348775	4.38648	3.82103	0.0464175	0.196871	0.023339	0.196871	sp|Q9LYN8|EXS_ARATH *-*- Leucine-rich repeat receptor protein kinase EXS IPR001611 (Leucine-rich repeat), IPR003591 (Leucine-rich repeat, typical subtype), IPR013210 (Leucine-rich repeat-containing N-terminal, type 2), IPR025875 (Leucine rich repeat 4) GO:0005515 (protein binding)
Niben101Scf02775g00001.1	0.489724	0	1.93333	0.345845	9.64921	9.60945	38.7086	15.7934	2.93472e-06	8.727e-06	3.55103	0.759523	2.83794	4.59173	0.0774959	1.07626	0.0795924	1.07626	sp|O80337|EF100_ARATH *-** Ethylene-responsive transcription factor 1A IPR016177 (DNA-binding domain) GO:0003677 (DNA binding), GO:0003700 (sequence-specific DNA binding transcription factor activity), GO:0006355 (regulation of transcription, DNA-templated)
Niben101Scf04329g04001.1	2.9594	4.17315	12.7065	4.66088	172.835	185.386	254.121	140.647	4.52188e-23	8.75808e-22	3.54557	0.358439	5.48973	3.81199	0.0128005	0.244156	0.0130512	0.244156	AT2G36220.1 *-*- unknown protein; BEST Arabidopsis thaliana protein match is: unknown protein . LENGTH=263
Niben101Scf08899g00008.1	1.50211	1.22136	3.52686	1.33361	65.3258	65.534	78.8607	45.1667	6.0263e-41	4.74461e-39	3.54543	0.264579	4.28567	3.71144	0.0469839	0.0930204	0.0249153	0.0930204	gb|ACZ64221.1| *-*- RPM1 interacting protein 4 transcript 2 [Lactuca saligna] IPR008700 (Pathogenic type III effector avirulence factor Avr cleavage site)
Niben101Scf01524g00005.1	0.421246	0	4.20174	1.65846	27.2252	26.6273	100.504	31.624	2.67382e-07	9.13448e-07	3.54409	0.688828	2.51292	4.40214	0.0982145	0.850755	0.109286	0.850755	AT4G00880.1 *-*- SAUR-like auxin-responsive protein family LENGTH=122 IPR003676 (Auxin-induced protein, ARG7)
Niben101Scf01374g15011.1	0.55022	1.64574	1.22469	0.907151	53.2049	43.5967	50.5769	13.7035	3.02512e-19	4.13422e-18	3.54207	0.394976	4.97656	3.85208	0.0745865	0.237426	0.0165803	0.237426	ref|NP_001047761.1| *-*- product [Oryza sativa Japonica Group]
Niben101Scf01241g02004.1	0.613212	1.21739	2.19124	0.41743	34.3959	39.1129	42.1564	20.5635	1.21477e-19	1.71958e-18	3.53675	0.390035	4.52668	3.83467	0.039766	0.264489	0.0213713	0.264489	sp|Q9ZPS3|DCE4_ARATH *-** Glutamate decarboxylase 4 IPR002129 (Pyridoxal phosphate-dependent decarboxylase), IPR015424 (Pyridoxal phosphate-dependent transferase) GO:0003824 (catalytic activity), GO:0004351 (glutamate decarboxylase activity), GO:0006536 (glutamate metabolic process), GO:0016831 (carboxy-lyase activity), GO:0019752 (carboxylic acid metabolic process), GO:0030170 (pyridoxal phospha…
Niben101Scf25537g00002.1	4.32735	4.89615	15.5103	6.57806	252.675	250.626	242.218	206.163	2.93244e-32	1.17784e-30	3.53354	0.298844	6.04116	3.72051	0.00754813	0.171068	0.0108827	0.171068	sp|Q9SHB5|WRK55_ARATH *-** WRKY transcription factor 55 IPR003657 (DNA-binding WRKY) GO:0003700 (sequence-specific DNA binding transcription factor activity), GO:0006355 (regulation of transcription, DNA-templated), GO:0043565 (sequence-specific DNA binding)
Niben101Scf13018g00012.1	0.26704	0.135391	1.02679	0.313066	9.08979	11.8336	19.317	9.67871	6.62819e-16	6.36791e-15	3.53268	0.437366	4.35796	3.89359	0.0775192	0.305058	0.0237706	0.305058	sp|Q9LIG2|RLK6_ARATH *-** Receptor-like protein kinase IPR011009 (Protein kinase-like domain), IPR025287 (Wall-associated receptor kinase galacturonan-binding domain) GO:0004672 (protein kinase activity), GO:0004674 (protein serine/threonine kinase activity), GO:0005524 (ATP binding), GO:0006468 (protein phosphorylation), GO:0016772 (transferase activity, transferring phosphorus-containing groups…
Niben101Scf07585g00001.1	0.209376	0.158255	0.827923	0.312441	8.84814	11.7263	21.936	12.8153	1.39049e-20	2.14103e-19	3.52845	0.37936	2.81275	3.77483	0.206279	0.0476971	0.081549	0.081549	ref|WP_033031408.1| *-*- 2-nitropropane dioxygenase [Streptomyces rimosus] IPR013785 (Aldolase-type TIM barrel) GO:0003824 (catalytic activity), GO:0018580 (nitronate monooxygenase activity), GO:0055114 (oxidation-reduction process)
Niben101Scf13640g01002.1	0.12575	0.568709	0.835933	0	7.4478	8.72085	20.1844	9.72058	3.93471e-09	1.69187e-08	3.52479	0.598749	2.44008	4.16432	0.139766	0.577235	0.117441	0.577235	AT2G40260.1 *-*- Homeodomain-like superfamily protein LENGTH=410 IPR009057 (Homeodomain-like) GO:0003677 (DNA binding), GO:0003682 (chromatin binding)
Niben101Scf11416g00017.1	0.0839908	0.190021	0.188868	0.041852	4.03939	5.38384	5.26063	4.20081	1.06541e-19	1.51789e-18	3.52443	0.388065	2.70261	3.6926	0.210448	-0.0429447	0.0907409	0.0907409	sp|Q9FN94|RLK7_ARATH *-** Receptor-like protein kinase IPR011009 (Protein kinase-like domain), IPR025287 (Wall-associated receptor kinase galacturonan-binding domain) GO:0004672 (protein kinase activity), GO:0004674 (protein serine/threonine kinase activity), GO:0005524 (ATP binding), GO:0006468 (protein phosphorylation), GO:0016772 (transferase activity, transferring phosphorus-containing groups…
Niben101Scf02264g06032.1	0	0.0401708	0.214264	0.156398	2.2413	3.22956	2.85365	2.45494	4.80393e-09	2.04479e-08	3.52169	0.601605	2.60997	4.16397	0.116955	0.606904	0.0993388	0.606904	AT1G65800.1 *-** receptor kinase 2 LENGTH=847 IPR000742 (Epidermal growth factor-like domain), IPR000858 (S-locus glycoprotein), IPR001480 (Bulb-type lectin domain), IPR003609 (Apple-like), IPR011009 (Protein kinase-like domain) GO:0004672 (protein kinase activity), GO:0005515 (protein binding), GO:0005524 (ATP binding), GO:0006468 (protein phosphorylation), GO:0016772 (transferase activity, tran…
Niben101Scf04174g01004.1	1.40824	1.88113	5.95909	2.034	79.5081	83.3295	108.725	63.0648	7.21395e-27	1.95047e-25	3.5196	0.327959	5.55651	3.7237	0.0108755	0.204238	0.0127049	0.204238	sp|P46417|GSTX3_SOYBN *-*- Glutathione S-transferase 3 IPR010987 (Glutathione S-transferase, C-terminal-like), IPR012336 (Thioredoxin-like fold) GO:0005515 (protein binding)
Niben101Scf06525g03016.1	1.28827	3.79233	6.87129	2.19096	110.454	114.744	85.9565	95.2674	1.19851e-22	2.23487e-21	3.51411	0.358814	5.24536	3.74899	0.0156634	0.241832	0.0145403	0.241832	AT3G50150.1 *-*- Plant protein of unknown function (DUF247) LENGTH=509 IPR004158 (Protein of unknown function DUF247, plant)
Niben101Scf04796g00025.1	0.604531	1.1898	2.59702	0.592329	29.7189	34.2984	56.1725	29.7339	2.58922e-21	4.28362e-20	3.51289	0.370632	4.3938	3.76132	0.0486404	0.226096	0.02323	0.226096	AT4G16380.1 *-** Heavy metal transport/detoxification superfamily protein LENGTH=254 IPR006121 (Heavy metal-associated domain, HMA) GO:0030001 (metal ion transport), GO:0046872 (metal ion binding)
Niben101Scf14852g00006.1	0.784642	2.35293	6.56724	1.51243	54.2813	74.6021	123.568	54.211	1.75781e-13	1.28758e-12	3.51223	0.476815	4.73419	3.91425	0.0389604	0.415744	0.0188823	0.415744	sp|Q42945|CAMT6_TOBAC *-** Caffeoyl-CoA O-methyltransferase 6 IPR002935 (O-methyltransferase, family 3), IPR029063 (S-adenosyl-L-methionine-dependent methyltransferase) GO:0008171 (O-methyltransferase activity)
Niben101Scf00428g09009.1	0.471653	0.59483	2.96669	0.366744	24.9931	18.9811	50.9853	27.3766	2.0713e-12	1.34737e-11	3.50921	0.499205	3.40947	3.94565	0.130163	0.368248	0.0473216	0.368248	sp|O80337|EF100_ARATH *-** Ethylene-responsive transcription factor 1A IPR016177 (DNA-binding domain) GO:0003677 (DNA binding), GO:0003700 (sequence-specific DNA binding transcription factor activity), GO:0006355 (regulation of transcription, DNA-templated)
Niben101Scf07201g01003.1	0.239208	0.0724824	0.745042	0.141923	5.44648	9.11611	11.6101	8.11609	1.66815e-14	1.36844e-13	3.50704	0.457008	3.15284	3.87214	0.136058	0.281654	0.059136	0.281654	AT4G21380.1 *-*- receptor kinase 3 LENGTH=850 IPR000858 (S-locus glycoprotein), IPR001480 (Bulb-type lectin domain), IPR003609 (Apple-like) GO:0048544 (recognition of pollen)
Niben101Scf00773g08003.1	2.40712	3.63611	22.6761	2.96153	146.272	161.666	421.958	110.316	6.72005e-10	3.19498e-09	3.5054	0.567903	3.71241	4.0637	0.0876014	0.557426	0.0372464	0.557426	sp|P20144|WUN1_SOLTU *-*- Wound-induced protein 1 IPR016533 (Wound-induced protein, Wun1, subgroup)
Niben101Scf00225g06013.1	1.77918	2.01567	4.92958	0.875583	72.4926	97.2339	86.077	59.5528	9.26233e-27	2.48108e-25	3.50478	0.327282	3.16225	3.69319	0.137242	0.0769851	0.058634	0.0769851	gb|AFW90605.1| *-*- Avr9/Cf-9 rapidly elicited protein 65 [Solanum tuberosum]
Niben101Scf11480g02007.1	0.782429	6.61114	4.89567	1.25332	74.593	151.095	72.9095	57.3271	1.17275e-10	6.13663e-10	3.50453	0.543943	4.73792	4.01627	0.0287312	0.563017	0.0188421	0.563017	sp|Q9XGI7|NAS_SOLLC *-** Nicotianamine synthase IPR004298 (Nicotianamine synthase), IPR029063 (S-adenosyl-L-methionine-dependent methyltransferase) GO:0030410 (nicotianamine synthase activity), GO:0030418 (nicotianamine biosynthetic process)
Niben101Scf01005g03003.1	0.304905	0.310576	1.70657	0.290846	15.4514	17.6531	25.9459	14.8432	5.63687e-17	6.05874e-16	3.50276	0.418361	3.2282	3.80556	0.145824	0.204227	0.0552752	0.204227	sp|Q7L0R7|RNF44_HUMAN *-*- RING finger protein 44 IPR013083 (Zinc finger, RING/FYVE/PHD-type) GO:0005515 (protein binding), GO:0008270 (zinc ion binding)
Niben101Scf13622g01020.1	2.28026	2.80045	7.51332	2.26547	151.638	108.96	89.9132	96.3951	1.50413e-30	5.36443e-29	3.50247	0.304863	5.5666	3.66427	0.0125918	0.173291	0.0126548	0.173291	sp|P31237|ACCO_ACTDE *-*- 1-aminocyclopropane-1-carboxylate oxidase IPR005123 (Oxoglutarate/iron-dependent dioxygenase), IPR026992 (Non-haem dioxygenase N-terminal domain), IPR027443 (Isopenicillin N synthase-like) GO:0016491 (oxidoreductase activity), GO:0016706 (oxidoreductase activity, acting on paired donors, with incorporation or reduction of molecular oxygen, 2-oxoglutarate as one donor, an…
Niben101Scf07751g00003.1	0.134498	0	1.98526	0.502124	7.57145	9.50005	27.8441	13.5562	3.60897e-06	1.06127e-05	3.49765	0.754988	2.59475	4.47245	0.0969139	1.0431	0.100833	1.0431	AT5G49700.1 *-*- Predicted AT-hook DNA-binding family protein LENGTH=276 IPR014476 (Predicted AT-hook DNA-binding)
Niben101Scf04040g09014.1	1.15105	0.881388	3.26953	0.960329	44.9285	44.781	78.6222	27.0103	3.11088e-21	5.10394e-20	3.49593	0.369591	4.95445	3.72604	0.0229168	0.250277	0.0167682	0.250277	AT5G51160.1 *-*- Ankyrin repeat family protein LENGTH=442 IPR020683 (Ankyrin repeat-containing domain), IPR026961 (PGG domain), IPR027001 (Caskin/Ankyrin repeat-containing protein) GO:0005515 (protein binding)
Niben101Scf00454g03001.1	3.54642	5.03	4.6236	0.421541	115.572	67.7609	79.0351	85.6385	2.31578e-10	1.16706e-09	3.49534	0.551421	4.48127	4.01194	0.070574	0.537556	0.0219817	0.537556	sp|Q40478|ERF5_TOBAC *-** Ethylene-responsive transcription factor 5 IPR016177 (DNA-binding domain) GO:0003677 (DNA binding), GO:0003700 (sequence-specific DNA binding transcription factor activity), GO:0006355 (regulation of transcription, DNA-templated)
Niben101Scf04713g03003.1	3.28936	4.48703	9.412	3.20244	144.565	148.638	194.635	133.703	5.03046e-40	3.64709e-38	3.4927	0.263762	5.80188	3.60468	0.00864543	0.130496	0.0116605	0.130496	AT4G17900.1 *-*- PLATZ transcription factor family protein LENGTH=227 IPR006734 (Protein of unknown function DUF597)
Niben101Scf02175g06008.1	0.192372	0.218475	1.0422	0.141684	9.60159	8.99031	17.4082	8.0429	6.34638e-15	5.4715e-14	3.48937	0.447535	3.39673	3.82213	0.106943	0.293633	0.0478258	0.293633	AT5G22510.1 *-*- alkaline/neutral invertase LENGTH=617 IPR008928 (Six-hairpin glycosidase-like), IPR024746 (Glycosyl hydrolase family 100) GO:0003824 (catalytic activity), GO:0033926 (glycopeptide alpha-N-acetylgalactosaminidase activity)
Niben101Scf00219g03008.1	0.355554	0.405156	0.965259	0.312439	16.3367	19.7773	18.4701	10.3099	3.7464e-34	1.73485e-32	3.48851	0.286301	4.27239	3.61758	0.05301	0.110926	0.0251339	0.110926	sp|Q802A6|STK4_SQUAC *-** Serine/threonine-protein kinase 3/4 IPR011009 (Protein kinase-like domain) GO:0004672 (protein kinase activity), GO:0005524 (ATP binding), GO:0006468 (protein phosphorylation), GO:0016772 (transferase activity, transferring phosphorus-containing groups)
Niben101Scf03348g00010.1	3.95532	6.41576	7.42091	1.04164	146.796	112.11	151.474	99.8206	5.39629e-15	4.68898e-14	3.48397	0.445674	5.1245	3.80852	0.0187582	0.378493	0.015407	0.378493	gb|AIE43833.1| *-*- WRKY transcription factor 7 [Gossypium hirsutum]
Niben101Scf00350g05006.1	3.54399	3.39172	12.9591	3.40231	113.642	175.546	218.594	150.799	2.50146e-23	4.93394e-22	3.48286	0.350008	5.48984	3.67582	0.0127809	0.23223	0.0130506	0.23223	AT1G03920.1 *-** Protein kinase family protein LENGTH=569 IPR000961 (AGC-kinase, C-terminal), IPR011009 (Protein kinase-like domain) GO:0004672 (protein kinase activity), GO:0004674 (protein serine/threonine kinase activity), GO:0005524 (ATP binding), GO:0006468 (protein phosphorylation), GO:0016772 (transferase activity, transferring phosphorus-containing groups)
Niben101Scf01941g01023.1	0.275517	0.417166	1.30038	0.127485	11.0421	15.5624	28.8335	11.9287	5.57161e-14	4.32139e-13	3.47376	0.462073	2.78121	3.81374	0.214512	0.212511	0.0840737	0.212511	sp|Q08CG8|RNF44_DANRE *-*- RING finger protein 44 IPR013083 (Zinc finger, RING/FYVE/PHD-type) GO:0005515 (protein binding), GO:0008270 (zinc ion binding)
Niben101Scf04490g00001.1	0.853827	2.17648	3.31008	1.1773	63.1353	64.5305	52.324	41.0269	5.3547e-28	1.57599e-26	3.46503	0.315877	4.93395	3.60146	0.0230385	0.176519	0.0169459	0.176519	sp|P34931|HS71L_HUMAN *-*- Heat shock 70 kDa protein 1-like IPR013126 (Heat shock protein 70 family), IPR029047 (Heat shock protein 70kD, peptide-binding domain), IPR029048 (Heat shock protein 70kD, C-terminal domain)
Niben101Scf05298g05001.1	0.145869	1.32285	1.40129	0.554545	15.7143	21.4915	44.8518	22.4965	1.56596e-12	1.03193e-11	3.46427	0.490099	3.15488	3.84068	0.127008	0.353386	0.059027	0.353386	AT3G05550.1 *-*- Hypoxia-responsive family protein LENGTH=97 IPR007667 (Hypoxia induced protein, domain)
Niben101Scf04943g01013.1	0.213565	0.325012	0.27439	0.139682	7.2155	8.97305	7.90259	8.23333	4.76203e-36	2.53671e-34	3.46388	0.276322	3.45321	3.47897	0.107062	-0.0477529	0.0456453	0.0456453	sp|Q9FN94|RLK7_ARATH *-** Receptor-like protein kinase IPR011009 (Protein kinase-like domain), IPR013320 (Concanavalin A-like lectin/glucanase domain) GO:0004672 (protein kinase activity), GO:0004674 (protein serine/threonine kinase activity), GO:0005524 (ATP binding), GO:0006468 (protein phosphorylation), GO:0016772 (transferase activity, transferring phosphorus-containing groups)
Niben101Scf04448g02011.1	0.462652	0.449373	1.33165	0.311116	17.6247	18.1408	23.4024	13.4375	2.83654e-26	7.28137e-25	3.46311	0.326567	5.00051	3.60944	0.0231826	0.190109	0.0163808	0.190109	AT5G60900.1 *-** receptor-like protein kinase 1 LENGTH=748 IPR000858 (S-locus glycoprotein), IPR001480 (Bulb-type lectin domain), IPR011009 (Protein kinase-like domain), IPR013320 (Concanavalin A-like lectin/glucanase domain) GO:0004672 (protein kinase activity), GO:0004674 (protein serine/threonine kinase activity), GO:0005524 (ATP binding), GO:0006468 (protein phosphorylation), GO:0016772 (tran…
Niben101Scf04003g02005.1	0.17332	0.261215	1.59417	0.757539	13.5296	14.7788	30.9238	16.6468	1.94001e-12	1.26554e-11	3.46171	0.491809	3.3608	3.83848	0.271191	0.212561	0.0492902	0.212561	sp|Q9NRP7|STK36_HUMAN *-** Serine/threonine-protein kinase 36 IPR011009 (Protein kinase-like domain) GO:0004672 (protein kinase activity), GO:0004674 (protein serine/threonine kinase activity), GO:0005524 (ATP binding), GO:0006468 (protein phosphorylation), GO:0016772 (transferase activity, transferring phosphorus-containing groups)
Niben101Scf05301g04006.1	0.669552	0.435919	2.16445	0.401642	17.5245	24.3403	43.3158	18.6149	2.5611e-16	2.56622e-15	3.46105	0.422472	4.05599	3.7285	0.0596899	0.297275	0.0290891	0.297275	sp|Q9LHP4|RCH2_ARATH *-** Receptor-like protein kinase 2 IPR011009 (Protein kinase-like domain) GO:0004672 (protein kinase activity), GO:0004674 (protein serine/threonine kinase activity), GO:0005524 (ATP binding), GO:0006468 (protein phosphorylation), GO:0016772 (transferase activity, transferring phosphorus-containing groups)
Niben101Scf06394g08019.1	0.808868	0.819173	2.80421	1.01861	26.6634	38.2453	58.5172	35.2391	2.19031e-25	5.1734e-24	3.45758	0.332083	5.55144	3.60473	0.0135477	0.20701	0.0127303	0.20701	sp|Q9LIG2|RLK6_ARATH *-** Receptor-like protein kinase IPR011009 (Protein kinase-like domain), IPR013320 (Concanavalin A-like lectin/glucanase domain), IPR025287 (Wall-associated receptor kinase galacturonan-binding domain) GO:0004672 (protein kinase activity), GO:0004674 (protein serine/threonine kinase activity), GO:0005524 (ATP binding), GO:0006468 (protein phosphorylation), GO:0016772 (transf…
Niben101Scf08274g01003.1	0.0497821	0.0751893	0.766468	0.238779	5.69728	7.23293	10.14	4.50003	3.25263e-10	1.60833e-09	3.45571	0.549727	2.93043	3.93004	0.168613	0.435786	0.0728386	0.435786	sp|Q1E2D2|SSH4_COCIM *-*- Protein SSH4 IPR003877 (SPRY domain) GO:0005515 (protein binding)
Niben101Scf02907g06031.1	3.5436	3.9088	19.7854	7.25967	171.212	193.991	354.222	176.093	4.59213e-16	4.49459e-15	3.45	0.424782	6.8587	3.71005	0.00296811	0.357911	0.00932852	0.357911	sp|P42327|ADH2_GEOSE *-*- Alcohol dehydrogenase IPR002085 (Alcohol dehydrogenase superfamily, zinc-type), IPR016040 (NAD(P)-binding domain), IPR020843 (Polyketide synthase, enoylreductase domain) GO:0008270 (zinc ion binding), GO:0016491 (oxidoreductase activity), GO:0055114 (oxidation-reduction process)
Niben101Scf03114g06003.1	0.449131	0.223948	0.337292	0.302978	11.7163	13.6262	10.3698	10.5357	6.08568e-26	1.51456e-24	3.44417	0.326988	3.10328	3.4208	0.151961	-0.115122	0.0618812	0.0618812	AT5G52570.1 *-*- beta-carotene hydroxylase 2 LENGTH=303 IPR006694 (Fatty acid hydroxylase) GO:0005506 (iron ion binding), GO:0006633 (fatty acid biosynthetic process), GO:0016491 (oxidoreductase activity), GO:0055114 (oxidation-reduction process)
Niben101Scf09597g01002.1	0.410697	0.816437	1.68054	0.482181	21.0105	27.1423	38.5702	15.6285	3.88217e-22	6.8999e-21	3.44189	0.355781	3.87484	3.60174	0.0765221	0.176638	0.0330507	0.176638	sp|P42813|RNS1_ARATH *-** Ribonuclease 1 IPR001568 (Ribonuclease T2-like) GO:0003723 (RNA binding), GO:0033897 (ribonuclease T2 activity)
Niben101Scf15920g00003.1	0.835699	1.39752	3.30943	0.737373	31.8152	37.9926	87.133	29.6563	1.69223e-16	1.7293e-15	3.4417	0.417576	4.80004	3.68329	0.0207571	0.327983	0.0181983	0.327983	sp|Q83M39|AES_SHIFL --*- Acetyl esterase IPR029058 (Alpha/Beta hydrolase fold) GO:0008152 (metabolic process), GO:0016787 (hydrolase activity)
Niben101Scf05974g00006.1	0.153905	0.202648	1.40857	0.371947	16.2514	12.2087	18.4163	7.57718	1.90392e-12	1.24329e-11	3.44031	0.488587	3.30025	3.79087	0.154975	0.32246	0.0519043	0.32246	emb|CDY50857.1| *-*- BnaA05g37180D [Brassica napus]
Niben101Scf03038g13022.1	1.17535	0.944706	4.98439	1.22795	36.6386	46.9716	99.8969	42.9333	4.60685e-15	4.03758e-14	3.43847	0.438737	4.85543	3.70801	0.0360316	0.348949	0.0176596	0.348949	AT1G46264.1 *-** heat shock transcription factor B4 LENGTH=348 IPR011991 (Winged helix-turn-helix DNA-binding domain), IPR014751 (DNA repair protein XRCC4, C-terminal), IPR027725 (Heat shock transcription factor family) GO:0003677 (DNA binding), GO:0003700 (sequence-specific DNA binding transcription factor activity), GO:0005634 (nucleus), GO:0006302 (double-strand break repair), GO:0006310 (DNA …
Niben101Scf05694g00009.1	1.21747	5.32347	7.15834	1.20978	88.6382	81.0387	161.62	53.8826	2.31752e-11	1.3193e-10	3.43585	0.514004	4.64932	3.82579	0.0406716	0.487729	0.019842	0.487729	sp|Q9ZSD4|SY121_ARATH *-*- Syntaxin-121 IPR010989 (t-SNARE) GO:0005515 (protein binding), GO:0016020 (membrane), GO:0016192 (vesicle-mediated transport)
Niben101Scf04145g00026.1	2.72655	2.68932	9.07476	3.98497	119.45	133.619	141.911	113.027	1.03122e-33	4.60491e-32	3.42892	0.283336	5.98144	3.49691	0.00884073	0.151718	0.0110647	0.151718	sp|Q9FGY4|FB341_ARATH *-*- F-box protein IPR001810 (F-box domain), IPR017451 (F-box associated interaction domain) GO:0005515 (protein binding)
Niben101Scf09445g02005.1	0.0342839	0.310638	0.305729	0.101869	3.34655	6.22267	8.20243	4.08008	4.51315e-13	3.16806e-12	3.42848	0.473598	3.04879	3.74292	0.14263	0.305961	0.0651055	0.305961	AT5G25820.1 *-*- Exostosin family protein LENGTH=654 IPR004263 (Exostosin-like)
Niben101Scf01402g00004.1	0.153032	0.447107	0.505344	0.101238	8.63811	6.41687	13.7505	7.7236	2.22858e-19	3.08153e-18	3.42449	0.38044	3.18204	3.59873	0.13359	0.155879	0.0575968	0.155879	sp|Q7NZU6|MSBA_CHRVO *-** Lipid A export ATP-binding/permease protein MsbA IPR003439 (ABC transporter-like), IPR011527 (ABC transporter type 1, transmembrane domain), IPR027417 (P-loop containing nucleoside triphosphate hydrolase) GO:0005524 (ATP binding), GO:0006810 (transport), GO:0016021 (integral component of membrane), GO:0016887 (ATPase activity), GO:0042626 (ATPase activity, coupled to tra…
Niben101Scf06148g00002.1	0.605861	0.552994	1.57812	0.326154	21.0723	22.7185	25.8009	13.7535	1.37066e-22	2.54197e-21	3.42341	0.350038	5.10186	3.55854	0.018647	0.226406	0.0155782	0.226406	gb|KEH21350.1| *-*- E3 ubiquitin-protein ligase LIN-like protein, putative [Medicago truncatula]
Niben101Scf03693g10004.1	0.337017	0.50785	0.863508	0.085078	13.7062	11.0858	15.5616	10.6447	6.82101e-17	7.26292e-16	3.42217	0.409836	3.0415	3.63401	0.149479	0.186452	0.0655541	0.186452	AT1G69780.1 *-*- Homeobox-leucine zipper protein family LENGTH=294 IPR009057 (Homeodomain-like) GO:0003677 (DNA binding), GO:0006355 (regulation of transcription, DNA-templated), GO:0043565 (sequence-specific DNA binding)
Niben101Scf00199g05008.1	0.157139	0.237976	0.838516	0.0742302	6.43347	14.6646	7.67864	7.86975	7.09384e-14	5.42806e-13	3.42148	0.457044	2.77419	3.70282	0.17777	0.240007	0.0846466	0.240007	AT3G26040.1 *-** HXXXD-type acyl-transferase family protein LENGTH=442 IPR003480 (Transferase), IPR023213 (Chloramphenicol acetyltransferase-like domain) GO:0016747 (transferase activity, transferring acyl groups other than amino-acyl groups)
Niben101Scf03108g12002.1	0.820619	1.54216	2.37698	1.51206	55.084	48.2277	78.9996	34.3007	1.64951e-26	4.33501e-25	3.41988	0.32096	3.12195	3.46682	0.145203	0.000895518	0.0608267	0.0608267	emb|CDY21363.1| --*- BnaA09g30640D [Brassica napus] IPR008004 (Uncharacterised protein family UPF0503)
Niben101Scf02968g06009.1	4.25372	1.81132	7.27018	2.4542	98.0801	143.832	111.943	85.3917	1.48401e-26	3.92755e-25	3.41901	0.320582	5.10315	3.51608	0.0235821	0.181964	0.0155684	0.181964	AT1G05060.1 *-*- unknown protein; Has 34 Blast hits to 34 proteins in 13 species: Archae - 0; Bacteria - 0; Metazoa - 0; Fungi - 0; Plants - 34; Viruses - 0; Other Eukaryotes - 0 (source: NCBI BLink). LENGTH=253
Niben101Scf00870g03002.1	25.1515	26.1059	68.5475	17.5944	786.638	1052.83	1202.71	720.088	1.10733e-27	3.17447e-26	3.41871	0.313539	8.30897	3.50784	0.000982173	0.195631	0.00940794	0.195631	AT1G72330.3 *-*- alanine aminotransferase 2 LENGTH=553 IPR015424 (Pyridoxal phosphate-dependent transferase) GO:0003824 (catalytic activity), GO:0009058 (biosynthetic process), GO:0030170 (pyridoxal phosphate binding)
Niben101Scf06684g01008.1	1.89121	5.56562	9.83196	2.33032	110.324	100.741	183.199	109.599	5.4734e-17	5.89485e-16	3.41497	0.407707	5.37501	3.61697	0.0126373	0.319813	0.0137066	0.319813	gb|KEH21133.1| *-** heavy metal transport/detoxification superfamily protein [Medicago truncatula] IPR006121 (Heavy metal-associated domain, HMA) GO:0030001 (metal ion transport), GO:0046872 (metal ion binding)
Niben101Scf07400g01006.1	0.687387	0.637461	1.33785	0.573743	21.7566	22.0098	26.0406	27.0779	4.08702e-69	1.53488e-66	3.41468	0.194333	4.51112	3.39617	0.0429949	0.0325354	0.0215776	0.0325354	sp|Q93VV5|PTR16_ARATH *-*- Protein NRT1/ PTR FAMILY 4.3 IPR000109 (Proton-dependent oligopeptide transporter family), IPR020846 (Major facilitator superfamily domain) GO:0005215 (transporter activity), GO:0006810 (transport), GO:0016020 (membrane)
Niben101Scf14101g01001.1	0.649877	0.787792	1.9786	0.713241	29.1777	29.7143	29.6273	26.3283	1.58352e-40	1.20627e-38	3.41273	0.25605	5.12298	3.44002	0.0166421	0.114481	0.0154185	0.114481	sp|P47735|RLK5_ARATH *-** Receptor-like protein kinase 5 IPR001611 (Leucine-rich repeat), IPR011009 (Protein kinase-like domain), IPR013210 (Leucine-rich repeat-containing N-terminal, type 2) GO:0004672 (protein kinase activity), GO:0004674 (protein serine/threonine kinase activity), GO:0005515 (protein binding), GO:0005524 (ATP binding), GO:0006468 (protein phosphorylation), GO:0016772 (transfer…
Niben101Scf01333g00001.1	0.85994	0.18792	1.44829	0.142119	13.4052	17.8969	23.0636	6.86146	1.1739e-08	4.76039e-08	3.41187	0.598209	4.13246	3.93942	0.323451	0.392256	0.0276025	0.392256	sp|O48837|LRKS2_ARATH *-** Receptor like protein kinase S.2 IPR011009 (Protein kinase-like domain), IPR013320 (Concanavalin A-like lectin/glucanase domain) GO:0004672 (protein kinase activity), GO:0004674 (protein serine/threonine kinase activity), GO:0005524 (ATP binding), GO:0006468 (protein phosphorylation), GO:0016772 (transferase activity, transferring phosphorus-containing groups)
Niben101Scf03446g04003.1	0.674266	0.225972	1.8767	0.209985	11.585	12.8684	44.4292	12.2709	5.21529e-09	2.21011e-08	3.40975	0.583846	3.50038	3.90619	0.133579	0.548173	0.0439306	0.548173	gb|KAK46980.1| *-** GCN5 family acetyltransferase [Burkholderia sp. MP-1] IPR016181 (Acyl-CoA N-acyltransferase) GO:0008080 (N-acetyltransferase activity)
Niben101Scf05321g04006.1	0.184207	0.418168	0.610015	0	7.62797	11.338	7.98926	5.42192	1.14577e-09	5.28681e-09	3.40861	0.559921	2.50131	3.85705	0.138569	0.488455	0.110544	0.488455	ref|NP_001052935.1| *-*- product [Oryza sativa Japonica Group]
Niben101Scf02240g06018.1	1.33318	1.42158	5.6315	1.9866	57.4541	64.5243	97.4236	52.0943	1.08707e-21	1.85907e-20	3.4043	0.355791	5.72877	3.52823	0.00871876	0.244456	0.0119364	0.244456	sp|Q9FNX5|DRP1E_ARATH *-*- Dynamin-related protein 1E IPR000375 (Dynamin central domain), IPR001401 (Dynamin, GTPase domain), IPR020850 (GTPase effector domain, GED), IPR022812 (Dynamin superfamily), IPR027417 (P-loop containing nucleoside triphosphate hydrolase) GO:0003924 (GTPase activity), GO:0005525 (GTP binding)
Niben101Scf00439g10055.1	0.900801	0.371575	1.65977	0.532995	15.861	18.0411	51.6229	22.7101	1.74077e-16	1.77504e-15	3.40421	0.413198	3.75763	3.60373	0.10093	0.240535	0.0360077	0.240535	emb|CDX74734.1| *-*- BnaA05g04800D [Brassica napus] IPR009902 (Protein of unknown function DUF1442), IPR029063 (S-adenosyl-L-methionine-dependent methyltransferase)
Niben101Scf00163g22004.1	1.08888	1.46016	1.49259	0.110952	39.07	24.379	24.0932	18.6056	8.99292e-11	4.77423e-10	3.40362	0.525009	3.44445	3.78242	0.104299	0.44697	0.0459745	0.44697	sp|Q40478|ERF5_TOBAC *-** Ethylene-responsive transcription factor 5 IPR016177 (DNA-binding domain) GO:0003677 (DNA binding), GO:0003700 (sequence-specific DNA binding transcription factor activity), GO:0006355 (regulation of transcription, DNA-templated)
Niben101Scf00213g01002.1	1.82184	1.92135	4.67006	1.16662	54.7413	61.1369	88.8465	57.1751	1.43482e-28	4.46804e-27	3.40309	0.306917	5.63004	3.47034	0.00862634	0.179769	0.0123538	0.179769	AT5G60900.1 *-** receptor-like protein kinase 1 LENGTH=748 IPR000742 (Epidermal growth factor-like domain), IPR000858 (S-locus glycoprotein), IPR001480 (Bulb-type lectin domain), IPR011009 (Protein kinase-like domain), IPR013320 (Concanavalin A-like lectin/glucanase domain), IPR024171 (S-receptor-like serine/threonine-protein kinase) GO:0004672 (protein kinase activity), GO:0004674 (protein serin…
Niben101Scf00823g01006.1	5.55713	5.61517	16.1726	5.26872	197.612	238.449	261.852	180.441	3.09977e-33	1.33347e-31	3.39926	0.283005	6.56772	3.43872	0.00371228	0.156472	0.0097238	0.156472	sp|O82256|COL13_ARATH *-** Zinc finger protein CONSTANS-LIKE 13 IPR000315 (Zinc finger, B-box), IPR010402 (CCT domain) GO:0005515 (protein binding), GO:0005622 (intracellular), GO:0008270 (zinc ion binding)
Niben101Scf01290g01033.1	0.0709863	0.107003	0.369088	0.197068	5.08624	5.87484	8.02362	5.77803	3.49026e-18	4.2696e-17	3.39851	0.39089	2.54891	3.46872	0.20011	-0.00321711	0.105479	0.105479	sp|Q6X4A2|CIPKV_ORYSJ *-** CBL-interacting protein kinase 31 IPR020636 (Calcium/calmodulin-dependent/calcium-dependent protein kinase) GO:0004672 (protein kinase activity), GO:0004674 (protein serine/threonine kinase activity), GO:0005524 (ATP binding), GO:0006468 (protein phosphorylation), GO:0007165 (signal transduction), GO:0016772 (transferase activity, transferring phosphorus-containing grou…
Niben101Scf00109g07005.1	0.329621	1.48466	3.54856	0	18.6336	20.2541	56.9424	25.8366	8.92782e-07	2.84332e-06	3.39725	0.691355	2.49514	4.1169	0.129687	0.826256	0.111219	0.826256	AT1G76640.1 *-** Calcium-binding EF-hand family protein LENGTH=159 IPR011992 (EF-hand domain pair), IPR028974 (TSP type-3 repeat) GO:0005509 (calcium ion binding)
Niben101Scf04124g05022.1	1.09	0.339428	1.90039	0.897768	25.1624	30.6939	37.9049	25.5887	1.03727e-24	2.30912e-23	3.39626	0.330932	3.62833	3.48334	0.132512	0.0865195	0.0397133	0.0865195	sp|Q5PP62|SPX3_ARATH *-*- SPX domain-containing protein 3 IPR004331 (SPX, N-terminal)
Niben101Scf00046g05006.1	0.479253	0.484386	3.1982	0.22501	17.1263	15.9919	50.0386	14.6887	3.16676e-08	1.22015e-07	3.38954	0.61272	3.66218	3.92616	0.0877132	0.663139	0.0386933	0.663139	sp|Q7L0R7|RNF44_HUMAN *-*- RING finger protein 44 IPR013083 (Zinc finger, RING/FYVE/PHD-type) GO:0005515 (protein binding), GO:0008270 (zinc ion binding)
Niben101Scf01870g00003.1	0.228773	0.58339	1.0534	0.168556	10.4816	21.1412	15.63	6.8059	7.01082e-13	4.81777e-12	3.38662	0.471725	4.11862	3.65838	0.0747989	0.37025	0.0278639	0.37025	sp|Q9FEP7|SUT13_ARATH *-** Sulfate transporter 1.3 IPR001902 (Sulphate anion transporter), IPR030402 (Sulfate transporter N-terminal domain with GLY motif) GO:0005886 (plasma membrane), GO:0008271 (secondary active sulfate transmembrane transporter activity), GO:0008272 (sulfate transport), GO:0015116 (sulfate transmembrane transporter activity), GO:0016020 (membrane), GO:0016021 (integral compon…
Niben101Scf05886g02007.1	0.0432536	0.191005	0.789896	0.247535	6.77641	5.05353	9.4417	8.07658	1.12937e-10	5.92119e-10	3.38653	0.525162	3.24045	3.74953	0.144627	0.406964	0.0546808	0.406964	AT5G07990.1 *-*- Cytochrome P450 superfamily protein LENGTH=513 IPR001128 (Cytochrome P450) GO:0005506 (iron ion binding), GO:0016705 (oxidoreductase activity, acting on paired donors, with incorporation or reduction of molecular oxygen), GO:0020037 (heme binding), GO:0055114 (oxidation-reduction process)
Niben101Scf04296g00015.1	0.143116	0.216308	0.46379	0.343071	12.274	8.77891	11.6383	6.03034	6.44359e-25	1.46427e-23	3.38467	0.328335	2.94522	3.40277	0.14379	0.0074318	0.071818	0.071818	AT5G14860.1 *-*- UDP-Glycosyltransferase superfamily protein LENGTH=492 IPR002213 (UDP-glucuronosyl/UDP-glucosyltransferase) GO:0008152 (metabolic process), GO:0016758 (transferase activity, transferring hexosyl groups)
Niben101Scf00326g01008.1	0.105255	0.158508	0.0576654	0.102214	5.25058	5.09937	3.08175	2.98132	1.95594e-17	2.2052e-16	3.38397	0.398283	2.39785	3.34933	0.1948	-0.104319	0.122459	0.122459	AT5G06900.1 *-*- cytochrome P450, family 93, subfamily D, polypeptide 1 LENGTH=507 IPR001128 (Cytochrome P450) GO:0005506 (iron ion binding), GO:0016705 (oxidoreductase activity, acting on paired donors, with incorporation or reduction of molecular oxygen), GO:0020037 (heme binding), GO:0055114 (oxidation-reduction process)
Niben101Scf23040g00003.1	2.23077	2.19477	12.2078	3.28899	84.2301	101.815	178.174	106.949	1.83999e-14	1.50284e-13	3.37709	0.440796	5.00063	3.59158	0.0236033	0.364999	0.0163797	0.364999	ref|XP_002532545.1| *-*- conserved hypothetical protein [Ricinus communis] gb|EEF29839.1| conserved hypothetical protein [Ricinus communis]
Niben101Scf03062g02017.1	1.88648	0.572765	1.46146	1.66616	32.7274	38.6205	83.9641	28.5682	6.92453e-23	1.32275e-21	3.37666	0.342844	3.45937	3.45916	0.117322	0.117761	0.0454162	0.117761	sp|P20144|WUN1_SOLTU *-*- Wound-induced protein 1 IPR009798 (Wound-induced protein, Wun1)
Niben101Scf06822g01005.1	0.362053	0	0.389063	0.0574431	4.65465	4.8168	6.05541	3.28733	1.93412e-08	7.63384e-08	3.37591	0.600932	2.42552	3.87529	0.106463	0.615776	0.119147	0.615776	sp|Q96NW7|LRRC7_HUMAN *-*- Leucine-rich repeat-containing protein 7 IPR001611 (Leucine-rich repeat), IPR003591 (Leucine-rich repeat, typical subtype), IPR025875 (Leucine rich repeat 4) GO:0005515 (protein binding)
Niben101Scf00369g02005.1	3.2832	10.537	6.36579	1.19337	140.649	131.938	142.962	81.9609	1.00314e-12	6.76473e-12	3.37579	0.473458	5.13972	3.64027	0.0165213	0.431804	0.0152935	0.431804	AT4G15755.1 *-** Calcium-dependent lipid-binding (CaLB domain) family protein LENGTH=289 IPR000008 (C2 domain) GO:0005515 (protein binding)
Niben101Scf07372g00014.1	1.37077	1.33233	2.21559	1.11474	49.3986	49.6856	44.2569	34.8042	1.60256e-77	8.35893e-75	3.36799	0.180713	4.29442	3.28653	0.0405412	0.01264	0.0247728	0.0247728	sp|Q8GX77|FB316_ARATH *-*- F-box protein
Niben101Scf02063g04004.1	0.641251	0.597861	1.78498	0.657361	24.3775	24.863	36.6585	19.9533	4.62344e-33	1.9664e-31	3.36555	0.280974	3.65491	3.37161	0.0704113	0.0874811	0.0389093	0.0874811	sp|Q6ZSG1|RN165_HUMAN *-*- RING finger protein 165 IPR013083 (Zinc finger, RING/FYVE/PHD-type) GO:0005515 (protein binding), GO:0008270 (zinc ion binding)
Niben101Scf01506g03004.1	0.607718	0.478815	3.15103	0.75494	29.3723	21.4325	46.7247	22.8439	2.30039e-14	1.86108e-13	3.36537	0.440919	3.82566	3.56919	0.0682372	0.320583	0.0342492	0.320583	AT2G32150.1 *-** Haloacid dehalogenase-like hydrolase (HAD) superfamily protein LENGTH=263 IPR006439 (HAD hydrolase, subfamily IA), IPR010237 (Pyrimidine 5-nucleotidase), IPR023214 (HAD-like domain) GO:0008152 (metabolic process), GO:0016787 (hydrolase activity)
Niben101Scf12308g00005.1	0.115632	0.701225	0.257752	0.227952	11.5506	11.8088	8.59332	8.91186	8.42487e-19	1.0986e-17	3.36492	0.380034	2.54263	3.39429	0.182719	0.00306218	0.106133	0.106133	sp|Q9LHP4|RCH2_ARATH *-** Receptor-like protein kinase 2 IPR011009 (Protein kinase-like domain) GO:0004672 (protein kinase activity), GO:0005524 (ATP binding), GO:0006468 (protein phosphorylation), GO:0016772 (transferase activity, transferring phosphorus-containing groups)
Niben101Scf02422g02015.1	1.33703	1.30673	3.28404	1.29036	44.8489	47.2472	59.4269	44.4213	6.44254e-46	6.50402e-44	3.36483	0.236549	5.71173	3.3308	0.0104128	0.101498	0.0120045	0.101498	AT5G66890.1 *-*- Leucine-rich repeat (LRR) family protein LENGTH=415 IPR002182 (NB-ARC), IPR008808 (Powdery mildew resistance protein, RPW8 domain), IPR027417 (P-loop containing nucleoside triphosphate hydrolase) GO:0043531 (ADP binding)
Niben101Scf01402g00003.1	0.191988	0.050798	0.330684	0.222679	5.50372	4.10291	9.03522	4.58788	9.56753e-19	1.23942e-17	3.36071	0.380168	3.17375	3.47472	0.108486	0.18057	0.0580283	0.18057	sp|Q2LVL0|MSBA_SYNAS *-** Lipid A export ATP-binding/permease protein MsbA IPR003439 (ABC transporter-like), IPR011527 (ABC transporter type 1, transmembrane domain), IPR027417 (P-loop containing nucleoside triphosphate hydrolase) GO:0005524 (ATP binding), GO:0006810 (transport), GO:0016021 (integral component of membrane), GO:0016887 (ATPase activity), GO:0042626 (ATPase activity, coupled to tra…
Niben101Scf06424g00001.1	2.00573	2.85665	7.55386	3.33362	81.0613	101.248	164	80.2883	4.91919e-25	1.12715e-23	3.36046	0.325169	5.20046	3.40774	0.0151373	0.196332	0.0148524	0.196332	AT5G08350.1 *-*- GRAM domain-containing protein / ABA-responsive protein-related LENGTH=222 IPR004182 (GRAM domain)
Niben101Scf02228g02003.1	1.18051	2.81786	1.53509	0.226146	45.3189	40.9889	40.9801	22.7335	3.20578e-13	2.28841e-12	3.35923	0.461087	3.126	3.58858	0.105826	0.319377	0.0606014	0.319377	Unknown protein
Niben101Scf02786g03020.1	0.73267	0.491974	1.07524	0.238396	13.969	18.3579	27.5751	13.7843	3.99062e-24	8.46711e-23	3.35789	0.331419	3.45936	3.40984	0.0969087	0.122768	0.0454164	0.122768	ref|NP_186979.1| --** Adenine nucleotide alpha hydrolases-like protein [Arabidopsis thaliana] hypothetical protein [Arabidopsis thaliana] gb|AAY78733.1| universal stress protein family protein [Arabidopsis thaliana] gb|AEE73923.1| Adenine nucleotide alpha hydrolases-like protein [Arabidopsis thaliana] IPR014729 (Rossmann-like alpha/beta/alpha sandwich fold) GO:0006950 (response to stress)
Niben101Scf02085g16005.1	0.168669	0.127338	0.727955	0.322813	9.46496	10.2103	9.52595	8.70102	5.92747e-22	1.03853e-20	3.35772	0.348645	2.81612	3.41216	0.161822	0.0609216	0.0812846	0.0812846	sp|O24160|TGA21_TOBAC *-** TGACG-sequence-specific DNA-binding protein TGA-2.1 IPR025422 (Transcription factor TGA like domain) GO:0006351 (transcription, DNA-templated), GO:0043565 (sequence-specific DNA binding)
Niben101Scf05298g06005.1	3.32092	0.605965	10.013	4.36446	81.6983	54.3764	189.998	84.443	1.08935e-07	3.92728e-07	3.35462	0.631618	4.90128	3.89918	0.0467225	0.75116	0.0172362	0.75116	AT1G56220.3 *-*- Dormancy/auxin associated family protein LENGTH=140 IPR008406 (Dormancyauxin associated)
Niben101Scf05307g00006.1	0.220197	0	1.13143	0.220568	9.00514	7.1418	11.7136	6.5242	1.40177e-08	5.62252e-08	3.35439	0.591273	2.39959	3.81416	0.144708	0.554498	0.122248	0.554498	sp|Q84KJ6|AMT31_ORYSJ *-** Ammonium transporter 3 member 1 IPR001905 (Ammonium transporter), IPR029020 (Ammonium/urea transporter) GO:0008519 (ammonium transmembrane transporter activity), GO:0015696 (ammonium transport), GO:0016020 (membrane), GO:0072488 (ammonium transmembrane transport)
Niben101Scf06512g00006.1	3.89085	3.86873	8.19417	2.46634	123.169	122.711	144.67	99.7242	2.51014e-38	1.61695e-36	3.35314	0.259032	5.69334	3.32747	0.00791717	0.126278	0.0120797	0.126278	AT4G17900.1 *-*- PLATZ transcription factor family protein LENGTH=227 IPR006734 (Protein of unknown function DUF597)
Niben101Scf18106g01015.1	0.319815	0.276147	0.908471	0.088291	8.3308	8.30503	11.877	9.47151	1.17733e-14	9.82983e-14	3.34839	0.433815	3.41661	3.52597	0.115705	0.260687	0.0470419	0.260687	ref|XP_003629399.1| *-*- Mitochondrial chaperone BCS1 [Medicago truncatula] gb|AET03875.1| P-loop nucleoside triphosphate hydrolase superfamily protein [Medicago truncatula]
Niben101Scf04044g10001.1	0.895322	0	0.783731	0.756171	11.0017	12.3022	19.8074	12.7718	1.35777e-07	4.82595e-07	3.34748	0.635091	2.84202	3.89305	0.0725306	0.73415	0.0792807	0.73415	AT2G40095.1 *-*- Alpha/beta hydrolase related protein LENGTH=209
Niben101Scf10232g00003.1	0.423694	0.297882	1.96685	0.139114	9.33094	9.68782	35.493	11.7316	2.97034e-08	1.14753e-07	3.34503	0.603451	3.45111	3.82119	0.12987	0.598435	0.0457239	0.598435	sp|P81391|MYB05_ANTMA *-*- Myb-related protein 305 IPR009057 (Homeodomain-like) GO:0003677 (DNA binding), GO:0003682 (chromatin binding)
Niben101Scf00317g09001.1	0.454681	0.273666	1.91283	0.626056	22.7785	20.9216	21.4304	12.0195	2.01724e-15	1.83877e-14	3.34364	0.421098	4.10487	3.49824	0.0577465	0.2969	0.0281271	0.2969	AT4G27670.1 *-*- heat shock protein 21 LENGTH=227 IPR008978 (HSP20-like chaperone)
Niben101Scf11860g00013.1	6.15599	6.97918	23.9384	2.56039	201.639	175.748	446.527	113.268	5.71735e-10	2.74361e-09	3.34302	0.539369	6.91945	3.69181	0.00275218	0.579085	0.00926444	0.579085	AT5G10240.1 *-** asparagine synthetase 3 LENGTH=578 IPR006426 (Asparagine synthase, glutamine-hydrolyzing), IPR029055 (Nucleophile aminohydrolases, N-terminal) GO:0004066 (asparagine synthase (glutamine-hydrolyzing) activity), GO:0006529 (asparagine biosynthetic process), GO:0008152 (metabolic process)
Niben101Scf06277g00007.1	0.109008	0.164955	1.20405	0.32508	5.81266	9.03298	32.0362	4.91205	1.25089e-07	4.47018e-07	3.33946	0.631768	3.24426	3.87051	0.165494	0.632767	0.0544978	0.632767	sp|O48723|PLP2_ARATH *-*- Patatin-like protein 2 IPR016035 (Acyl transferase/acyl hydrolase/lysophospholipase) GO:0006629 (lipid metabolic process), GO:0008152 (metabolic process)
Niben101Scf03170g04002.1	0.256056	0.209435	1.18349	0.595348	10.2945	10.1479	36.6016	8.56242	2.25754e-11	1.28613e-10	3.3303	0.497928	3.75192	3.59386	0.201364	0.294501	0.036161	0.294501	AT5G07990.1 *-*- Cytochrome P450 superfamily protein LENGTH=513 IPR001128 (Cytochrome P450) GO:0005506 (iron ion binding), GO:0016705 (oxidoreductase activity, acting on paired donors, with incorporation or reduction of molecular oxygen), GO:0020037 (heme binding), GO:0055114 (oxidation-reduction process)
Niben101Scf05283g00016.1	4.75379	4.33786	14.4323	4.35545	159.332	164.734	258.782	126.316	2.17162e-22	3.94177e-21	3.32872	0.341989	5.81593	3.36632	0.00848722	0.225426	0.0116101	0.225426	AT1G68620.1 *-*- alpha/beta-Hydrolases superfamily protein LENGTH=336 IPR029058 (Alpha/Beta hydrolase fold) GO:0008152 (metabolic process), GO:0016787 (hydrolase activity)
Niben101Scf00456g00003.1	6.39766	4.92753	19.6991	5.2214	198.483	179.38	317.157	182.648	1.76633e-21	2.97198e-20	3.32765	0.349618	6.40982	3.37333	0.00594877	0.238517	0.00999956	0.238517	sp|Q9LV33|BGL44_ARATH *-*- Beta-glucosidase 44 IPR001360 (Glycoside hydrolase, family 1), IPR017853 (Glycoside hydrolase superfamily) GO:0004553 (hydrolase activity, hydrolyzing O-glycosyl compounds), GO:0005975 (carbohydrate metabolic process)
Niben101Scf01326g07007.1	0.729365	0.601753	1.68761	0.781615	21.6093	27.4704	35.8673	20.6899	9.18218e-40	6.50635e-38	3.326	0.252035	4.05202	3.26955	0.0495936	0.0774501	0.0291691	0.0774501	AT3G28850.1 *-*- Glutaredoxin family protein LENGTH=428 IPR012336 (Thioredoxin-like fold) GO:0009055 (electron carrier activity), GO:0015035 (protein disulfide oxidoreductase activity), GO:0045454 (cell redox homeostasis)
Niben101Scf00593g03002.1	4.42344	4.42788	13.1861	7.26648	186.126	199.588	206.699	153.755	6.4859e-36	3.42104e-34	3.32286	0.265591	6.08839	3.2756	0.00649999	0.134577	0.0107453	0.134577	sp|Q9FM19|HIR1_ARATH *-*- Hypersensitive-induced response protein 1 IPR001107 (Band 7 protein) GO:0016020 (membrane)
Niben101Scf02350g00004.1	0.16578	0.836072	2.48502	0.323361	11.7173	16.2002	58.2546	11.7565	2.6416e-07	9.03261e-07	3.32276	0.645525	3.24423	3.86884	0.15556	0.677845	0.0544995	0.677845	sp|Q3T130|TM45B_BOVIN --*- Transmembrane protein 45B IPR006904 (Protein of unknown function DUF716 (TMEM45))
Niben101Scf10412g02017.1	0.441482	0.20756	0.698906	0.0928117	7.14667	10.3975	9.64163	6.89249	4.06319e-15	3.58537e-14	3.32265	0.423108	3.81942	3.46118	0.0997583	0.258282	0.0344056	0.258282	sp|Q9JI11|STK4_MOUSE *-** Serine/threonine-protein kinase 4 IPR011009 (Protein kinase-like domain) GO:0004672 (protein kinase activity), GO:0005524 (ATP binding), GO:0006468 (protein phosphorylation), GO:0016772 (transferase activity, transferring phosphorus-containing groups)
Niben101Scf02979g04005.1	0.16354	0.246339	0.787342	0.241311	8.80406	11.7085	13.7674	6.52839	9.93157e-21	1.54892e-19	3.31792	0.35536	2.88739	3.34063	0.176662	0.051207	0.0758996	0.0758996	sp|Q9FLJ2|NC100_ARATH *-*- NAC domain-containing protein 100 IPR003441 (NAC domain) GO:0003677 (DNA binding), GO:0006355 (regulation of transcription, DNA-templated)
Niben101Scf08111g02011.1	1.90648	2.52117	3.88356	0.833158	72.2488	56.8272	63.5406	42.0191	1.77528e-23	3.55009e-22	3.31536	0.332038	4.26926	3.32945	0.044271	0.176227	0.0251856	0.176227	sp|Q9LQU4|PCR2_ARATH *-*- Protein PLANT CADMIUM RESISTANCE 2 IPR006461 (Uncharacterised protein family Cys-rich)
Niben101Scf02349g03001.1	1.02566	1.41206	9.76929	3.34801	46.9735	54.3062	237.849	50.3357	1.80045e-07	6.29393e-07	3.31354	0.634919	5.11754	3.82808	0.0201775	0.786066	0.0154594	0.786066	sp|A7NY33|PER4_VITVI *-** Peroxidase 4 IPR010255 (Haem peroxidase) GO:0004601 (peroxidase activity), GO:0006979 (response to oxidative stress), GO:0020037 (heme binding), GO:0055114 (oxidation-reduction process)
Niben101Scf03720g00008.1	8.70909	7.78093	26.9886	12.1587	283.126	316.218	488.54	313.771	1.32193e-24	2.91687e-23	3.31266	0.323524	5.38675	3.31477	0.0159564	0.193379	0.013636	0.193379	sp|Q8VHC5|CABP4_MOUSE --** Calcium-binding protein 4 IPR011992 (EF-hand domain pair) GO:0005509 (calcium ion binding)
Niben101Scf03069g01016.1	0.146441	0.0368614	0.227764	0.0240536	2.32686	2.70185	3.25924	2.27458	9.0714e-14	6.85052e-13	3.31048	0.444135	2.77511	3.46938	0.169706	0.224806	0.0845717	0.224806	gb|ACE79435.1| *-*- NBS-coding resistance gene analog [Nicotiana tabacum] IPR002182 (NB-ARC), IPR021929 (Late blight resistance protein R1), IPR027417 (P-loop containing nucleoside triphosphate hydrolase) GO:0043531 (ADP binding)
Niben101Scf10559g01042.1	0.0768282	0.116228	0.708987	0.0380934	3.01708	5.1986	8.57707	2.76347	2.55332e-08	9.94297e-08	3.30873	0.594071	2.83844	3.73292	0.184737	0.521103	0.079554	0.521103	ref|NP_001062770.1| *-*- product [Oryza sativa Japonica Group]
Niben101Scf08047g02011.1	1.00381	1.89331	3.23062	0.67103	50.1554	47.145	49.9706	23.8949	2.8768e-18	3.54922e-17	3.3085	0.37958	4.28362	3.37447	0.037607	0.250555	0.0249489	0.250555	sp|A2ZDX9|DHR21_ORYSI --** Water stress-inducible protein Rab21 IPR000167 (Dehydrin) GO:0006950 (response to stress), GO:0009415 (response to water)
Niben101Scf02877g02002.1	1.51659	0.63685	4.01827	1.36776	42.7911	45.1999	45.9494	40.274	3.36981e-19	4.57036e-18	3.30836	0.369406	4.36118	3.36114	0.0428556	0.230065	0.0237213	0.230065	sp|O14368|HSP16_SCHPO --*- Heat shock protein 16 IPR008978 (HSP20-like chaperone)
Niben101Scf03314g00004.1	0.271912	0.410128	2.0855	0.268443	19.3351	21.5413	35.5009	9.63013	2.64765e-12	1.70115e-11	3.30697	0.472745	2.37887	3.50771	0.223432	0.223543	0.124787	0.223543	sp|O80341|EF102_ARATH *-** Ethylene-responsive transcription factor 5 IPR016177 (DNA-binding domain) GO:0003677 (DNA binding), GO:0003700 (sequence-specific DNA binding transcription factor activity), GO:0006355 (regulation of transcription, DNA-templated)
Niben101Ctg15010g00002.1	0.90775	0.274333	3.13785	1.13862	19.4669	26.7706	50.8085	23.6789	1.71401e-10	8.78887e-10	3.30195	0.517142	4.23992	3.57356	0.0592205	0.47565	0.0256792	0.47565	sp|Q6K7E6|ERF1_ORYSJ *-** Ethylene-responsive transcription factor 1 IPR016177 (DNA-binding domain) GO:0003677 (DNA binding), GO:0003700 (sequence-specific DNA binding transcription factor activity), GO:0006355 (regulation of transcription, DNA-templated)
Niben101Scf06603g03002.1	5.8017	7.49335	10.9386	4.54159	193.874	203.352	180.954	170.96	2.68309e-67	9.24435e-65	3.29744	0.190248	6.04818	3.16865	0.00718223	0.0652064	0.0108617	0.0652064	sp|Q9SHB5|WRK55_ARATH *-** WRKY transcription factor 55 IPR003657 (DNA-binding WRKY) GO:0003700 (sequence-specific DNA binding transcription factor activity), GO:0006355 (regulation of transcription, DNA-templated), GO:0043565 (sequence-specific DNA binding)
Niben101Scf11071g02017.1	2.33488	1.6649	3.83729	1.51898	53.5041	64.9687	70.7789	53.2337	9.70346e-52	1.33976e-49	3.29653	0.217827	5.47534	3.18623	0.0110038	0.0838931	0.0131292	0.0838931	sp|Q9LIG2|RLK6_ARATH *-** Receptor-like protein kinase IPR011009 (Protein kinase-like domain), IPR013320 (Concanavalin A-like lectin/glucanase domain) GO:0004672 (protein kinase activity), GO:0004674 (protein serine/threonine kinase activity), GO:0005524 (ATP binding), GO:0006468 (protein phosphorylation), GO:0016772 (transferase activity, transferring phosphorus-containing groups)
Niben101Scf02385g01005.1	1.81784	0.292613	5.81507	3.37382	42.644	51.4473	69.366	46.6896	1.78753e-07	6.2517e-07	3.29314	0.630848	4.51629	3.78073	0.092871	0.703067	0.0215088	0.703067	AT4G17900.1 *-*- PLATZ transcription factor family protein LENGTH=227 IPR006734 (Protein of unknown function DUF597)
Niben101Scf05340g00012.1	0.119675	0.295296	0.245586	0.115234	4.93904	5.47605	6.43682	4.11083	2.04143e-30	7.25317e-29	3.29036	0.287061	3.70409	3.19637	0.127327	-0.0070471	0.0374807	0.0374807	gb|KEH23634.1| *-** S-adenosylmethionine-dependent methyltransferase [Medicago truncatula] IPR029063 (S-adenosyl-L-methionine-dependent methyltransferase) GO:0008152 (metabolic process), GO:0008168 (methyltransferase activity)
Niben101Scf00712g13012.1	1.40855	0.796575	2.4977	1.07948	35.0941	38.2313	45.2003	30.0583	9.52197e-39	6.29573e-37	3.29029	0.252727	4.55721	3.20264	0.0277573	0.0999845	0.0209746	0.0999845	sp|Q9LIG2|RLK6_ARATH *-** Receptor-like protein kinase IPR011009 (Protein kinase-like domain), IPR013320 (Concanavalin A-like lectin/glucanase domain) GO:0004672 (protein kinase activity), GO:0004674 (protein serine/threonine kinase activity), GO:0005524 (ATP binding), GO:0006468 (protein phosphorylation), GO:0016772 (transferase activity, transferring phosphorus-containing groups)
Niben101Scf00592g07009.1	1.38113	1.12596	11.3438	1.36659	33.3905	31.804	268.886	47.554	8.8827e-06	2.47709e-05	3.28459	0.739318	5.21872	4.01944	0.0198517	1.07333	0.014724	1.07333	sp|H2DH18|C7A12_PANGI *-*- Cytochrome P450 CYP736A12 IPR001128 (Cytochrome P450) GO:0005506 (iron ion binding), GO:0016705 (oxidoreductase activity, acting on paired donors, with incorporation or reduction of molecular oxygen), GO:0020037 (heme binding), GO:0055114 (oxidation-reduction process)
Niben101Scf07695g01020.1	3.73777	4.95746	9.24472	4.79223	132.935	180.46	155.728	117.842	7.47311e-54	1.18921e-51	3.28409	0.212554	6.21919	3.15895	0.00466509	0.0856933	0.0104056	0.0856933	AT2G26710.1 *-*- Cytochrome P450 superfamily protein LENGTH=520 IPR001128 (Cytochrome P450) GO:0005506 (iron ion binding), GO:0016705 (oxidoreductase activity, acting on paired donors, with incorporation or reduction of molecular oxygen), GO:0020037 (heme binding), GO:0055114 (oxidation-reduction process)
Niben101Scf11631g00006.1	0.0818832	0.0598274	0.104024	0.0538629	2.18599	3.15756	2.95319	1.59454	1.24053e-15	1.16064e-14	3.27346	0.409164	2.59178	3.12781	0.233703	-0.15643	0.101127	0.101127	gb|ACU28647.1| *-*- At4g14280-like protein [Arabidopsis lyrata subsp. petraea] IPR016024 (Armadillo-type fold) GO:0005488 (binding)
Niben101Scf00503g05016.1	1.85992	1.40476	8.24528	0.915319	64.072	65.8152	112.1	67.6336	2.21672e-15	2.01327e-14	3.27315	0.412829	2.51431	3.35316	0.183891	0.156965	0.109136	0.156965	AT3G55570.1 *-*- unknown protein; BEST Arabidopsis thaliana protein match is: unknown protein . LENGTH=109
Niben101Scf16197g03005.1	0.214619	0.407018	1.26391	0.213299	8.36493	8.85996	23.975	9.85984	9.13676e-13	6.187e-12	3.27244	0.458138	3.48027	3.41949	0.115922	0.303858	0.0446503	0.303858	AT3G59080.1 *-*- Eukaryotic aspartyl protease family protein LENGTH=535 IPR001461 (Aspartic peptidase), IPR021109 (Aspartic peptidase domain) GO:0004190 (aspartic-type endopeptidase activity), GO:0006508 (proteolysis)
Niben101Scf00935g00013.1	0.089866	0.271747	1.18861	0.612897	9.90613	7.56241	27.4579	9.28885	2.17133e-09	9.65823e-09	3.26489	0.545563	3.00397	3.55581	0.135252	0.460025	0.0679197	0.460025	AT1G68390.1 *-** Core-2/I-branching beta-1,6-N-acetylglucosaminyltransferase family protein LENGTH=408 IPR003406 (Glycosyl transferase, family 14) GO:0008375 (acetylglucosaminyltransferase activity), GO:0016020 (membrane)
Niben101Scf10637g00003.1	13.6211	16.5514	28.4542	10.9955	389.712	417.682	620.595	357.151	6.183e-40	4.44833e-38	3.26464	0.246828	6.06158	3.14954	0.00618386	0.115665	0.0108222	0.115665	AT3G56880.1 *-*- VQ motif-containing protein LENGTH=245 IPR008889 (VQ)
Niben101Scf00425g03034.1	0.187922	0.141891	0.378649	0.238123	6.33485	8.02255	5.5389	6.84768	3.89363e-25	8.99294e-24	3.26132	0.314893	3.07965	3.10755	0.135064	-0.0549891	0.0632517	0.0632517	AT1G69780.1 *-*- Homeobox-leucine zipper protein family LENGTH=294 IPR003106 (Leucine zipper, homeobox-associated), IPR009057 (Homeodomain-like) GO:0003677 (DNA binding), GO:0003700 (sequence-specific DNA binding transcription factor activity), GO:0005634 (nucleus), GO:0006355 (regulation of transcription, DNA-templated), GO:0043565 (sequence-specific DNA binding)
Niben101Scf07579g01012.1	0.123535	0.0932855	0.27095	0.239849	3.62944	5.96279	8.01121	4.85563	1.27742e-16	1.32268e-15	3.25995	0.39392	2.61012	3.15964	0.211022	-0.0671986	0.0993239	0.0993239	sp|Q6K7E6|ERF1_ORYSJ *-** Ethylene-responsive transcription factor 1 IPR016177 (DNA-binding domain) GO:0003677 (DNA binding), GO:0003700 (sequence-specific DNA binding transcription factor activity), GO:0006355 (regulation of transcription, DNA-templated)
Niben101Scf08675g00006.1	2.14919	2.58922	3.09666	1.8403	57.2667	83.8044	59.1949	55.3818	4.72003e-109	1.18174e-105	3.25967	0.146927	5.4799	3.07285	0.0128138	0.0303611	0.0131044	0.0303611	sp|O14972|DSCR3_HUMAN *-*- Down syndrome critical region protein 3 IPR028934 (Vacuolar protein sorting protein 26 related)
Niben101Scf00087g04004.1	0.360056	0.521165	0.919371	0.753909	15.4854	18.6348	24.6031	10.7556	9.22678e-36	4.79269e-34	3.25963	0.261122	3.94601	3.15265	0.0755328	0.0608369	0.0314141	0.0608369	sp|Q6NQB7|B3GT7_ARATH *-** Beta-1,3-galactosyltransferase 7 IPR002659 (Glycosyl transferase, family 31), IPR025298 (Domain of unknown function DUF4094) GO:0006486 (protein glycosylation), GO:0008378 (galactosyltransferase activity), GO:0016020 (membrane)
Niben101Scf06101g02007.1	1.9531	2.13489	5.13566	2.33464	58.8754	74.594	95.4567	61.4367	2.67183e-40	1.99089e-38	3.25837	0.245188	4.61955	3.13648	0.0236369	0.0965974	0.0201978	0.0965974	sp|Q39644|LEA5_CITSI --*- Late embryogenesis abundant protein Lea5 IPR004926 (Late embryogenesis abundant protein, LEA-5) GO:0006950 (response to stress)
Niben101Scf02420g08013.1	1.40134	0.869393	5.40749	0.808937	38.0795	32.8681	88.5758	25.3039	1.91219e-10	9.74653e-10	3.25518	0.51116	4.60111	3.47541	0.0379874	0.484581	0.0204231	0.484581	sp|Q6L545|GID1_ORYSJ *-*- Gibberellin receptor GID1 IPR029058 (Alpha/Beta hydrolase fold) GO:0008152 (metabolic process), GO:0016787 (hydrolase activity)
Niben101Scf05937g02011.1	0.0943567	0.21097	0.147879	0	2.16109	3.18011	4.40294	2.03779	2.02281e-10	1.02769e-09	3.25379	0.511635	2.31185	3.47365	0.150955	0.372585	0.133384	0.372585	ref|NP_001062770.1| *-*- product [Oryza sativa Japonica Group]
Niben101Scf13180g02001.1	1.25363	1.58045	3.02578	0.769034	36.6587	42.4882	52.3726	27.8312	1.09623e-25	2.67678e-24	3.25244	0.310422	5.38213	3.18758	0.0125331	0.18019	0.0136636	0.18019	sp|Q9C652|RBP1_ARATH *-** RNA-binding protein 1 IPR012677 (Nucleotide-binding alpha-beta plait domain) GO:0000166 (nucleotide binding), GO:0003676 (nucleic acid binding)
Niben101Scf04040g09016.1	0.550799	0.989607	1.8962	0.287572	21.3863	27.424	22.5666	15.6602	2.54168e-17	2.83243e-16	3.24989	0.383879	3.43602	3.27027	0.154535	0.140191	0.0462939	0.140191	sp|O82013|HSP21_SOLPE *-*- 17.3 kDa class II heat shock protein IPR007055 (BON domain), IPR008978 (HSP20-like chaperone)
Niben101Scf11303g00005.1	2.24181	1.04022	6.31503	1.93956	57.6197	58.7842	83.3998	50.6791	1.24668e-16	1.29299e-15	3.2498	0.392556	4.88791	3.28166	0.0265862	0.281615	0.0173577	0.281615	AT1G23710.1 *-*- Protein of unknown function (DUF1645) LENGTH=295 IPR012442 (Protein of unknown function DUF1645, plant)
Niben101Scf02648g01001.1	2.10239	0.906601	5.03728	2.15662	45.6066	51.2609	88.9473	53.93	2.41191e-18	2.99832e-17	3.24154	0.371049	4.10009	3.23818	0.0490103	0.226344	0.0282193	0.226344	dbj|BAA81661.1| --*- F1F0-ATPase inhibitor protein [Oryza sativa Japonica Group]
Niben101Scf06295g04004.1	0.394932	0.297677	1.20539	0.418479	11.5029	13.941	17.1175	11.5455	3.00164e-25	7.00601e-24	3.23917	0.312005	3.9713	3.16465	0.0630326	0.131662	0.0308588	0.131662	AT4G21380.1 *-** receptor kinase 3 LENGTH=850 IPR011009 (Protein kinase-like domain), IPR013320 (Concanavalin A-like lectin/glucanase domain), IPR017853 (Glycoside hydrolase superfamily), IPR029070 (Chitinase insertion domain) GO:0004553 (hydrolase activity, hydrolyzing O-glycosyl compounds), GO:0004568 (chitinase activity), GO:0004672 (protein kinase activity), GO:0004674 (protein serine/threoni…
Niben101Scf00577g02017.1	0.0423368	0.191322	0.326402	0.082685	2.68888	4.21639	6.94982	3.00455	1.44137e-14	1.19125e-13	3.22828	0.419658	2.68005	3.27955	0.159424	0.192802	0.0927581	0.192802	AT1G13340.1 *-*- Regulator of Vps4 activity in the MVB pathway protein LENGTH=409 IPR005061 (Domain of unknown function DUF292, eukaryotic)
Niben101Scf05787g02005.1	0.307891	0.23273	0.0867869	0.0769574	4.75422	4.87186	6.42337	4.63628	8.01558e-12	4.84743e-11	3.2223	0.471216	2.33948	3.09496	0.314321	-0.164611	0.129768	0.129768	sp|Q6DR10|TBL43_ARATH *-*- Protein trichome birefringence-like 43 IPR025846 (PMR5 N-terminal domain), IPR026057 (PC-Esterase)
Niben101Scf18648g00006.1	3.72636	4.2388	10.4037	3.4407	121.997	143.926	143.789	94.4438	1.14443e-31	4.43082e-30	3.21864	0.274883	5.32845	3.08942	0.0138298	0.137291	0.0139945	0.137291	AT3G13110.1 *-** serine acetyltransferase 2;2 LENGTH=391 IPR005881 (Serine O-acetyltransferase) GO:0005737 (cytoplasm), GO:0006535 (cysteine biosynthetic process from serine), GO:0009001 (serine O-acetyltransferase activity), GO:0016740 (transferase activity)
Niben101Scf13180g01003.1	6.22022	7.21545	21.5053	4.75663	152.012	179.953	397.147	171.669	5.7821e-16	5.59369e-15	3.21677	0.397435	7.12779	3.22723	0.00257457	0.313334	0.00909103	0.313334	sp|P48020|HMDH1_SOLTU *-** 3-hydroxy-3-methylglutaryl-coenzyme A reductase 1 IPR002202 (Hydroxymethylglutaryl-CoA reductase, class I/II), IPR023074 (Hydroxymethylglutaryl-CoA reductase, class I/II, catalytic domain) GO:0004420 (hydroxymethylglutaryl-CoA reductase (NADPH) activity), GO:0015936 (coenzyme A metabolic process), GO:0016616 (oxidoreductase activity, acting on the CH-OH group of donors,…
Niben101Scf02838g07016.1	1.51023	1.57742	7.99352	1.68522	46.1173	48.5681	153.159	39.9832	3.59649e-10	1.77066e-09	3.21221	0.512265	5.15288	3.39794	0.0202267	0.504604	0.0151963	0.504604	sp|Q9SK27|ENL1_ARATH *-*- Early nodulin-like protein 1 IPR008972 (Cupredoxin), IPR028871 (Blue (type 1) copper protein, binding site) GO:0009055 (electron carrier activity)
Niben101Scf09025g01007.1	1.20119	0.654061	2.57026	0.241559	22.2708	15.3962	39.176	16.7833	8.16513e-10	3.83878e-09	3.21083	0.522793	4.44662	3.41409	0.0617255	0.4849	0.0224644	0.4849	sp|Q8LBB2|KING1_ARATH *-*- SNF1-related protein kinase regulatory subunit gamma-1 IPR000644 (CBS domain), IPR013785 (Aldolase-type TIM barrel) GO:0003824 (catalytic activity)
Niben101Scf00225g00003.1	6.42764	6.80083	8.43747	2.74073	161.325	165.766	142.39	115.353	8.81444e-38	5.40892e-36	3.21068	0.249896	4.57576	3.05234	0.0253541	0.0995415	0.0207389	0.0995415	sp|Q84MB3|ACCH1_ARATH *-*- 1-aminocyclopropane-1-carboxylate oxidase homolog 1 IPR026992 (Non-haem dioxygenase N-terminal domain), IPR027443 (Isopenicillin N synthase-like)
Niben101Scf00573g04004.1	4.25002	3.64084	9.22575	3.14806	108.467	126.323	147.401	88.9166	3.1472e-35	1.57381e-33	3.20595	0.258855	6.2619	3.05147	0.00507045	0.128942	0.0103063	0.128942	sp|Q9LUZ4|C3H66_ARATH *-*- Zinc finger CCCH domain-containing protein 66 IPR000571 (Zinc finger, CCCH-type), IPR020683 (Ankyrin repeat-containing domain) GO:0005515 (protein binding), GO:0046872 (metal ion binding)
Niben101Scf17164g00028.1	0.629138	0.599018	2.2221	0.380876	13.7093	19.9601	34.1172	14.6113	6.20923e-14	4.78923e-13	3.20479	0.4271	4.53127	3.24718	0.0245311	0.340298	0.0213109	0.340298	sp|Q9LIG2|RLK6_ARATH *-** Receptor-like protein kinase IPR002902 (Gnk2-homologous domain), IPR011009 (Protein kinase-like domain), IPR013320 (Concanavalin A-like lectin/glucanase domain) GO:0004672 (protein kinase activity), GO:0004674 (protein serine/threonine kinase activity), GO:0005524 (ATP binding), GO:0006468 (protein phosphorylation), GO:0016772 (transferase activity, transferring phosphor…
Niben101Scf04535g02012.1	3.85119	4.252	7.50933	3.52137	130.345	128.058	113.89	86.4032	6.60982e-61	1.5811e-58	3.19845	0.194265	6.2435	2.98758	0.00423715	0.0712404	0.0103484	0.0712404	sp|P80284|PDI_HORVU --*- Protein disulfide-isomerase IPR012336 (Thioredoxin-like fold) GO:0045454 (cell redox homeostasis)
Niben101Scf03925g01010.1	0.606453	0.396777	1.42589	0.630138	17.4065	19.3961	17.7854	15.0598	5.50289e-34	2.50498e-32	3.19735	0.263082	4.45209	3.03951	0.0416786	0.0967461	0.0223873	0.0967461	AT2G33170.1 *-*- Leucine-rich repeat receptor-like protein kinase family protein LENGTH=1124 IPR001611 (Leucine-rich repeat), IPR003591 (Leucine-rich repeat, typical subtype), IPR013210 (Leucine-rich repeat-containing N-terminal, type 2) GO:0005515 (protein binding)
Niben101Scf24439g00006.1	0.466809	0.1741	1.92723	0.170671	7.28446	8.40916	31.205	8.00443	4.43782e-07	1.47332e-06	3.19492	0.632764	3.44457	3.60282	0.146392	0.654389	0.0459699	0.654389	AT2G39420.1 *-*- alpha/beta-Hydrolases superfamily protein LENGTH=317 IPR022742 (Putative lysophospholipase), IPR029058 (Alpha/Beta hydrolase fold)
Niben101Scf16024g00021.1	0.164638	0.182912	0.15316	0.130836	4.03672	5.80712	5.99799	3.38242	2.84618e-12	1.82185e-11	3.19314	0.457134	2.61254	2.95152	0.318855	-0.274121	0.0990888	0.0990888	sp|Q96522|PER45_ARATH *-** Peroxidase 45 IPR010255 (Haem peroxidase) GO:0004601 (peroxidase activity), GO:0006979 (response to oxidative stress), GO:0020037 (heme binding), GO:0055114 (oxidation-reduction process)
Niben101Scf03240g00008.1	0.0827415	0.187982	0.273318	0	2.30237	2.76731	3.70724	2.73233	5.97609e-09	2.51352e-08	3.19288	0.548848	2.39345	3.42911	0.0971527	0.505315	0.122995	0.505315	sp|Q9S7H5|SCL21_ARATH *-*- Scarecrow-like protein 21 IPR005202 (Transcription factor GRAS), IPR030006 (Transcriptional factor DELLA) GO:0000989 (transcription factor binding transcription factor activity), GO:0005634 (nucleus)
Niben101Scf10152g01008.1	1.17479	1.1189	2.96428	0.873593	28.7898	33.1842	55.2995	26.4079	8.52299e-25	1.91665e-23	3.19167	0.310423	4.42051	3.07569	0.0268785	0.165846	0.0228383	0.165846	AT5G34930.1 *-*- arogenate dehydrogenase LENGTH=640 IPR016040 (NAD(P)-binding domain)
Niben101Scf10205g00001.1	0.664148	0.681981	1.68414	0.683862	25.3793	18.8488	29.9939	16.9939	5.84831e-36	3.09342e-34	3.18466	0.254378	3.58217	3.00487	0.0882506	0.0367413	0.0411659	0.0411659	sp|Q8LGG8|USPAL_ARATH --** Universal stress protein A-like protein IPR006015 (Universal stress protein A) GO:0006950 (response to stress)
Niben101Scf06825g03008.1	0.194159	0.0971294	0.811581	0.690916	9.52838	8.90928	11.0691	7.00827	1.83567e-12	1.20144e-11	3.17659	0.450809	3.16188	3.23146	0.141911	0.264547	0.0586535	0.264547	sp|Q42656|AGAL_COFAR *-*- Alpha-galactosidase IPR000111 (Glycoside hydrolase, clan GH-D), IPR013780 (Glycosyl hydrolase, family 13, all-beta) GO:0003824 (catalytic activity), GO:0004553 (hydrolase activity, hydrolyzing O-glycosyl compounds), GO:0005975 (carbohydrate metabolic process)
Niben101Scf07044g02001.1	0.256119	0	0.977289	0.767482	3.86283	9.33985	20.1435	10.4826	1.04011e-05	2.87342e-05	3.17541	0.720265	2.55736	3.77026	0.325508	0.712056	0.104605	0.712056	gb|KGZ10670.1| --*- gluconolaconase [Serratia marcescens] IPR011042 (Six-bladed beta-propeller, TolB-like)
Niben101Scf03204g02006.1	1.82753	1.38605	6.21047	1.69652	47.8951	46.9375	85.5611	49.3667	1.72656e-17	1.95481e-16	3.17038	0.372511	5.12065	3.10969	0.0169	0.260628	0.015436	0.260628	sp|Q93VY3|NAC72_ARATH *-*- NAC domain-containing protein 72 IPR003441 (NAC domain) GO:0003677 (DNA binding), GO:0006355 (regulation of transcription, DNA-templated)
Niben101Scf08321g01005.1	0.688718	2.52018	1.64799	0.446964	31.0862	29.4529	22.9784	23.0548	2.89728e-16	2.88461e-15	3.16632	0.387198	4.30824	3.12147	0.0335942	0.266251	0.0245498	0.266251	AT4G11070.1 *-** WRKY family transcription factor LENGTH=313 IPR003657 (DNA-binding WRKY) GO:0003700 (sequence-specific DNA binding transcription factor activity), GO:0006355 (regulation of transcription, DNA-templated), GO:0043565 (sequence-specific DNA binding)
Niben101Scf04943g01014.1	0.756843	0.578181	1.0873	0.296942	15.5365	19.7726	13.1071	15.9308	6.4969e-31	2.36885e-29	3.16607	0.273859	3.52068	2.98423	0.106777	0.0334845	0.0432204	0.0432204	sp|Q9FN94|RLK7_ARATH *-** Receptor-like protein kinase IPR011009 (Protein kinase-like domain), IPR013320 (Concanavalin A-like lectin/glucanase domain) GO:0004672 (protein kinase activity), GO:0005524 (ATP binding), GO:0006468 (protein phosphorylation), GO:0016772 (transferase activity, transferring phosphorus-containing groups)
Niben101Scf11123g00021.1	0.276854	0.517437	1.50983	0.386997	10.461	9.80251	27.9694	10.6941	7.82058e-13	5.33906e-12	3.16458	0.441717	4.51581	3.19579	0.0333833	0.356845	0.0215151	0.356845	AT1G60140.1 *-** trehalose phosphate synthase LENGTH=861 IPR001830 (Glycosyl transferase, family 20), IPR006379 (HAD-superfamily hydrolase, subfamily IIB), IPR023214 (HAD-like domain) GO:0003824 (catalytic activity), GO:0005992 (trehalose biosynthetic process), GO:0008152 (metabolic process)
Niben101Scf02435g01015.1	0.321624	0.978761	2.53128	0.639117	25.0492	18.3597	34.8963	17.9852	1.28858e-14	1.07087e-13	3.1645	0.410603	3.13604	3.15017	0.131209	0.20598	0.0600475	0.20598	AT4G33540.1 *-*- metallo-beta-lactamase family protein LENGTH=355 IPR001279 (Beta-lactamase-like)
Niben101Scf03478g00004.1	0.92011	1.39923	3.38603	0.565574	26.7324	28.4296	46.1837	41.8675	1.34369e-17	1.53754e-16	3.1636	0.370451	2.94631	3.0948	0.187652	0.0868159	0.0717436	0.0868159	Unknown protein
Niben101Scf02674g00001.1	0.420979	0.181551	0.876088	0.345299	9.43174	11.5942	12.6013	7.99298	7.34825e-24	1.52214e-22	3.16338	0.314077	3.33088	3.02823	0.131219	0.0660701	0.0505583	0.0660701	sp|Q1J4Z3|DEOC_STRPF --*- Deoxyribose-phosphate aldolase
Niben101Scf10650g02002.1	0.26198	0.385757	0.240163	0.225217	6.85222	6.49164	11.1667	4.58602	5.2696e-05	0.00013233	3.16283	0.782233	3.60319	2.93625	1.18328	-1.09215	0.0404951	0.0404951	ref|WP_006608805.1| --*- membrane protein [Mycoplasma columbinum] gb|EGV00192.1| hypothetical protein MCSF7_02001 [Mycoplasma columbinum SF7]
Niben101Scf06275g04013.1	0.196286	0.222758	0.640941	0.18842	4.79638	9.20018	11.287	5.23943	1.9159e-20	2.91775e-19	3.15943	0.340936	3.17367	3.05126	0.13364	0.0988348	0.0580324	0.0988348	sp|Q9FKP1|CCX1_ARATH *-*- Cation/calcium exchanger 1 IPR004837 (Sodium/calcium exchanger membrane region) GO:0016021 (integral component of membrane), GO:0055085 (transmembrane transport)
Niben101Scf04703g03003.1	0.888616	0.986859	2.51147	0.903021	28.5263	25.1842	48.5355	24.5536	4.26707e-29	1.38385e-27	3.15856	0.282116	3.63359	2.98686	0.0703504	0.0888281	0.0395523	0.0888281	AT3G60690.1 *-*- SAUR-like auxin-responsive protein family LENGTH=170 IPR003676 (Auxin-induced protein, ARG7)
Niben101Scf10169g04009.1	0.292477	0.368273	1.48779	0.661444	13.3605	10.3935	24.1548	12.6397	1.33366e-15	1.24128e-14	3.15491	0.394785	3.86852	3.11102	0.0707418	0.240969	0.0332014	0.240969	AT1G07160.1 *-** Protein phosphatase 2C family protein LENGTH=380 IPR001932 (Protein phosphatase 2C (PP2C)-like domain), IPR015655 (Protein phosphatase 2C) GO:0003824 (catalytic activity), GO:0004722 (protein serine/threonine phosphatase activity), GO:0006470 (protein dephosphorylation)
Niben101Scf04240g02010.1	6.01684	3.74646	8.60945	3.45008	136.909	95.2839	153.607	108.776	4.12431e-41	3.26769e-39	3.15442	0.234907	5.39275	2.93756	0.0143841	0.0959787	0.0136002	0.0959787	AT1G69780.1 *-*- Homeobox-leucine zipper protein family LENGTH=294 IPR009057 (Homeodomain-like) GO:0003677 (DNA binding), GO:0006355 (regulation of transcription, DNA-templated), GO:0043565 (sequence-specific DNA binding)
Niben101Scf28763g00006.1	0.143313	1.07727	1.88003	1.25819	23.334	11.823	45.2421	18.1567	1.04487e-08	4.26015e-08	3.1544	0.551153	3.20842	3.36368	0.123212	0.484327	0.0562537	0.484327	sp|Q42430|ZFP1_WHEAT *-*- Zinc finger protein 1 IPR015880 (Zinc finger, C2H2-like) GO:0046872 (metal ion binding)
Niben101Scf06763g00018.1	13.0781	12.9981	29.2391	12.8923	303.952	423.499	440.925	359.036	1.14981e-48	1.34941e-46	3.15309	0.21507	8.01078	2.91986	0.000754349	0.0917558	0.00911765	0.0917558	emb|CCA25542.1| *-*- phosphatidylinositol kinase putative [Albugo laibachii Nc14] IPR000270 (Phox/Bem1p), IPR009060 (UBA-like), IPR015940 (Ubiquitin-associated/translation elongation factor EF1B, N-terminal, eukaryote) GO:0005515 (protein binding)
Niben101Scf06172g02015.1	0.233337	0.735032	1.77596	0.558498	12.2711	12.9763	28.759	15.0886	3.06784e-13	2.19453e-12	3.15092	0.432144	3.79363	3.1568	0.0729875	0.300509	0.0350621	0.300509	sp|Q9GKX6|GALM_PIG *-*- Aldose 1-epimerase IPR008183 (Aldose 1-/Glucose-6-phosphate 1-epimerase), IPR011013 (Galactose mutarotase-like domain) GO:0003824 (catalytic activity), GO:0005975 (carbohydrate metabolic process), GO:0016853 (isomerase activity), GO:0019318 (hexose metabolic process), GO:0030246 (carbohydrate binding)
Niben101Scf03036g00006.1	0.0998934	0.152145	0.537069	0.373291	2.36027	4.91643	24.1035	6.31457	1.98529e-08	7.82838e-08	3.1507	0.561295	2.99805	3.37636	0.169794	0.46031	0.0683017	0.46031	ref|XP_002509463.1| --** structural constituent of cell wall, putative [Ricinus communis] gb|EEF50850.1| structural constituent of cell wall, putative [Ricinus communis] IPR006041 (Pollen Ole e 1 allergen/extensin), IPR006706 (Extensin domain) GO:0005199 (structural constituent of cell wall), GO:0009664 (plant-type cell wall organization)
Niben101Scf05787g01001.1	1.0676	1.8517	5.4204	1.78995	41.6463	51.826	61.8736	46.8911	4.01518e-19	5.40272e-18	3.14879	0.352349	5.03661	3.04564	0.0147636	0.233536	0.0160875	0.233536	AT5G03720.1 *-** heat shock transcription factor A3 LENGTH=412 IPR011991 (Winged helix-turn-helix DNA-binding domain), IPR027725 (Heat shock transcription factor family) GO:0003700 (sequence-specific DNA binding transcription factor activity), GO:0005634 (nucleus), GO:0006355 (regulation of transcription, DNA-templated), GO:0009408 (response to heat), GO:0043565 (sequence-specific DNA binding)
Niben101Scf03850g03025.1	0.774265	1.15382	1.83112	1.18718	24.4634	26.3256	40.8588	25.6939	3.73686e-48	4.18919e-46	3.148	0.215905	4.26432	2.91132	0.0406794	0.0525504	0.0252678	0.0525504	AT5G42050.1 *-*- DCD (Development and Cell Death) domain protein LENGTH=349 IPR013989 (Development/cell death domain)
Niben101Scf03449g01008.1	0.179806	0.270962	1.17128	0.346454	8.25709	11.6841	22.7219	8.81785	3.95992e-15	3.4967e-14	3.14747	0.400636	2.38447	3.10561	0.196428	0.12459	0.124095	0.12459	emb|CDY61417.1| *-*- BnaCnng37810D [Brassica napus]
Niben101Scf11261g00003.1	0.903877	0.885806	3.18087	0.732929	22.5579	27.1822	45.8851	22.8051	6.43814e-17	6.87278e-16	3.14592	0.376446	4.48247	3.0706	0.0450623	0.238361	0.0219653	0.238361	sp|Q7L0R7|RNF44_HUMAN *-*- RING finger protein 44 IPR013083 (Zinc finger, RING/FYVE/PHD-type) GO:0005515 (protein binding), GO:0008270 (zinc ion binding)
Niben101Scf02085g12016.1	0.749274	0.945999	1.5947	0.714911	16.0493	26.7221	34.3971	18.714	8.81636e-37	5.00905e-35	3.14458	0.248216	4.43399	2.93086	0.0319073	0.0913152	0.0226443	0.0913152	AT2G37710.1 *-** receptor lectin kinase LENGTH=675 IPR011009 (Protein kinase-like domain), IPR013320 (Concanavalin A-like lectin/glucanase domain) GO:0004672 (protein kinase activity), GO:0004674 (protein serine/threonine kinase activity), GO:0005524 (ATP binding), GO:0006468 (protein phosphorylation), GO:0016772 (transferase activity, transferring phosphorus-containing groups), GO:0030246 (carbo…
Niben101Scf07242g07006.1	8.28279	5.7284	20.9115	13.7347	234.831	280.319	282.144	221.652	7.34081e-27	1.98191e-25	3.14243	0.292857	6.86633	2.96841	0.00280849	0.168722	0.00932013	0.168722	AT3G28740.1 *-*- Cytochrome P450 superfamily protein LENGTH=509 IPR001128 (Cytochrome P450) GO:0005506 (iron ion binding), GO:0016705 (oxidoreductase activity, acting on paired donors, with incorporation or reduction of molecular oxygen), GO:0020037 (heme binding), GO:0055114 (oxidation-reduction process)
Niben101Scf03253g00019.1	0.0256423	0.11579	0.0575861	0.148568	2.87132	3.17844	1.34225	1.57229	7.22024e-16	6.91196e-15	3.14017	0.389274	2.59009	3.05987	0.201774	0.081181	0.101295	0.101295	AT5G46330.1 *-*- Leucine-rich receptor-like protein kinase family protein LENGTH=1173 IPR001611 (Leucine-rich repeat), IPR003591 (Leucine-rich repeat, typical subtype), IPR013210 (Leucine-rich repeat-containing N-terminal, type 2), IPR025875 (Leucine rich repeat 4) GO:0005515 (protein binding)
Niben101Scf15100g00001.1	0.272278	0.137264	0.568493	0.168432	5.50731	5.80269	16.0153	4.90147	2.166e-15	1.96816e-14	3.13855	0.39571	2.57977	3.07502	0.210846	0.0931698	0.102326	0.102326	AT5G23160.1 *-*- unknown protein; BEST Arabidopsis thaliana protein match is: unknown protein . LENGTH=271
Niben101Scf00449g00004.1	0.191345	0.385906	1.04334	0.0613473	5.96077	6.1818	15.0458	5.46675	1.46986e-08	5.88115e-08	3.13704	0.553754	2.96124	3.3374	0.129445	0.483843	0.0707311	0.483843	AT2G39420.1 *-*- alpha/beta-Hydrolases superfamily protein LENGTH=317 IPR029058 (Alpha/Beta hydrolase fold)
Niben101Scf14323g01021.1	4.09187	3.31372	9.31637	3.62636	92.3828	127.592	123.037	93.8761	4.3088e-36	2.30837e-34	3.13579	0.249991	6.46406	2.91661	0.00435935	0.120631	0.00989958	0.120631	AT4G23840.1 *-*- Leucine-rich repeat (LRR) family protein LENGTH=597
Niben101Scf04313g01012.1	1.90794	1.99173	6.37702	2.11911	49.4267	62.0145	105.03	48.1397	4.65939e-20	6.85672e-19	3.13537	0.341856	5.52028	3.00907	0.0112637	0.222467	0.0128896	0.222467	AT1G46264.1 *-** heat shock transcription factor B4 LENGTH=348 IPR011991 (Winged helix-turn-helix DNA-binding domain), IPR027725 (Heat shock transcription factor family) GO:0003700 (sequence-specific DNA binding transcription factor activity), GO:0005634 (nucleus), GO:0006355 (regulation of transcription, DNA-templated), GO:0009408 (response to heat), GO:0043565 (sequence-specific DNA binding)
Niben101Scf01719g08001.1	4.41036	5.39248	11.8634	5.33674	155.802	155.38	162.59	110.342	4.0211e-40	2.93228e-38	3.13257	0.236266	7.3006	2.89941	0.00153395	0.110109	0.00900017	0.110109	sp|Q7PC83|AB41G_ARATH *-*- ABC transporter G family member 41 IPR003439 (ABC transporter-like), IPR013525 (ABC-2 type transporter), IPR013581 (Plant PDR ABC transporter associated), IPR027417 (P-loop containing nucleoside triphosphate hydrolase), IPR029481 (ABC-transporter extracellular N-terminal domain) GO:0005524 (ATP binding), GO:0016020 (membrane), GO:0016887 (ATPase activity)
Niben101Scf10438g02008.1	0.605527	0.0966004	1.25603	0.644393	10.8823	14.1781	13.7716	10.3414	6.59679e-11	3.55594e-10	3.12631	0.478795	3.42624	3.18551	0.114574	0.343915	0.0466688	0.343915	ref|NP_001190486.1| --*- Adenine nucleotide alpha hydrolases-like superfamily protein [Arabidopsis thaliana] gb|AED95567.1| Adenine nucleotide alpha hydrolases-like superfamily protein [Arabidopsis thaliana]
Niben101Scf25768g00010.1	1.19336	0.788697	2.11239	0.815982	24.0549	25.9703	33.0322	23.369	2.98267e-38	1.9115e-36	3.1257	0.241709	5.16364	2.89157	0.0153824	0.101464	0.0151173	0.101464	sp|Q9LIG2|RLK6_ARATH *-** Receptor-like protein kinase IPR011009 (Protein kinase-like domain), IPR013320 (Concanavalin A-like lectin/glucanase domain), IPR024788 (Malectin-like carbohydrate-binding domain) GO:0004672 (protein kinase activity), GO:0004674 (protein serine/threonine kinase activity), GO:0005524 (ATP binding), GO:0006468 (protein phosphorylation), GO:0016772 (transferase activity, tr…
Niben101Scf02982g01023.1	1.92718	1.45276	6.25159	3.69699	78.1943	55.3978	83.6535	54.6408	5.24034e-19	6.96888e-18	3.12474	0.350816	4.51327	3.00069	0.0323856	0.213758	0.021549	0.213758	sp|Q9LCQ4|DNAJ_BRECH *-*- Chaperone protein DnaJ IPR001623 (DnaJ domain)
Niben101Scf04943g01017.1	0.302057	0.393538	0.588433	0.458414	8.62652	13.6881	11.7592	8.05301	2.38053e-34	1.12031e-32	3.12457	0.255658	3.71109	2.84641	0.0934381	-0.0269375	0.0372836	0.0372836	Unknown protein
Niben101Scf06221g00006.1	0.872354	1.18417	3.00991	0.989972	25.3521	25.6708	46.7269	29.4434	1.14005e-23	2.31681e-22	3.12453	0.311559	5.44931	2.95575	0.0111155	0.183022	0.0132734	0.183022	sp|Q0WPQ2|ETR2_ARATH *-*- Ethylene receptor 2 IPR003594 (Histidine kinase-like ATPase, C-terminal domain), IPR005467 (Signal transduction histidine kinase, core), IPR009082 (Signal transduction histidine kinase, homodimeric domain), IPR011006 (CheY-like superfamily) GO:0000155 (phosphorelay sensor kinase activity), GO:0000160 (phosphorelay signal transduction system), GO:0004871 (signal transduce…
Niben101Scf00218g03012.1	1.32019	0.829856	1.7538	0.407616	19.4035	24.104	34.3832	20.0465	3.98296e-23	7.73423e-22	3.1215	0.315162	3.34881	2.9542	0.100487	0.0981669	0.049793	0.0981669	sp|Q850K7|EXLB1_ORYSJ *-*- Expansin-like B1 IPR007118 (Expansin/Lol pI) GO:0005576 (extracellular region)
Niben101Scf02171g00008.1	4.17499	5.21449	7.18961	2.47928	107.906	112.573	121.876	73.9747	1.32902e-36	7.4273e-35	3.12149	0.247022	5.94785	2.88852	0.00706019	0.11498	0.0111697	0.11498	AT3G45640.1 *-** mitogen-activated protein kinase 3 LENGTH=370 IPR008352 (Mitogen-activated protein (MAP) kinase, p38), IPR011009 (Protein kinase-like domain) GO:0004672 (protein kinase activity), GO:0004674 (protein serine/threonine kinase activity), GO:0004707 (MAP kinase activity), GO:0005524 (ATP binding), GO:0006468 (protein phosphorylation), GO:0016772 (transferase activity, transferring ph…
Niben101Scf18384g00028.1	1.67502	1.03146	2.94996	1.40108	36.59	51.9122	36.6037	29.5354	7.8756e-37	4.5018e-35	3.11766	0.24592	4.99713	2.88076	0.0183697	0.102583	0.0164086	0.102583	AT3G50940.1 *-*- P-loop containing nucleoside triphosphate hydrolases superfamily protein LENGTH=451 IPR025753 (AAA-type ATPase, N-terminal domain)
Niben101Scf00381g06004.1	4.80445	4.50725	11.5488	3.35615	98.2361	127.254	185.993	98.0059	1.94393e-24	4.22968e-23	3.1163	0.305462	6.09735	2.93461	0.00543755	0.181176	0.0107202	0.181176	AT5G65980.1 *-*- Auxin efflux carrier family protein LENGTH=395 IPR004776 (Auxin efflux carrier) GO:0016021 (integral component of membrane), GO:0055085 (transmembrane transport)
Niben101Scf02513g00006.1	5.23358	3.29161	8.03462	0.703493	75.9138	75.9735	106.595	56.7299	6.35531e-10	3.03228e-09	3.11564	0.504039	3.96429	3.20902	0.0852784	0.422832	0.0310114	0.422832	sp|O82013|HSP21_SOLPE *-*- 17.3 kDa class II heat shock protein IPR008978 (HSP20-like chaperone)
Niben101Scf10763g00008.1	0.933448	0.57714	3.37157	1.72933	30.357	21.0463	53.8836	26.7688	1.07519e-13	8.05001e-13	3.11492	0.419161	4.78273	3.0734	0.0254727	0.32592	0.0183733	0.32592	AT4G27450.1 *-*- Aluminium induced protein with YGL and LRDR motifs LENGTH=250 IPR024286 (Domain of unknown function DUF3700), IPR029055 (Nucleophile aminohydrolases, N-terminal)
Niben101Scf13229g04003.1	0.690897	0.278631	1.79941	0.777556	13.6082	14.3553	26.293	16.891	1.33161e-15	1.23968e-14	3.11271	0.389497	4.10962	3.02835	0.0506091	0.252806	0.0280358	0.252806	gb|AFW84079.1| *-*- secondary cell wall glycosyltransferase family 47 [Zea mays] IPR004263 (Exostosin-like)
Niben101Scf00568g04054.1	1.67153	1.80854	4.03253	0.223973	25.4342	26.7843	82.8672	25.1558	1.26539e-07	4.51728e-07	3.11223	0.589015	3.19951	3.36218	0.10186	0.592018	0.0567028	0.592018	sp|Q7L0R7|RNF44_HUMAN *-*- RING finger protein 44 IPR011016 (Zinc finger, RING-CH-type), IPR013083 (Zinc finger, RING/FYVE/PHD-type) GO:0005515 (protein binding), GO:0008270 (zinc ion binding)
Niben101Scf01143g11007.1	0.523199	0.320366	1.1644	0.391881	13.3186	12.6224	16.6259	8.91692	1.25324e-25	3.0404e-24	3.11059	0.297243	3.87904	2.91598	0.0610649	0.115642	0.0329508	0.115642	AT5G61010.1 *-** exocyst subunit exo70 family protein E2 LENGTH=639 IPR004140 (Exocyst complex protein Exo70), IPR016159 (Cullin repeat-like-containing domain) GO:0000145 (exocyst), GO:0006887 (exocytosis)
Niben101Scf03908g02006.1	1.28565	2.51732	4.0894	1.24544	56.6032	50.7463	63.5127	26.9117	2.61352e-20	3.92603e-19	3.11047	0.33686	4.29591	2.95883	0.0299458	0.197003	0.0247486	0.197003	gb|KEH17670.1| *-*- BPS1, putative [Medicago truncatula] IPR008511 (Protein BYPASS-related)
Niben101Scf02812g03006.1	2.56996	2.08698	4.46918	1.1915	46.9251	52.0695	77.8037	41.5842	3.84961e-25	8.89675e-24	3.11	0.300251	5.17714	2.918	0.0131061	0.167195	0.0150193	0.167195	AT2G17500.1 *-*- Auxin efflux carrier family protein LENGTH=396 IPR004776 (Auxin efflux carrier) GO:0016021 (integral component of membrane), GO:0055085 (transmembrane transport)
Niben101Scf04817g00017.1	0.441568	0.534577	1.54645	0.326231	11.8077	12.8849	22.4999	10.0754	9.0456e-17	9.53966e-16	3.10796	0.373701	4.62226	2.99923	0.0250675	0.254238	0.020165	0.254238	sp|O48837|LRKS2_ARATH *-** Receptor like protein kinase S.2 IPR000858 (S-locus glycoprotein), IPR001480 (Bulb-type lectin domain), IPR003609 (Apple-like), IPR011009 (Protein kinase-like domain), IPR013320 (Concanavalin A-like lectin/glucanase domain) GO:0004672 (protein kinase activity), GO:0004674 (protein serine/threonine kinase activity), GO:0005524 (ATP binding), GO:0006468 (protein phosphory…
Niben101Scf05043g01012.1	0.303804	0.229041	0.98942	0.292042	7.37316	9.16293	23.7157	8.22711	3.57334e-14	2.83474e-13	3.10345	0.409661	2.48178	3.00751	0.222948	0.0753528	0.112696	0.112696	emb|CDX94914.1| *-*- BnaC05g07570D [Brassica napus]
Niben101Scf03925g01009.1	0.259209	0.721127	2.96319	1.74596	28.8416	35.0998	25.1947	21.3713	5.31322e-12	3.27972e-11	3.10037	0.449529	2.85835	3.09279	0.166199	0.237953	0.0780445	0.237953	sp|Q9FN94|RLK7_ARATH --*- Receptor-like protein kinase IPR001611 (Leucine-rich repeat) GO:0005515 (protein binding)
Niben101Scf02160g02006.1	0.736101	1.11001	1.19693	0.801001	18.0249	25.9895	25.8044	17.4408	3.75176e-84	2.51602e-81	3.0978	0.159376	4.74767	2.78536	0.0189607	0.0318407	0.0187381	0.0318407	sp|Q9LIG2|RLK6_ARATH *-** Receptor-like protein kinase IPR011009 (Protein kinase-like domain), IPR013320 (Concanavalin A-like lectin/glucanase domain), IPR025287 (Wall-associated receptor kinase galacturonan-binding domain) GO:0004672 (protein kinase activity), GO:0004674 (protein serine/threonine kinase activity), GO:0005524 (ATP binding), GO:0006468 (protein phosphorylation), GO:0016772 (transf…
Niben101Scf07945g02004.1	0.155565	0.113554	0.631518	0.183001	3.1814	3.94927	13.9489	4.58707	6.91322e-11	3.71744e-10	3.09645	0.474731	3.1967	3.12577	0.13958	0.311159	0.0568453	0.311159	ref|NP_001049221.1| *-*- product [Oryza sativa Japonica Group] IPR008545 (WEB family)
Niben101Scf08544g01022.1	0.284006	0.257128	0.864945	0.219558	8.00126	7.20503	12.0435	7.59332	8.9897e-23	1.69994e-21	3.09572	0.31516	3.22756	2.90841	0.123492	0.0751595	0.0553063	0.0751595	sp|Q94BN0|BT2_ARATH *-*- BTB/POZ and TAZ domain-containing protein 2 IPR011333 (BTB/POZ fold) GO:0005515 (protein binding)
Niben101Scf02026g02001.1	1.41555	2.57737	5.79307	1.45376	43.4551	48.8423	102.649	36.5573	6.309e-15	5.44051e-14	3.09151	0.396469	5.0495	3.00017	0.0170589	0.297317	0.0159848	0.297317	sp|Q43046|COMT1_POPKI *-** Caffeic acid 3-O-methyltransferase 1 IPR016461 (O-methyltransferase COMT-type), IPR022657 (Orn/DAP/Arg decarboxylase 2, conserved site), IPR029063 (S-adenosyl-L-methionine-dependent methyltransferase) GO:0008168 (methyltransferase activity), GO:0008171 (O-methyltransferase activity), GO:0046983 (protein dimerization activity)
Niben101Scf06280g01007.1	4.54438	4.34305	11.1262	5.42812	114.008	124.722	182.178	115.233	1.06934e-33	4.76382e-32	3.0906	0.255443	5.34927	2.84094	0.0113893	0.119113	0.0138642	0.119113	AT3G48140.1 *-*- B12D protein LENGTH=88 IPR010530 (NADH-ubiquinone reductase complex 1 MLRQ subunit)
Niben101Scf07474g00018.1	0.280539	0.213123	0.159309	0.2128	5.2545	6.14574	5.76083	3.39558	2.02143e-11	1.15953e-10	3.08557	0.460226	3.55608	2.77187	0.381596	-0.321332	0.0420204	0.0420204	sp|E9PTG8|STK10_RAT *-** Serine/threonine-protein kinase 10 IPR011009 (Protein kinase-like domain) GO:0004672 (protein kinase activity), GO:0005524 (ATP binding), GO:0006468 (protein phosphorylation), GO:0016772 (transferase activity, transferring phosphorus-containing groups)
Niben101Scf05582g04014.1	2.61172	3.15248	0	0.516356	41.0394	28.4722	33.8964	7.42781	4.93206e-05	0.000124336	3.08536	0.760161	2.54182	3.71043	0.777093	0.378595	0.106218	0.378595	sp|O65351|SUBL_ARATH *-*- Subtilisin-like protease IPR015500 (Peptidase S8, subtilisin-related)
Niben101Scf05307g03009.1	0.296472	0.160649	0.934533	0.236254	7.5971	9.74322	7.67075	6.39534	1.41307e-17	1.61301e-16	3.08395	0.36137	3.37786	2.94122	0.150102	0.111074	0.0485871	0.111074	sp|A1JPL4|SYK_YERE8 *-** Lysine--tRNA ligase IPR004364 (Aminoacyl-tRNA synthetase, class II (D/K/N)), IPR012340 (Nucleic acid-binding, OB-fold), IPR018150 (Aminoacyl-tRNA synthetase, class II (D/K/N)-like) GO:0000166 (nucleotide binding), GO:0003676 (nucleic acid binding), GO:0004812 (aminoacyl-tRNA ligase activity), GO:0004824 (lysine-tRNA ligase activity), GO:0005524 (ATP binding), GO:0005737 (…
Niben101Scf05295g05011.1	0.443573	0.309467	1.09765	0.370172	7.13577	12.3647	21.3846	8.21042	4.01646e-17	4.37846e-16	3.07885	0.365988	4.00419	2.93799	0.0498744	0.21802	0.0301553	0.21802	AT4G21380.1 *-** receptor kinase 3 LENGTH=850 IPR000742 (Epidermal growth factor-like domain), IPR000858 (S-locus glycoprotein), IPR001480 (Bulb-type lectin domain), IPR003609 (Apple-like), IPR011009 (Protein kinase-like domain), IPR013320 (Concanavalin A-like lectin/glucanase domain), IPR024171 (S-receptor-like serine/threonine-protein kinase) GO:0004672 (protein kinase activity), GO:0004674 (pr…
Niben101Scf04410g09016.1	0.327421	0.241378	0.512513	0.325142	10.6157	7.40956	8.74253	5.24426	3.96969e-48	4.43696e-46	3.07839	0.21119	4.08069	2.78403	0.0491052	0.0400975	0.0285976	0.0400975	sp|Q8XKG8|CLPB_CLOPE *-*- Chaperone protein ClpB IPR001270 (ClpA/B family), IPR004176 (Clp, N-terminal), IPR019489 (Clp ATPase, C-terminal), IPR023150 (Double Clp-N motif), IPR027417 (P-loop containing nucleoside triphosphate hydrolase), IPR028299 (ClpA/B, conserved site 2) GO:0005524 (ATP binding), GO:0019538 (protein metabolic process)
Niben101Scf03262g01002.1	1.01333	1.36016	2.39144	0.760022	26.3263	27.7224	38.4266	22.9482	1.25962e-31	4.86676e-30	3.07836	0.263086	4.44696	2.82617	0.0278145	0.110613	0.0224598	0.110613	AT5G07990.1 *-*- Cytochrome P450 superfamily protein LENGTH=513 IPR001128 (Cytochrome P450) GO:0005506 (iron ion binding), GO:0016705 (oxidoreductase activity, acting on paired donors, with incorporation or reduction of molecular oxygen), GO:0020037 (heme binding), GO:0055114 (oxidation-reduction process)
Niben101Scf00428g10006.1	0.616428	0.186017	2.04978	0.343932	12.9055	10.6727	17.5309	15.5042	9.64881e-11	5.10368e-10	3.07605	0.475261	2.9695	3.09067	0.141398	0.310348	0.0701777	0.310348	sp|O80338|EF101_ARATH *-** Ethylene-responsive transcription factor 2 IPR016177 (DNA-binding domain) GO:0003677 (DNA binding), GO:0003700 (sequence-specific DNA binding transcription factor activity), GO:0006355 (regulation of transcription, DNA-templated)
Niben101Scf02280g03001.1	0.955318	1.68632	6.14272	1.71696	32.4969	36.947	105.299	33.7014	9.65165e-11	5.10446e-10	3.07344	0.47486	4.56666	3.08543	0.0296102	0.421375	0.0208541	0.421375	AT2G40095.1 *-*- Alpha/beta hydrolase related protein LENGTH=209 IPR019498 (MENTAL domain)
Niben101Scf11886g02001.1	0.519366	0.375164	1.99819	0.624215	14.6577	12.6547	32.5103	12.2356	1.51007e-13	1.11372e-12	3.07203	0.415912	3.60272	2.99294	0.106583	0.239381	0.0405099	0.239381	sp|Q96262|PCAP1_ARATH *-** Plasma membrane-associated cation-binding protein 1 IPR008469 (DREPP family) GO:0046658 (anchored component of plasma membrane), GO:0051716 (cellular response to stimulus)
Niben101Scf08578g00005.1	0.0781747	0.0847349	0.275022	0.22103	2.85939	3.35071	6.72207	3.68869	1.41958e-14	1.17403e-13	3.0717	0.399203	2.47304	2.86738	0.205052	-0.00488612	0.113674	0.113674	sp|B9SLR1|Y231_RICCO *-*- UPF0392 protein RCOM_0530710 IPR008166 (Domain of unknown function DUF23)
Niben101Scf01430g00007.1	0.422951	0.21246	0.831828	0.470024	9.07254	6.59061	21.2034	9.40325	2.20249e-17	2.46614e-16	3.07065	0.361995	3.23634	2.91861	0.106681	0.1554	0.0548794	0.1554	sp|Q6K7E6|ERF1_ORYSJ *-** Ethylene-responsive transcription factor 1 IPR016177 (DNA-binding domain) GO:0003677 (DNA binding), GO:0003700 (sequence-specific DNA binding transcription factor activity), GO:0006355 (regulation of transcription, DNA-templated)
Niben101Scf04046g00002.1	0.157148	0.0539694	0.388267	0.184511	2.83466	2.94197	8.78522	2.38573	1.70441e-10	8.74201e-10	3.06814	0.480459	3.80975	3.0853	0.126743	0.334939	0.0346497	0.334939	sp|P53756|PDR18_YEAST *-** ABC transporter ATP-binding protein/permease PDR18 IPR003439 (ABC transporter-like), IPR013525 (ABC-2 type transporter), IPR013581 (Plant PDR ABC transporter associated), IPR027417 (P-loop containing nucleoside triphosphate hydrolase), IPR029481 (ABC-transporter extracellular N-terminal domain) GO:0005524 (ATP binding), GO:0016020 (membrane), GO:0016887 (ATPase activity)
Niben101Scf08030g04004.1	0.40367	0.209566	0.738162	0.186528	8.01471	7.21768	11.4249	5.3484	6.15332e-20	8.95343e-19	3.06784	0.335591	3.53596	2.8821	0.0893299	0.135912	0.0426964	0.135912	sp|B3DU32|GATA_BIFLD *-*- Glutamyl-tRNA(Gln) amidotransferase subunit A IPR000120 (Amidase), IPR023631 (Amidase signature domain) GO:0016884 (carbon-nitrogen ligase activity, with glutamine as amido-N-donor)
Niben101Scf00799g00011.1	1.67988	1.77628	3.00663	1.25185	52.5699	36.2059	50.9679	27.7842	9.67481e-39	6.37434e-37	3.06749	0.235635	4.73396	2.7836	0.0222557	0.0887923	0.0188848	0.0887923	sp|Q39013|NAC2_ARATH *-*- NAC domain-containing protein 2 IPR003441 (NAC domain) GO:0003677 (DNA binding), GO:0006355 (regulation of transcription, DNA-templated)
Niben101Scf00448g13001.1	0	0.30805	0.82136	0.0661174	2.11745	3.26608	10.4142	4.08609	3.25077e-05	8.40628e-05	3.06748	0.738236	2.35092	3.62268	0.255394	0.834591	0.1283	0.834591	sp|Q5E930|SLAH1_ARATH *-** S-type anion channel SLAH1 IPR004695 (Voltage-dependent anion channel) GO:0006873 (cellular ion homeostasis), GO:0008308 (voltage-gated anion channel activity), GO:0016021 (integral component of membrane), GO:0055085 (transmembrane transport)
Niben101Scf00160g06027.1	0.163782	0.0624477	0.246463	0.0991922	2.69955	4.6808	2.78664	2.3204	3.4617e-23	6.76049e-22	3.06438	0.308959	3.25251	2.84662	0.136391	0.0545193	0.0541048	0.0545193	sp|Q9LHP4|RCH2_ARATH *-** Receptor-like protein kinase 2 IPR001611 (Leucine-rich repeat), IPR003591 (Leucine-rich repeat, typical subtype), IPR011009 (Protein kinase-like domain), IPR013320 (Concanavalin A-like lectin/glucanase domain) GO:0004672 (protein kinase activity), GO:0004674 (protein serine/threonine kinase activity), GO:0005515 (protein binding), GO:0005524 (ATP binding), GO:0006468 (pr…
Niben101Scf02819g00004.1	0.874782	0.513215	2.23814	1.25711	20.3541	19.2532	41.2056	19.4298	1.56813e-18	1.98554e-17	3.06284	0.348657	4.40256	2.88868	0.031067	0.212057	0.0231005	0.212057	sp|Q9XI36|MBD10_ARATH *-** Methyl-CpG-binding domain-containing protein 10 IPR016177 (DNA-binding domain) GO:0003677 (DNA binding), GO:0005634 (nucleus)
Niben101Scf06113g01002.1	1.10305	1.50797	3.59999	0.992544	28.5287	31.4121	52.6508	28.3656	4.66208e-21	7.51114e-20	3.06103	0.32507	5.39641	2.85826	0.0128324	0.198508	0.0135785	0.198508	sp|Q8S9L6|CRK29_ARATH *-*- Cysteine-rich receptor-like protein kinase 29 IPR002902 (Gnk2-homologous domain)
Niben101Scf02301g02007.1	0.718291	0.711134	1.29464	0.635997	15.4431	21.0498	21.0052	14.2761	3.39032e-57	6.3345e-55	3.06047	0.19201	4.8111	2.73933	0.0191456	0.0545898	0.0180882	0.0545898	sp|O24592|NCED1_MAIZE *-*- 9-cis-epoxycarotenoid dioxygenase 1, chloroplastic IPR004294 (Carotenoid oxygenase)
Niben101Scf16733g01020.1	0	0.834892	0.633836	0.209216	7.60075	7.80444	5.48196	7.73294	1.8607e-07	6.49308e-07	3.05878	0.58679	2.41304	3.26345	0.119752	0.568893	0.120629	0.568893	AT5G17390.1 *-*- Adenine nucleotide alpha hydrolases-like superfamily protein LENGTH=285 IPR014729 (Rossmann-like alpha/beta/alpha sandwich fold) GO:0006950 (response to stress)
Niben101Scf12789g00006.1	1.09103	1.67354	4.55178	2.42597	59.4413	51.9602	51.7605	31.996	1.05054e-21	1.79987e-20	3.05553	0.319222	4.11545	2.8422	0.0482331	0.155573	0.0279243	0.155573	sp|Q9M0X5|CRK25_ARATH *-*- Cysteine-rich receptor-like protein kinase 25 IPR002902 (Gnk2-homologous domain)
Niben101Scf06996g02005.1	3.7161	4.36598	9.00846	3.16405	95.0573	85.9447	133.114	92.9271	4.53535e-35	2.24703e-33	3.05537	0.247283	6.06363	2.77204	0.00521786	0.11708	0.0108163	0.11708	AT5G59450.1 *-*- GRAS family transcription factor LENGTH=610 IPR005202 (Transcription factor GRAS)
Niben101Scf16665g00004.1	0.747982	0.320904	0.882067	0.519417	11.3481	17.3186	15.513	9.46625	3.47092e-34	1.61125e-32	3.05377	0.250494	3.73325	2.772	0.0481766	0.0773176	0.0366684	0.0773176	sp|Q9FPT1|UBP12_ARATH *-*- Ubiquitin carboxyl-terminal hydrolase 12 IPR024729 (ICP0-binding domain of Ubiquitin-specific protease 7)
Niben101Scf08755g01006.1	2.89314	2.24774	7.79156	3.80231	70.7334	96.9202	91.657	66.0898	6.73792e-27	1.83188e-25	3.04919	0.283959	5.61734	2.79468	0.00926134	0.152004	0.0124119	0.152004	AT2G12190.1 *-*- Cytochrome P450 superfamily protein LENGTH=512 IPR001128 (Cytochrome P450) GO:0005506 (iron ion binding), GO:0016705 (oxidoreductase activity, acting on paired donors, with incorporation or reduction of molecular oxygen), GO:0020037 (heme binding), GO:0055114 (oxidation-reduction process)
Niben101Scf01764g02004.1	0.590637	0.3233	0.989625	0.205725	9.1884	9.82452	16.0468	7.44502	1.40013e-17	1.59969e-16	3.04568	0.35684	3.49473	2.86861	0.0859023	0.168768	0.0441311	0.168768	sp|Q460N3|PAR15_HUMAN --*- Poly [ADP-ribose] polymerase 15 IPR012317 (Poly(ADP-ribose) polymerase, catalytic domain), IPR022003 (RST domain of plant C-terminal) GO:0003950 (NAD+ ADP-ribosyltransferase activity)
Niben101Scf05956g00006.1	0	1.63077	2.39295	1.41677	19.7185	36.016	22.8954	21.9894	7.97636e-08	2.92275e-07	3.04371	0.567046	2.45665	3.19812	0.0969695	0.546112	0.11553	0.546112	ref|XP_007039659.1| *-*- Bifunctional inhibitor/lipid-transfer protein/seed storage 2S albumin superfamily protein [Theobroma cacao] gb|EOY24160.1| Bifunctional inhibitor/lipid-transfer protein/seed storage 2S albumin superfamily protein [Theobroma cacao] IPR016140 (Bifunctional inhibitor/plant lipid transfer protein/seed storage helical domain)
Niben101Scf08721g00002.1	0.485077	0.295202	0.630632	0.558575	10.6744	11.1793	14.0876	9.52015	3.05635e-21	5.01886e-20	3.04093	0.321424	3.00416	2.69321	0.138719	-0.0790441	0.0679076	0.0679076	sp|Q96NW7|LRRC7_HUMAN *-*- Leucine-rich repeat-containing protein 7 IPR001611 (Leucine-rich repeat), IPR003591 (Leucine-rich repeat, typical subtype), IPR025875 (Leucine rich repeat 4) GO:0005515 (protein binding)
Niben101Scf12210g07001.1	2.26104	2.30616	2.78432	0.837176	51.8951	36.6558	35.2948	41.8935	7.45241e-31	2.70411e-29	3.03719	0.262979	3.98432	2.75413	0.0957476	0.0425679	0.0305778	0.0425679	sp|Q40478|ERF5_TOBAC *-** Ethylene-responsive transcription factor 5 IPR016177 (DNA-binding domain) GO:0003677 (DNA binding), GO:0003700 (sequence-specific DNA binding transcription factor activity), GO:0006355 (regulation of transcription, DNA-templated)
Niben101Scf03045g04008.1	0.549363	1.10518	1.21455	0	11.4163	11.8366	20.9835	7.93612	5.46238e-07	1.79224e-06	3.03449	0.60577	2.46834	3.25997	0.0921715	0.641743	0.114203	0.641743	emb|CDY44160.1| *-*- BnaA09g30920D [Brassica napus] IPR012442 (Protein of unknown function DUF1645, plant)
Niben101Scf04171g01014.1	0.796766	0.688621	1.40993	0.718904	17.2527	21.0583	20.9706	15.0239	1.74857e-62	4.62448e-60	3.0326	0.18178	5.14282	2.68427	0.0139747	0.0521135	0.0152705	0.0521135	sp|Q9FLS0|FB253_ARATH *-*- F-box protein IPR001810 (F-box domain) GO:0005515 (protein binding)
Niben101Scf01764g02032.1	1.26031	1.37012	3.7882	1.06118	28.0651	36.5595	54.4257	26.3218	1.59057e-19	2.23471e-18	3.02762	0.334975	4.44422	2.81135	0.0287436	0.195673	0.0224985	0.195673	emb|CDY57850.1| *-*- BnaA07g38810D [Brassica napus] IPR012442 (Protein of unknown function DUF1645, plant)
Niben101Scf09030g01004.1	1.29024	3.39075	4.54885	1.23662	33.4643	33.4823	94.6004	61.8797	3.28634e-14	2.61646e-13	3.0182	0.397838	3.31584	2.87406	0.0982436	0.218307	0.0512133	0.218307	Unknown protein
Niben101Scf03020g00009.1	8.17025	9.15129	18.7167	10.1849	203.938	220.238	305.458	188.955	1.00053e-44	9.5854e-43	3.01595	0.214942	6.64216	2.67804	0.00292699	0.0894728	0.00960847	0.0894728	AT1G47670.1 *-*- Transmembrane amino acid transporter family protein LENGTH=519 IPR013057 (Amino acid transporter, transmembrane)
Niben101Scf12846g00010.1	1.32492	0.502569	2.24165	1.98541	26.9833	28.4018	29.4421	28.1485	3.05267e-21	5.015e-20	3.01508	0.318688	4.06982	2.77144	0.0478387	0.155285	0.0288125	0.155285	gb|AET03373.2| *-*- isochorismatase hydrolase family protein [Medicago truncatula] IPR000868 (Isochorismatase-like) GO:0003824 (catalytic activity), GO:0008152 (metabolic process)
Niben101Scf03264g05010.1	2.56729	3.5659	6.72002	1.84551	56.9283	70.2008	97.7434	53.5304	3.82886e-23	7.44864e-22	3.01253	0.304039	5.58775	2.75142	0.0127701	0.172109	0.0125516	0.172109	sp|Q84KG5|CCD_CROSA *-*- Carotenoid 9,10(9',10')-cleavage dioxygenase IPR004294 (Carotenoid oxygenase)
Niben101Scf02831g03003.1	0.395901	0	0.961494	0.956927	5.15978	8.56785	9.2706	5.93128	0.000230255	0.000528915	3.01149	0.817611	3.15447	3.73714	0.0361891	1.30079	0.0590485	1.30079	AT1G72710.1 *-*- casein kinase 1-like protein 2 LENGTH=465 IPR011009 (Protein kinase-like domain) GO:0016772 (transferase activity, transferring phosphorus-containing groups)
Niben101Scf07019g02006.1	0.404739	0.680749	1.63871	0.573601	11.316	16.7921	19.9233	14.2121	4.81378e-22	8.50737e-21	3.00886	0.311729	4.07481	2.75322	0.0505179	0.143833	0.0287137	0.143833	sp|Q9LYK2|NRT27_ARATH *-*- High affinity nitrate transporter 2.7 IPR011701 (Major facilitator superfamily), IPR020846 (Major facilitator superfamily domain) GO:0016021 (integral component of membrane), GO:0055085 (transmembrane transport)
Niben101Scf04099g05004.1	2.85015	3.25418	4.38826	2.5725	65.4807	72.7441	65.6744	59.3794	4.01455e-134	3.01533e-130	3.00523	0.121933	5.64811	2.60589	0.00820352	0.021532	0.012273	0.021532	sp|P93194|RPK1_IPONI *-** Receptor-like protein kinase IPR001611 (Leucine-rich repeat), IPR011009 (Protein kinase-like domain), IPR025875 (Leucine rich repeat 4) GO:0004672 (protein kinase activity), GO:0004674 (protein serine/threonine kinase activity), GO:0005515 (protein binding), GO:0005524 (ATP binding), GO:0006468 (protein phosphorylation), GO:0016772 (transferase activity, transferring pho…
Niben101Scf04594g02003.1	0.311095	0.234573	0.427355	0.227907	7.16031	6.628	8.32555	5.62664	1.47064e-16	1.51522e-15	3.00455	0.363797	2.74574	2.61796	0.177682	-0.132502	0.0870139	0.0870139	AT4G15470.1 *-*- Bax inhibitor-1 family protein LENGTH=256 IPR006214 (Bax inhibitor 1-related)
Niben101Scf13842g01001.1	0.289031	0.64582	1.21753	0.393762	10.205	13.2175	15.0202	8.65081	3.12592e-20	4.67146e-19	3.00209	0.325798	4.24347	2.75697	0.0448861	0.167403	0.0256188	0.167403	sp|Q9LYN8|EXS_ARATH *-*- Leucine-rich repeat receptor protein kinase EXS IPR001611 (Leucine-rich repeat), IPR003591 (Leucine-rich repeat, typical subtype) GO:0005515 (protein binding)
Niben101Scf07788g01006.1	0.413219	0.80099	1.06783	0.297187	16.8592	7.15898	16.8547	11.3523	1.71889e-18	2.17058e-17	2.99673	0.341533	3.59592	2.7658	0.0748071	0.158483	0.0407256	0.158483	AT5G14020.1 *-*- Endosomal targeting BRO1-like domain-containing protein LENGTH=401 IPR004328 (BRO1 domain)
Niben101Scf03029g03002.1	0.20637	0.0620633	0.367318	0.0786043	2.30965	3.47173	4.8406	3.47032	7.2456e-15	6.20685e-14	2.99579	0.385057	2.69226	2.81839	0.162486	0.134051	0.0916607	0.134051	sp|P0C8Z7|GDL91_ARATH *-*- GDSL esterase/lipase IPR013830 (SGNH hydrolase-type esterase domain) GO:0006629 (lipid metabolic process), GO:0016788 (hydrolase activity, acting on ester bonds)
Niben101Scf01977g00001.1	3.30732	2.79582	5.95275	2.2438	87.9151	81.0536	57.6429	51.4246	2.08472e-35	1.0623e-33	2.99567	0.241235	5.37347	2.66378	0.0105077	0.105881	0.0137159	0.105881	sp|Q9SHB5|WRK55_ARATH *-** WRKY transcription factor 55 IPR003657 (DNA-binding WRKY) GO:0003700 (sequence-specific DNA binding transcription factor activity), GO:0006355 (regulation of transcription, DNA-templated), GO:0043565 (sequence-specific DNA binding)
Niben101Scf09604g01006.1	1.5589	1.5229	4.15318	2.32937	37.6353	45.5361	54.6144	43.0128	8.7926e-38	5.40436e-36	2.99273	0.232928	5.14655	2.65198	0.01734	0.0911708	0.0152429	0.0911708	ref|XP_002533282.1| *-** zinc ion binding protein, putative [Ricinus communis] gb|EEF29114.1| zinc ion binding protein, putative [Ricinus communis] IPR001781 (Zinc finger, LIM-type), IPR003903 (Ubiquitin interacting motif), IPR022087 (Protein DA1 like) GO:0008270 (zinc ion binding)
Niben101Scf06467g01001.1	2.53173	3.18072	2.28717	0	28.2804	25.5859	41.4526	27.1172	4.13227e-06	1.20581e-05	2.98681	0.648656	2.70614	3.27016	0.0709097	0.770598	0.0904294	0.770598	Unknown protein
Niben101Scf03307g06009.1	0.599638	0.325023	1.57448	1.07216	14.4476	16.2777	20.6209	12.297	1.22023e-17	1.40226e-16	2.98319	0.348871	4.31496	2.75135	0.0398825	0.203539	0.0244425	0.203539	sp|B0S230|PFKA_FINM2 *-** ATP-dependent 6-phosphofructokinase IPR000023 (Phosphofructokinase domain), IPR012004 (Pyrophosphate-dependent phosphofructokinase TP0108), IPR022953 (Phosphofructokinase) GO:0003872 (6-phosphofructokinase activity), GO:0005524 (ATP binding), GO:0006002 (fructose 6-phosphate metabolic process), GO:0006096 (glycolytic process)
Niben101Scf04989g03001.1	0.905993	1.37978	1.86465	0.755088	19.7195	20.004	41.8995	18.4849	4.38409e-26	1.1013e-24	2.97858	0.281961	4.31874	2.67114	0.0341757	0.124828	0.0243823	0.124828	sp|Q9T076|ENL2_ARATH *-*- Early nodulin-like protein 2 IPR008972 (Cupredoxin) GO:0009055 (electron carrier activity)
Niben101Scf04287g02002.1	0.149406	0.31664	0.758029	0.290576	5.83806	10.5775	8.66076	5.42685	2.05248e-18	2.56594e-17	2.97753	0.340119	2.86548	2.72145	0.15385	0.0659558	0.077512	0.077512	sp|Q2EMV9|PAR14_MOUSE *-*- Poly [ADP-ribose] polymerase 14 IPR012317 (Poly(ADP-ribose) polymerase, catalytic domain), IPR022003 (RST domain of plant C-terminal) GO:0003950 (NAD+ ADP-ribosyltransferase activity)
Niben101Scf02771g02005.1	1.54329	1.85406	5.64703	2.37701	48.5635	36.7569	71.2217	61.8066	2.90531e-17	3.21098e-16	2.97428	0.351973	3.48738	2.73991	0.092739	0.155032	0.0443938	0.155032	sp|Q2TA44|RN148_BOVIN *-*- RING finger protein 148 IPR013083 (Zinc finger, RING/FYVE/PHD-type) GO:0005515 (protein binding), GO:0008270 (zinc ion binding)
Niben101Scf10306g00005.1	1.79733	1.58435	2.67141	1.30044	32.758	36.2854	51.1063	28.0916	2.96605e-53	4.56516e-51	2.97372	0.193583	4.28398	2.59082	0.0381475	0.0368012	0.0249429	0.0368012	sp|O82013|HSP21_SOLPE *-*- 17.3 kDa class II heat shock protein IPR007055 (BON domain), IPR008978 (HSP20-like chaperone)
Niben101Scf00428g09008.1	0.730944	0.787389	3.07511	0.845207	18.8641	19.4294	40.6725	15.7724	6.95472e-14	5.32812e-13	2.96547	0.395991	5.01253	2.78138	0.0186385	0.294979	0.0162821	0.294979	sp|Q9LIG2|RLK6_ARATH *-** Receptor-like protein kinase IPR011009 (Protein kinase-like domain), IPR013320 (Concanavalin A-like lectin/glucanase domain) GO:0004672 (protein kinase activity), GO:0004674 (protein serine/threonine kinase activity), GO:0005524 (ATP binding), GO:0006468 (protein phosphorylation), GO:0016772 (transferase activity, transferring phosphorus-containing groups)
Niben101Scf01141g04003.1	11.6453	12.0771	20.7278	7.03172	214.497	279.916	266.415	195.807	4.69892e-37	2.74654e-35	2.95695	0.232501	4.94849	2.59082	0.0162548	0.0918591	0.0168196	0.0918591	AT5G65380.1 *-*- MATE efflux family protein LENGTH=486 IPR002528 (Multi antimicrobial extrusion protein) GO:0006855 (drug transmembrane transport), GO:0015238 (drug transmembrane transporter activity), GO:0015297 (antiporter activity), GO:0016020 (membrane), GO:0055085 (transmembrane transport)
Niben101Scf00234g02026.1	0.305542	0	0.371511	0.18268	2.57335	2.70217	3.82811	3.16301	6.83929e-06	1.93863e-05	2.94319	0.654241	2.67728	3.20872	0.058044	0.798018	0.0930091	0.798018	AT1G71070.1 *-** Core-2/I-branching beta-1,6-N-acetylglucosaminyltransferase family protein LENGTH=395 IPR003406 (Glycosyl transferase, family 14) GO:0008375 (acetylglucosaminyltransferase activity), GO:0016020 (membrane)
Niben101Scf02563g01010.1	0.134487	0.101446	0.429696	0.319089	4.53102	5.5449	6.55263	3.38548	2.45671e-15	2.22264e-14	2.94282	0.371765	2.591	2.65479	0.175214	0.0353202	0.101205	0.101205	AT2G18500.1 *-*- ovate family protein 7 LENGTH=315 IPR006458 (Ovate protein family, C-terminal)
Niben101Scf02829g04008.1	0.301784	0.534383	0.906643	0.26086	7.676	8.01342	16.7478	5.9372	7.65547e-17	8.1284e-16	2.94263	0.352983	3.98774	2.68761	0.0491242	0.20007	0.0305045	0.20007	sp|Q9SV13|SUT31_ARATH *-** Sulfate transporter 3.1 IPR001902 (Sulphate anion transporter), IPR030402 (Sulfate transporter N-terminal domain with GLY motif) GO:0008271 (secondary active sulfate transmembrane transporter activity), GO:0008272 (sulfate transport), GO:0009507 (chloroplast), GO:0015116 (sulfate transmembrane transporter activity), GO:0016020 (membrane), GO:0016021 (integral component …
Niben101Scf04994g00005.1	1.9849	1.69634	3.4484	1.21917	32.0208	50.1893	40.5946	29.4311	6.06147e-33	2.55487e-31	2.93634	0.245602	5.20246	2.56687	0.012135	0.108505	0.0148382	0.108505	AT1G47510.1 *-*- inositol polyphosphate 5-phosphatase 11 LENGTH=334 IPR005135 (Endonuclease/exonuclease/phosphatase)
Niben101Scf07586g00004.1	1.18969	2.65606	3.26005	1.38537	39.4993	38.9808	60.8044	25.3894	2.63636e-23	5.19072e-22	2.93605	0.295212	3.71382	2.61237	0.0726298	0.10167	0.037207	0.10167	sp|Q9M7R0|ALL8_OLEEU *-** Calcium-binding allergen Ole e 8 IPR011992 (EF-hand domain pair) GO:0005509 (calcium ion binding)
Niben101Scf05631g00006.1	12.834	19.7033	44.3768	23.2464	277.123	388.639	603.097	577.911	4.2204e-21	6.82883e-20	2.93535	0.311378	4.62128	2.62801	0.0278493	0.166063	0.0201769	0.166063	Unknown protein
Niben101Scf01514g00004.1	2.85657	2.36105	9.71845	3.1347	51.7474	54.0209	163.753	61.4784	6.42276e-12	3.92653e-11	2.93524	0.427258	5.20088	2.77454	0.014867	0.350231	0.0148494	0.350231	AT3G02800.1 *-** Tyrosine phosphatase family protein LENGTH=203 IPR004861 (Protein-tyrosine phosphatase, SIW14-like), IPR029021 (Protein-tyrosine phosphatase-like) GO:0004725 (protein tyrosine phosphatase activity), GO:0016311 (dephosphorylation), GO:0016791 (phosphatase activity)
Niben101Scf02164g01001.1	1.4436	1.52321	2.65233	1.75618	32.5027	30.9116	46.4615	31.2172	5.04796e-65	1.5798e-62	2.93477	0.172344	4.61088	2.51174	0.0227078	0.0366975	0.0203033	0.0366975	AT1G21000.1 *-*- PLATZ transcription factor family protein LENGTH=246 IPR006734 (Protein of unknown function DUF597)
Niben101Scf03154g05007.1	1.16533	3.01834	8.74637	3.07176	44.7042	64.5594	84.3612	56.934	2.55446e-12	1.64297e-11	2.93323	0.419016	4.60329	2.75922	0.037598	0.313551	0.0203963	0.313551	AT4G34980.1 *-** subtilisin-like serine protease 2 LENGTH=764 IPR015500 (Peptidase S8, subtilisin-related) GO:0004252 (serine-type endopeptidase activity), GO:0006508 (proteolysis)
Niben101Scf00897g03002.1	5.62289	5.22889	13.4547	4.17937	114.618	113.144	204.296	84.3285	5.25048e-21	8.43017e-20	2.93021	0.31159	5.00147	2.61961	0.0179813	0.176195	0.0163728	0.176195	sp|P46417|GSTX3_SOYBN *-*- Glutathione S-transferase 3 IPR010987 (Glutathione S-transferase, C-terminal-like), IPR012336 (Thioredoxin-like fold) GO:0005515 (protein binding)
Niben101Scf09156g00023.1	1.85379	1.13163	3.8963	1.53285	37.1932	36.3	55.3871	23.1359	7.81353e-21	1.23086e-19	2.92927	0.312885	4.63273	2.61943	0.0287001	0.167093	0.0200391	0.167093	sp|Q9Y259|CHKB_HUMAN *-** Choline/ethanolamine kinase IPR011009 (Protein kinase-like domain), IPR026712 (Choline/Ethanolamine kinase) GO:0016301 (kinase activity), GO:0016772 (transferase activity, transferring phosphorus-containing groups), GO:0046474 (glycerophospholipid biosynthetic process)
Niben101Scf11689g03003.1	2.19265	2.20793	5.83373	1.78639	37.3452	41.8354	94.1936	45.5391	9.39037e-18	1.09452e-16	2.92898	0.341326	4.90436	2.65084	0.0153835	0.217623	0.0172084	0.217623	sp|Q9FN67|Y5133_ARATH *-*- BTB/POZ domain-containing protein IPR011333 (BTB/POZ fold), IPR015943 (WD40/YVTN repeat-like-containing domain) GO:0005515 (protein binding), GO:0051260 (protein homooligomerization)
Niben101Scf05938g00001.1	0.371	1.4022	3.00575	0.533084	17.2329	22.06	27.955	17.7038	2.64965e-11	1.49793e-10	2.9263	0.439065	3.02392	2.77711	0.159906	0.225651	0.0666508	0.225651	ref|NP_001068437.1| *-*- product [Oryza sativa Japonica Group] IPR012442 (Protein of unknown function DUF1645, plant)
Niben101Scf00360g00008.1	1.19667	0.691765	2.70248	1.17055	16.5156	19.1003	60.4528	18.9663	6.26472e-13	4.32882e-12	2.91976	0.405826	4.37237	2.71804	0.0294624	0.299928	0.0235511	0.299928	AT3G26300.1 *-*- cytochrome P450, family 71, subfamily B, polypeptide 34 LENGTH=500 IPR001128 (Cytochrome P450) GO:0005506 (iron ion binding), GO:0016705 (oxidoreductase activity, acting on paired donors, with incorporation or reduction of molecular oxygen), GO:0020037 (heme binding), GO:0055114 (oxidation-reduction process)
Niben101Scf07863g00029.1	9.04985	8.32109	17.7546	4.64733	166.822	139.865	285.19	128.587	8.75659e-20	1.25949e-18	2.91759	0.320495	4.36741	2.60818	0.0290849	0.17635	0.0236263	0.17635	sp|Q8PWF5|MSRB_METMA --** Peptide methionine sulfoxide reductase MsrB IPR011057 (Mss4-like) GO:0033743 (peptide-methionine (R)-S-oxide reductase activity), GO:0055114 (oxidation-reduction process)
Niben101Scf01141g01001.1	1.75112	1.17889	3.5376	1.24508	35.6922	36.2029	35.6225	27.6839	7.19977e-31	2.61497e-29	2.91737	0.252539	4.13839	2.54106	0.0512389	0.0763133	0.0274913	0.0763133	sp|Q7L0R7|RNF44_HUMAN *-*- RING finger protein 44 IPR013083 (Zinc finger, RING/FYVE/PHD-type) GO:0005515 (protein binding), GO:0008270 (zinc ion binding)
Niben101Scf01593g05001.1	1.2237	1.36643	2.37829	1.52033	23.0393	27.7713	45.7051	26.7491	2.8267e-44	2.59552e-42	2.91676	0.208973	4.82109	2.50558	0.021634	0.0657052	0.0179899	0.0657052	AT3G15260.1 *-*- Protein phosphatase 2C family protein LENGTH=289 IPR001932 (Protein phosphatase 2C (PP2C)-like domain), IPR015655 (Protein phosphatase 2C) GO:0003824 (catalytic activity)
Niben101Ctg14008g00002.1	1.99092	1.6685	3.36623	0.583096	32.3462	26.1693	42.1735	25.5072	4.58236e-15	4.01799e-14	2.91675	0.372135	4.32949	2.66809	0.0343817	0.242587	0.0242125	0.242587	AT5G14860.1 *-*- UDP-Glycosyltransferase superfamily protein LENGTH=492 IPR002213 (UDP-glucuronosyl/UDP-glucosyltransferase) GO:0008152 (metabolic process), GO:0016758 (transferase activity, transferring hexosyl groups)
Niben101Scf04981g00001.1	2.97836	0.823226	2.84345	0.799791	29.3465	31.6064	45.8515	20.8201	2.88507e-14	2.31021e-13	2.91493	0.383373	3.71447	2.67961	0.0880887	0.20586	0.0371887	0.20586	sp|Q9ZW30|GSTU1_ARATH *-*- Glutathione S-transferase U1 IPR010987 (Glutathione S-transferase, C-terminal-like), IPR012336 (Thioredoxin-like fold) GO:0005515 (protein binding)
Niben101Scf00745g02015.1	1.37854	1.72681	2.57965	1.24033	27.6741	33.9964	39.8132	25.1706	6.91468e-52	9.61781e-50	2.91466	0.19231	5.43356	2.49061	0.00973027	0.0642362	0.0133625	0.0642362	sp|P47735|RLK5_ARATH *-** Receptor-like protein kinase 5 IPR001611 (Leucine-rich repeat), IPR003591 (Leucine-rich repeat, typical subtype), IPR011009 (Protein kinase-like domain), IPR013320 (Concanavalin A-like lectin/glucanase domain), IPR025875 (Leucine rich repeat 4) GO:0004672 (protein kinase activity), GO:0004674 (protein serine/threonine kinase activity), GO:0005515 (protein binding), GO:00…
Niben101Scf02305g00003.1	1.30798	3.95157	5.32732	2.41385	66.6897	58.1128	72.9951	44.2021	3.57079e-14	2.83332e-13	2.91335	0.384563	3.09653	2.57262	0.233509	-0.0613293	0.0622687	0.0622687	AT4G27280.1 *-** Calcium-binding EF-hand family protein LENGTH=130 IPR011992 (EF-hand domain pair) GO:0005509 (calcium ion binding)
Niben101Scf03203g06008.1	0.411412	0.0639793	0.485154	0.168549	4.79435	7.50822	3.33905	3.42697	1.20493e-10	6.29274e-10	2.91084	0.452084	3.22506	2.77122	0.137335	0.271425	0.0554288	0.271425	AT2G37730.1 *-*- Protein of unknown function (DUF604) LENGTH=532 IPR006740 (Protein of unknown function DUF604)
Niben101Scf12673g01032.1	0.0442822	0.0668065	0.37382	0.128792	2.23537	3.65112	2.39613	2.49155	1.81164e-13	1.32392e-12	2.9101	0.395286	2.4045	2.68748	0.167259	0.145243	0.121654	0.145243	AT5G25310.1 *-*- Exostosin family protein LENGTH=480 IPR004263 (Exostosin-like)
Niben101Scf08446g03011.1	0.111329	0.14864	0.667954	0.449429	4.40804	5.66573	8.21915	4.01372	7.1491e-12	4.34582e-11	2.90601	0.423948	3.39518	2.72094	0.105438	0.254025	0.0478879	0.254025	AT2G37710.1 *-** receptor lectin kinase LENGTH=675 IPR011009 (Protein kinase-like domain), IPR013320 (Concanavalin A-like lectin/glucanase domain) GO:0004672 (protein kinase activity), GO:0004674 (protein serine/threonine kinase activity), GO:0005524 (ATP binding), GO:0006468 (protein phosphorylation), GO:0016772 (transferase activity, transferring phosphorus-containing groups), GO:0030246 (carbo…
Niben101Scf22370g00003.1	0.446076	0.509201	0.626561	0.667006	14.4669	11.914	11.2077	9.05547	1.73239e-18	2.18689e-17	2.90552	0.331171	2.93283	2.43901	0.146677	-0.115179	0.0726714	0.0726714	AT1G23000.1 *-** Heavy metal transport/detoxification superfamily protein LENGTH=358 IPR006121 (Heavy metal-associated domain, HMA) GO:0030001 (metal ion transport), GO:0046872 (metal ion binding)
Niben101Scf06556g10007.1	3.81556	5.36583	6.55551	1.50358	66.9131	56.3319	106.762	61.7266	1.30412e-16	1.3492e-15	2.90106	0.350657	4.94843	2.6154	0.0188534	0.227068	0.0168201	0.227068	sp|Q7L0R7|RNF44_HUMAN *-*- RING finger protein 44 IPR013083 (Zinc finger, RING/FYVE/PHD-type) GO:0005515 (protein binding), GO:0008270 (zinc ion binding)
Niben101Scf01506g03001.1	0.224284	0.0969613	0.546196	0.0915698	3.00331	4.07499	4.45436	3.71092	8.82422e-14	6.67325e-13	2.89992	0.388864	3.07168	2.66194	0.134063	0.168367	0.0637238	0.168367	AT5G60900.1 *-** receptor-like protein kinase 1 LENGTH=748 IPR011009 (Protein kinase-like domain) GO:0004672 (protein kinase activity), GO:0004674 (protein serine/threonine kinase activity), GO:0005524 (ATP binding), GO:0006468 (protein phosphorylation), GO:0016772 (transferase activity, transferring phosphorus-containing groups)
Niben101Scf02237g01002.1	0.563394	0.598554	1.05246	0.694988	15.0004	15.4766	10.8164	12.2011	6.02313e-72	2.75852e-69	2.89975	0.161659	4.45742	2.44724	0.0255849	0.0266826	0.0223124	0.0266826	gb|ABR46003.1| *-*- enhanced disease susceptibility 1 [Arabidopsis thaliana] IPR029058 (Alpha/Beta hydrolase fold) GO:0006629 (lipid metabolic process)
Niben101Scf05177g00008.1	0.331491	0.286261	0.625599	0.277092	9.58317	6.9284	6.26853	6.04596	2.15306e-30	7.62094e-29	2.89747	0.252885	3.32112	2.47034	0.0769199	0.00670316	0.0509819	0.0509819	AT3G50120.1 *-*- Plant protein of unknown function (DUF247) LENGTH=531 IPR004158 (Protein of unknown function DUF247, plant)
Niben101Scf02786g03004.1	2.43007	2.03689	5.01645	3.65778	45.8306	62.1079	75.8678	57.3256	6.99766e-31	2.54402e-29	2.89656	0.250685	3.91781	2.50489	0.0675316	0.0581541	0.0320493	0.0581541	ref|XP_002511983.1| *-*- conserved hypothetical protein [Ricinus communis] gb|EEF50652.1| conserved hypothetical protein [Ricinus communis]
Niben101Scf04941g01011.1	7.46225	8.11066	13.6911	7.89834	146.175	203.007	186.056	132.108	8.63836e-63	2.33391e-60	2.89598	0.173154	6.57051	2.44759	0.00244832	0.0575163	0.00971931	0.0575163	sp|Q9FN94|RLK7_ARATH *-** Receptor-like protein kinase IPR011009 (Protein kinase-like domain), IPR013320 (Concanavalin A-like lectin/glucanase domain), IPR018392 (LysM domain) GO:0004672 (protein kinase activity), GO:0004674 (protein serine/threonine kinase activity), GO:0005524 (ATP binding), GO:0006468 (protein phosphorylation), GO:0016772 (transferase activity, transferring phosphorus-containi…
Niben101Scf00819g08009.1	0.0629056	0.0950975	0.410871	0	0.966383	1.24932	5.30289	1.30837	9.46011e-05	0.000229268	2.89471	0.741465	2.32003	3.33655	0.183431	0.916109	0.132303	0.916109	AT3G56200.1 *-*- Transmembrane amino acid transporter family protein LENGTH=435 IPR013057 (Amino acid transporter, transmembrane)
Niben101Scf06467g01006.1	2.13443	8.4288	4.69767	1.64062	61.6623	53.0446	87.3691	57.5449	5.17728e-14	4.03388e-13	2.8908	0.384039	4.80848	2.64047	0.0170957	0.277876	0.0181141	0.277876	sp|Q42430|ZFP1_WHEAT *-*- Zinc finger protein 1 IPR015880 (Zinc finger, C2H2-like) GO:0046872 (metal ion binding)
Niben101Scf00557g03004.1	1.24473	0.650858	2.0759	1.10616	24.2714	23.9191	20.5318	19.7456	1.11582e-34	5.40007e-33	2.89045	0.235318	4.17258	2.48198	0.0400457	0.0707038	0.0268625	0.0707038	AT2G44380.1 *-*- Cysteine/Histidine-rich C1 domain family protein LENGTH=247 IPR011424 (C1-like), IPR013083 (Zinc finger, RING/FYVE/PHD-type) GO:0047134 (protein-disulfide reductase activity), GO:0055114 (oxidation-reduction process)
Niben101Scf01779g03011.1	0.623884	0.690837	1.4113	0.291072	9.20671	17.1129	15.2255	9.50576	8.71284e-17	9.20424e-16	2.88666	0.346907	3.99041	2.58711	0.0416645	0.199025	0.0304476	0.199025	sp|Q6C044|ATG18_YARLI *-*- Autophagy-related protein 18 IPR015943 (WD40/YVTN repeat-like-containing domain) GO:0005515 (protein binding)
Niben101Scf02639g03015.1	7.02127	6.85737	12.6087	4.04835	108.493	112.966	228.327	95.6256	3.83649e-21	6.2345e-20	2.88622	0.305842	5.78202	2.54044	0.00871826	0.17836	0.011733	0.17836	AT1G54320.1 *-*- LEM3 (ligand-effect modulator 3) family protein / CDC50 family protein LENGTH=349 IPR005045 (CDC50/LEM3 family) GO:0016020 (membrane)
Niben101Scf03930g04011.1	2.46917	0.823856	3.68133	1.64253	36.8717	31.4746	62.0124	26.5369	2.38796e-17	2.66904e-16	2.8861	0.340617	3.223	2.57878	0.133434	0.0986058	0.0555302	0.0986058	AT5G20100.1 *-*- unknown protein; BEST Arabidopsis thaliana protein match is: unknown protein . LENGTH=113
Niben101Scf34135g00003.1	2.37725	2.31963	4.6751	1.58796	40.8072	47.7605	60.6006	38.6899	2.26503e-32	9.15641e-31	2.88187	0.243284	5.01848	2.47436	0.0134349	0.104939	0.0162337	0.104939	sp|B2S889|GLO2_BRUA1 *-*- Hydroxyacylglutathione hydrolase IPR001279 (Beta-lactamase-like)
Niben101Scf01550g01002.1	0.251435	0.255498	0.86279	0.232213	4.74313	4.93759	17.2194	5.03783	2.55366e-11	1.44715e-10	2.8818	0.432038	3.11118	2.69278	0.0958907	0.277423	0.0614317	0.277423	sp|C7M0M0|FTSH_ACIFD *-*- ATP-dependent zinc metalloprotease FtsH IPR025753 (AAA-type ATPase, N-terminal domain), IPR027417 (P-loop containing nucleoside triphosphate hydrolase)
Niben101Scf07965g02009.1	0.505866	0.520366	0.679181	0.320071	9.20049	13.4865	8.45018	6.64856	8.38848e-43	7.12736e-41	2.8791	0.209941	3.95583	2.4439	0.0485301	0.0396203	0.031197	0.0396203	ref|XP_002515052.1| *-*- conserved hypothetical protein [Ricinus communis] gb|EEF47606.1| conserved hypothetical protein [Ricinus communis] IPR027942 (Sieve element occlusion, N-terminal), IPR027944 (Sieve element occlusion, C-terminal)
Niben101Scf04122g04002.1	0	6.44209	11.0285	6.71609	84.6855	66.4786	243.447	43.7978	2.43445e-05	6.40551e-05	2.87814	0.681895	2.449	3.16387	0.0997419	0.83022	0.116408	0.83022	gb|KEH39056.1| *-*- wound-responsive family protein [Medicago truncatula] IPR022251 (Protein of unknown function wound-induced)
Niben101Scf00820g00007.1	0.942225	0.355992	0.865127	0.997954	13.6808	14.2993	12.0397	14.6214	8.04456e-34	3.62247e-32	2.87704	0.237334	4.16738	2.46151	0.0401799	0.0724746	0.0269569	0.0724746	gb|KEH42947.1| *-*- lysine ketoglutarate reductase trans-splicing-like protein [Medicago truncatula] IPR007877 (Protein of unknown function DUF707)
Niben101Scf05149g00006.1	8.1663	7.00659	17.4358	9.22619	168.772	160.305	263.068	138.049	1.12584e-28	3.52634e-27	2.87683	0.258948	5.90368	2.47956	0.0134012	0.120707	0.0113115	0.120707	AT3G16510.1 *-** Calcium-dependent lipid-binding (CaLB domain) family protein LENGTH=360 IPR000008 (C2 domain) GO:0005515 (protein binding)
Niben101Scf05146g04021.1	2.22147	3.67709	6.58694	2.91084	58.2312	57.401	87.9813	59.2511	2.63088e-30	9.25986e-29	2.87567	0.251364	4.68814	2.47102	0.0175123	0.108855	0.0193919	0.108855	sp|Q2GI75|DNAJ_EHRCR --*- Chaperone protein DnaJ IPR001623 (DnaJ domain)
Niben101Scf00726g02006.1	3.692	4.57223	13.9363	4.8748	84.3198	97.2271	159.349	91.3324	1.94048e-18	2.43402e-17	2.87338	0.327985	6.13172	2.54336	0.00453178	0.210617	0.0106264	0.210617	AT4G34980.1 *-** subtilisin-like serine protease 2 LENGTH=764 IPR015500 (Peptidase S8, subtilisin-related) GO:0004252 (serine-type endopeptidase activity), GO:0006508 (proteolysis)
Niben101Scf04234g01007.1	0.460013	0.497424	0.277499	0.554045	7.10886	10.8733	6.43957	10.1512	4.34134e-25	9.9718e-24	2.87231	0.277613	3.19984	2.41601	0.0974514	-0.0288404	0.0566861	0.0566861	sp|Q10SC8|CIPK9_ORYSJ *-** CBL-interacting protein kinase 9 IPR004041 (NAF domain), IPR011009 (Protein kinase-like domain) GO:0004672 (protein kinase activity), GO:0004674 (protein serine/threonine kinase activity), GO:0005524 (ATP binding), GO:0006468 (protein phosphorylation), GO:0007165 (signal transduction), GO:0016772 (transferase activity, transferring phosphorus-containing groups)
Niben101Scf09234g00003.1	0.443909	1.68151	1.95256	0.651349	22.0406	14.6563	34.9002	15.4547	1.02932e-14	8.64213e-14	2.87222	0.3713	2.84765	2.59338	0.135446	0.140281	0.0788523	0.140281	ref|NP_188895.1| *-** GCN5-related N-acetyltransferase (GNAT) family protein [Arabidopsis thaliana] dbj|BAB01471.1| alanine acetyl transferase-like protein [Arabidopsis thaliana] gb|ABN04781.1| [Arabidopsis thaliana] gb|AEE76653.1| GCN5-related N-acetyltransferase (GNAT) family protein [Arabidopsis thaliana] IPR016181 (Acyl-CoA N-acyltransferase) GO:0008080 (N-acetyltransferase activity)
Niben101Scf08806g02004.1	0.684567	1.18481	2.23139	0.644141	15.2027	17.4417	38.825	14.1461	1.84968e-15	1.69302e-14	2.86949	0.360895	3.72619	2.57583	0.0649077	0.195582	0.0368628	0.195582	sp|B4TMG8|AES_SALSV --*- Acetyl esterase IPR029058 (Alpha/Beta hydrolase fold) GO:0008152 (metabolic process), GO:0016787 (hydrolase activity)
Niben101Scf01463g07019.1	1.65564	1.96747	3.92979	1.52953	31.2146	39.8766	49.3686	34.4283	3.04077e-35	1.52465e-33	2.8693	0.231622	4.75387	2.44422	0.0220297	0.0852678	0.0186725	0.0852678	sp|Q9DC07|LNEBL_MOUSE --** LIM zinc-binding domain-containing Nebulette IPR001781 (Zinc finger, LIM-type) GO:0008270 (zinc ion binding)
Niben101Scf01818g03019.1	6.41281	7.89636	13.7646	6.40532	119.213	138.707	210.417	123.573	1.73832e-37	1.04452e-35	2.85686	0.223271	7.26079	2.41735	0.00133759	0.0983624	0.00901691	0.0983624	sp|Q39013|NAC2_ARATH *-*- NAC domain-containing protein 2 IPR003441 (NAC domain) GO:0003677 (DNA binding), GO:0006355 (regulation of transcription, DNA-templated)
Niben101Scf04082g01004.1	0.630156	0.714524	1.69217	0.340597	11.0317	21.4781	21.1138	6.58647	6.89444e-12	4.20189e-11	2.85284	0.415877	3.37564	2.62183	0.0982371	0.247669	0.048678	0.247669	sp|P42813|RNS1_ARATH *-** Ribonuclease 1 IPR001568 (Ribonuclease T2-like) GO:0003723 (RNA binding), GO:0033897 (ribonuclease T2 activity)
Niben101Scf07339g02015.1	0.563642	1.27858	5.34063	0.346875	15.3265	11.7016	127.211	6.77523	0.00091238	0.00191208	2.8497	0.859318	3.96962	3.58611	0.0483199	1.42854	0.0308952	1.42854	sp|A5UE38|GLPE_HAEIE --*- Thiosulfate sulfurtransferase GlpE IPR001763 (Rhodanese-like domain)
Niben101Scf03114g02002.1	4.60704	5.42439	8.24321	5.25717	100	86.4235	128.749	89.7524	5.8349e-70	2.33117e-67	2.84649	0.160988	5.72029	2.35942	0.00789385	0.0439402	0.0119701	0.0439402	gb|KEH21133.1| *-** heavy metal transport/detoxification superfamily protein [Medicago truncatula] IPR006121 (Heavy metal-associated domain, HMA) GO:0030001 (metal ion transport), GO:0046872 (metal ion binding)
Niben101Scf00970g02006.1	3.63653	5.54433	7.10408	2.66881	89.6091	87.4626	89.5103	53.553	6.10363e-30	2.07629e-28	2.84645	0.250413	5.17962	2.42244	0.0143457	0.111068	0.0150014	0.111068	sp|A6T4F5|DNAJ_KLEP7 *-*- Chaperone protein DnaJ IPR001623 (DnaJ domain), IPR002939 (Chaperone DnaJ, C-terminal) GO:0006457 (protein folding), GO:0051082 (unfolded protein binding)
Niben101Scf00369g18020.1	6.36119	6.28976	9.22255	3.1272	84.8901	106.606	144.241	82.6003	4.15922e-28	1.24165e-26	2.84294	0.258629	5.71926	2.42389	0.00837348	0.125404	0.0119742	0.125404	sp|Q9H6B9|EPHX3_HUMAN *-*- Epoxide hydrolase 3 IPR000639 (Epoxide hydrolase-like), IPR029058 (Alpha/Beta hydrolase fold) GO:0003824 (catalytic activity)
Niben101Scf11790g01008.1	0.179741	0.505132	0.215845	0.279665	8.44886	8.83486	3.39292	3.96215	6.90265e-14	5.29255e-13	2.84089	0.379306	2.54962	2.46906	0.18234	0.00801715	0.105406	0.105406	AT1G73190.1 *-*- Aquaporin-like superfamily protein LENGTH=268 IPR000425 (Major intrinsic protein), IPR023271 (Aquaporin-like) GO:0005215 (transporter activity), GO:0006810 (transport), GO:0016020 (membrane)
Niben101Scf01143g09001.1	7.94907	9.1473	13.098	6.98151	164.527	200.882	149.717	120.641	4.59689e-61	1.12101e-58	2.83864	0.172181	6.83648	2.35307	0.00276175	0.0565307	0.00935351	0.0565307	sp|Q6AJW3|MSBA_DESPS *-** Lipid A export ATP-binding/permease protein MsbA IPR003439 (ABC transporter-like), IPR011527 (ABC transporter type 1, transmembrane domain), IPR027417 (P-loop containing nucleoside triphosphate hydrolase) GO:0005524 (ATP binding), GO:0006810 (transport), GO:0016021 (integral component of membrane), GO:0016887 (ATPase activity), GO:0042626 (ATPase activity, coupled to tra…
Niben101Scf01166g14001.1	0.369944	0.0460199	0.395365	0.0316793	3.01779	2.95004	2.71444	1.79741	1.04656e-06	3.30087e-06	2.83748	0.581133	2.85529	2.87932	0.160789	0.514643	0.0782751	0.514643	sp|Q9ZSA3|CDPKM_ARATH *-** Calcium-dependent protein kinase 22 IPR011009 (Protein kinase-like domain) GO:0004672 (protein kinase activity), GO:0004674 (protein serine/threonine kinase activity), GO:0005524 (ATP binding), GO:0006468 (protein phosphorylation), GO:0016772 (transferase activity, transferring phosphorus-containing groups)
Niben101Scf14273g00023.1	4.32819	2.37745	7.10185	1.93639	52.0974	51.3362	128.914	47.9595	4.53648e-15	3.98055e-14	2.83205	0.361271	3.42629	2.51532	0.103293	0.157741	0.0466669	0.157741	sp|Q8PWF5|MSRB_METMA --** Peptide methionine sulfoxide reductase MsrB IPR011057 (Mss4-like) GO:0033743 (peptide-methionine (R)-S-oxide reductase activity), GO:0055114 (oxidation-reduction process)
Niben101Scf06172g04009.1	0.562127	0.649297	0.938173	0.383814	9.27245	11.5593	12.5245	9.57863	7.3548e-49	8.71323e-47	2.82999	0.192633	4.12227	2.35185	0.0378765	0.0363386	0.0277947	0.0363386	AT3G28850.1 *-*- Glutaredoxin family protein LENGTH=428 IPR012336 (Thioredoxin-like fold) GO:0009055 (electron carrier activity), GO:0015035 (protein disulfide oxidoreductase activity), GO:0045454 (cell redox homeostasis)
Niben101Scf08167g01005.1	1.56814	0.789593	4.63453	4.11588	38.1895	37.8597	80.3707	33.7659	3.14789e-12	2.00236e-11	2.82935	0.405877	2.78767	2.56961	0.144227	0.185245	0.0835498	0.185245	Unknown protein
Niben101Scf04197g00003.1	0.310289	0.234834	1.514	0.297749	12.6312	9.29517	11.1812	5.29146	8.08201e-12	4.88288e-11	2.82845	0.413693	2.43828	2.57914	0.209002	0.133282	0.11765	0.133282	emb|CDY24837.1| *-*- BnaA08g14730D [Brassica napus] IPR007770 (Protein of unknown function DUF679)
Niben101Scf00442g10002.1	2.00524	2.16362	5.4543	1.18355	34.5937	36.3979	76	31.8334	2.67263e-15	2.40639e-14	2.82777	0.357705	3.72872	2.504	0.103384	0.152521	0.036793	0.152521	Unknown protein
Niben101Scf09045g01008.1	4.31166	4.69896	8.52725	3.99617	65.3339	85.5716	128.824	79.6945	8.24271e-37	4.69734e-35	2.81943	0.222458	6.75601	2.35603	0.00243455	0.0965407	0.00945108	0.0965407	sp|P93028|UBE11_ARATH *-** Ubiquitin-activating enzyme E1 1 IPR000011 (Ubiquitin/SUMO-activating enzyme E1), IPR018965 (Ubiquitin-activating enzyme e1, C-terminal), IPR023280 (Ubiquitin-like 1 activating enzyme, catalytic cysteine domain) GO:0003824 (catalytic activity), GO:0005524 (ATP binding), GO:0006464 (cellular protein modification process), GO:0008641 (small protein activating enzyme activ…
Niben101Scf08208g04007.1	1.47128	1.11649	3.92858	1.97006	26.0481	31.4426	47.2337	28.8522	8.84614e-21	1.38771e-19	2.81923	0.301553	4.80667	2.42676	0.0224902	0.159379	0.0181322	0.159379	AT4G20840.1 *-** FAD-binding Berberine family protein LENGTH=539 IPR012951 (Berberine/berberine-like), IPR016166 (FAD-binding, type 2) GO:0003824 (catalytic activity), GO:0008762 (UDP-N-acetylmuramate dehydrogenase activity), GO:0016491 (oxidoreductase activity), GO:0016614 (oxidoreductase activity, acting on CH-OH group of donors), GO:0050660 (flavin adenine dinucleotide binding), GO:0055114 (ox…
Niben101Scf00383g04013.1	2.28801	1.46159	3.10283	0.857349	30.6082	34.6928	33.9555	22.8907	5.46027e-22	9.6137e-21	2.8179	0.292337	4.5343	2.41524	0.0263249	0.144597	0.0212713	0.144597	Unknown proteinIPR000167 (Dehydrin) GO:0006950 (response to stress), GO:0009415 (response to water)
Niben101Scf01400g00003.1	0.462116	0.980634	2.26666	1.4603	15.3417	16.1577	29.3147	21.0976	6.83429e-16	6.5592e-15	2.81674	0.34889	3.7102	2.47553	0.0676959	0.175752	0.0373086	0.175752	sp|P81370|TLP_ACTDE *-*- Thaumatin-like protein IPR001938 (Thaumatin)
Niben101Scf11158g02005.1	0.929785	0.929385	2.28952	1.58366	17.5293	34.7257	31.1492	22.3624	2.63641e-15	2.37663e-14	2.8156	0.356089	2.79709	2.37934	0.170807	-0.0374498	0.0827922	0.0827922	sp|Q8GT20|BEBT_TOBAC *-*- Benzyl alcohol O-benzoyltransferase IPR003480 (Transferase), IPR023213 (Chloramphenicol acetyltransferase-like domain) GO:0016747 (transferase activity, transferring acyl groups other than amino-acyl groups)
Niben101Scf06200g00001.1	0.232193	1.22306	0.803975	0.228609	9.78787	7.06938	13.6055	8.88054	1.74748e-12	1.14531e-11	2.81367	0.398917	2.76155	2.53473	0.148978	0.169291	0.0856901	0.169291	sp|Q40477|ERF4_TOBAC *-** Ethylene-responsive transcription factor 4 IPR016177 (DNA-binding domain) GO:0003677 (DNA binding), GO:0003700 (sequence-specific DNA binding transcription factor activity), GO:0006355 (regulation of transcription, DNA-templated)
Niben101Scf06720g01024.1	4.21311	6.49492	8.09109	4.5405	100.916	106.706	95.6653	78.7273	4.25802e-64	1.26913e-61	2.81243	0.166384	6.41792	2.30739	0.00275963	0.0526077	0.00998423	0.0526077	gb|ABR46003.1| *-*- enhanced disease susceptibility 1 [Arabidopsis thaliana] IPR029058 (Alpha/Beta hydrolase fold) GO:0006629 (lipid metabolic process)
Niben101Scf01322g03005.1	0.697558	1.00329	1.43348	0.699591	12.848	16.052	23.2369	12.2715	9.32719e-37	5.2833e-35	2.81099	0.221962	4.91243	2.34207	0.0483661	0.0501681	0.0171362	0.0501681	AT1G77210.1 *-** sugar transporter 14 LENGTH=504 IPR005828 (General substrate transporter), IPR020846 (Major facilitator superfamily domain) GO:0005215 (transporter activity), GO:0016020 (membrane), GO:0016021 (integral component of membrane), GO:0022857 (transmembrane transporter activity), GO:0022891 (substrate-specific transmembrane transporter activity), GO:0055085 (transmembrane transport)
Niben101Scf03710g10004.1	2.6319	4.59886	6.02329	2.34996	52.2364	62.6972	75.4273	56.7225	9.38098e-33	3.88855e-31	2.8106	0.235801	5.50885	2.35232	0.0087025	0.102502	0.0129494	0.102502	sp|Q39134|AAP3_ARATH *-*- Amino acid permease 3 IPR013057 (Amino acid transporter, transmembrane)
Niben101Scf04792g01005.1	2.33502	0.438666	3.66664	2.39183	29.388	35.2244	35.4234	32.3907	1.46677e-11	8.56546e-11	2.81029	0.416268	3.1237	2.55354	0.121571	0.224987	0.0607294	0.224987	sp|Q9SGP6|GRXC9_ARATH *-*- Glutaredoxin-C9 IPR011905 (Glutaredoxin-like, plant II), IPR012336 (Thioredoxin-like fold) GO:0009055 (electron carrier activity), GO:0015035 (protein disulfide oxidoreductase activity), GO:0045454 (cell redox homeostasis)
Niben101Scf17122g00007.1	0.0803299	0.121303	0.62408	0.236056	5.6202	2.62117	5.39832	4.03452	1.91438e-12	1.24947e-11	2.80747	0.398755	2.33005	2.52454	0.173942	0.144069	0.130991	0.144069	AT1G69780.1 *-*- Homeobox-leucine zipper protein family LENGTH=294 IPR003106 (Leucine zipper, homeobox-associated), IPR009057 (Homeodomain-like) GO:0003677 (DNA binding), GO:0003700 (sequence-specific DNA binding transcription factor activity), GO:0005634 (nucleus), GO:0006355 (regulation of transcription, DNA-templated), GO:0043565 (sequence-specific DNA binding)
Niben101Scf05137g01028.1	1.96017	1.82976	5.11556	2.50777	41.3005	46.9346	46.6323	40.8298	1.55677e-33	6.85398e-32	2.80054	0.232062	5.23338	2.33319	0.0113066	0.0963986	0.0146224	0.0963986	sp|Q9LIG2|RLK6_ARATH *-** Receptor-like protein kinase IPR000858 (S-locus glycoprotein), IPR003609 (Apple-like), IPR011009 (Protein kinase-like domain), IPR013320 (Concanavalin A-like lectin/glucanase domain), IPR029469 (PAN-4 domain) GO:0004672 (protein kinase activity), GO:0004674 (protein serine/threonine kinase activity), GO:0005524 (ATP binding), GO:0006468 (protein phosphorylation), GO:0016…
Niben101Scf04411g03013.1	0.443704	0.593893	0.778381	0.274014	7.93963	8.79653	11.0796	6.00538	1.06336e-28	3.33899e-27	2.80052	0.251964	4.57932	2.34967	0.022439	0.104533	0.0206942	0.104533	AT5G04020.1 *-** calmodulin binding LENGTH=1495 IPR012417 (Calmodulin-binding domain, plant) GO:0005516 (calmodulin binding)
Niben101Scf00073g04002.1	3.56405	4.38393	7.1341	2.68614	56.2545	77.7483	100.915	52.3091	3.63895e-28	1.09416e-26	2.79997	0.25444	5.91138	2.35093	0.00573741	0.123742	0.0112864	0.123742	AT2G26150.1 *-** heat shock transcription factor A2 LENGTH=345 IPR011991 (Winged helix-turn-helix DNA-binding domain), IPR027725 (Heat shock transcription factor family) GO:0003700 (sequence-specific DNA binding transcription factor activity), GO:0005634 (nucleus), GO:0006355 (regulation of transcription, DNA-templated), GO:0009408 (response to heat), GO:0043565 (sequence-specific DNA binding)
Niben101Scf01076g02011.1	12.5512	13.0533	25.3379	14.0062	268.864	295.371	283.129	192.859	1.17426e-47	1.28195e-45	2.79726	0.192886	6.81085	2.2994	0.00239345	0.0720165	0.00938338	0.0720165	sp|Q9SHB5|WRK55_ARATH *-** WRKY transcription factor 55 IPR003657 (DNA-binding WRKY) GO:0003700 (sequence-specific DNA binding transcription factor activity), GO:0006355 (regulation of transcription, DNA-templated), GO:0043565 (sequence-specific DNA binding)
Niben101Scf07751g01008.1	2.49623	2.70711	6.28451	3.59691	51.2816	53.0192	80.5336	54.2092	3.805e-32	1.51534e-30	2.79627	0.236929	5.18558	2.33026	0.012151	0.100119	0.0149585	0.100119	emb|CDY52515.1| *-*- BnaC03g61080D [Brassica napus]
Niben101Scf18384g00002.1	0.494212	0.666985	0.602398	0.810986	12.8376	17.3106	10.6341	7.56249	1.11051e-17	1.28531e-16	2.79477	0.326421	2.96457	2.29754	0.142594	-0.0657174	0.0705073	0.0705073	AT4G34580.1 *-*- Sec14p-like phosphatidylinositol transfer family protein LENGTH=554 IPR001251 (CRAL-TRIO domain), IPR011074 (CRAL/TRIO, N-terminal domain)
Niben101Scf02895g01003.1	0.473432	0.430549	0.395047	0.378127	7.46122	7.06926	9.08424	5.50958	5.95282e-47	6.40568e-45	2.7936	0.194131	3.92395	2.2519	0.0434639	-0.017652	0.0319097	0.0319097	AT3G13870.1 *-** Root hair defective 3 GTP-binding protein (RHD3) LENGTH=802 IPR008803 (RHD3/Sey1), IPR027417 (P-loop containing nucleoside triphosphate hydrolase) GO:0005525 (GTP binding)
Niben101Scf06889g00007.1	1.6669	1.57462	2.23487	0.386381	20.5284	26.3696	22.7496	15.3939	9.31761e-13	6.30605e-12	2.79124	0.390918	4.30851	2.48798	0.0421954	0.263438	0.0245456	0.263438	gb|AID55053.1| *-*- disease resistance protein, partial [Solanum habrochaites] IPR002182 (NB-ARC), IPR027417 (P-loop containing nucleoside triphosphate hydrolase) GO:0043531 (ADP binding)
Niben101Scf06926g00003.1	0.764782	0.600894	2.05765	0.412995	9.26215	12.4255	24.3747	12.1066	6.18264e-13	4.27447e-12	2.78987	0.387676	3.96246	2.48146	0.0412569	0.259328	0.0310514	0.259328	AT3G55880.2 *-*- Alpha/beta hydrolase related protein LENGTH=215 IPR019498 (MENTAL domain)
Niben101Scf01376g04032.1	0.762573	0.654793	2.07768	0.901286	11.9204	11.7056	54.7088	10.7653	1.31645e-09	6.02552e-09	2.78925	0.459864	3.77287	2.58536	0.115297	0.307653	0.0356032	0.307653	sp|Q9SEE4|PIRL_SOLLC *-*- Pirin-like protein IPR012093 (Pirin), IPR014710 (RmlC-like jelly roll fold)
Niben101Scf06616g03009.1	0.760087	0.989605	2.21239	0.550313	13.7497	11.7316	29.3974	16.6561	4.28681e-15	3.77205e-14	2.78889	0.355443	3.91976	2.43884	0.0560666	0.196612	0.0320049	0.196612	sp|P81391|MYB05_ANTMA *-*- Myb-related protein 305 IPR009057 (Homeodomain-like) GO:0003677 (DNA binding), GO:0003682 (chromatin binding)
Niben101Scf25794g00004.1	20.9664	20.8552	38.6309	20.7025	361.69	497.77	467.176	305.925	4.95037e-49	5.92074e-47	2.78785	0.18942	7.89711	2.28212	0.000828724	0.070931	0.0090455	0.070931	AT5G47040.1 *-*- lon protease 2 LENGTH=888 IPR015947 (PUA-like domain), IPR027065 (Lon protease), IPR027417 (P-loop containing nucleoside triphosphate hydrolase) GO:0004176 (ATP-dependent peptidase activity), GO:0004252 (serine-type endopeptidase activity), GO:0005524 (ATP binding), GO:0006508 (proteolysis), GO:0006515 (misfolded or incompletely synthesized protein catabolic process), GO:0030163 …
Niben101Scf02411g00017.1	0.0583538	0.0879968	0.227563	0.144111	1.87743	2.64506	2.55818	1.79422	2.77964e-14	2.22816e-13	2.78766	0.366403	2.68212	2.34607	0.175931	-0.0291983	0.092571	0.092571	AT4G21380.1 *-** receptor kinase 3 LENGTH=850 IPR000858 (S-locus glycoprotein), IPR001480 (Bulb-type lectin domain), IPR003609 (Apple-like), IPR011009 (Protein kinase-like domain), IPR013320 (Concanavalin A-like lectin/glucanase domain), IPR024171 (S-receptor-like serine/threonine-protein kinase) GO:0004672 (protein kinase activity), GO:0004674 (protein serine/threonine kinase activity), GO:00055…
Niben101Scf02366g04011.1	0.496578	0.448957	1.23766	0.298809	10.6532	6.65013	12.9934	10.2201	5.26575e-19	7.00019e-18	2.78657	0.312869	2.95476	2.37419	0.124605	0.0569553	0.0711688	0.0711688	AT1G27045.1 *-*- Homeobox-leucine zipper protein family LENGTH=227 IPR009057 (Homeodomain-like) GO:0003677 (DNA binding), GO:0006355 (regulation of transcription, DNA-templated), GO:0043565 (sequence-specific DNA binding)
Niben101Scf00313g07005.1	5.70175	10.2749	15.2795	8.23525	159.672	174.179	158.795	121.806	1.01705e-36	5.72645e-35	2.78535	0.220055	6.39983	2.29963	0.00324148	0.0936073	0.0100186	0.0936073	sp|Q8GT20|BEBT_TOBAC *-*- Benzyl alcohol O-benzoyltransferase IPR003480 (Transferase), IPR023213 (Chloramphenicol acetyltransferase-like domain) GO:0016747 (transferase activity, transferring acyl groups other than amino-acyl groups)
Niben101Scf03029g01010.1	3.72056	2.79086	7.44921	3.51633	55.1482	59.231	122.319	48.6125	5.01662e-21	8.06849e-20	2.78458	0.295953	6.63651	2.36554	0.0030967	0.17208	0.00961687	0.17208	sp|Q9LI83|ALA10_ARATH *-** Phospholipid-transporting ATPase 10 IPR006539 (P-type ATPase, subfamily IV), IPR008250 (P-type ATPase, A domain) GO:0000166 (nucleotide binding), GO:0000287 (magnesium ion binding), GO:0004012 (phospholipid-translocating ATPase activity), GO:0005524 (ATP binding), GO:0015914 (phospholipid transport), GO:0016021 (integral component of membrane), GO:0046872 (metal ion bin…
Niben101Scf07042g01006.1	2.02614	1.95552	5.70848	1.63077	35.5082	40.8947	73.6054	26.3261	3.19432e-15	2.84879e-14	2.78389	0.353148	4.94563	2.4281	0.0162265	0.233201	0.0168443	0.233201	AT5G57010.1 *-*- calmodulin-binding family protein LENGTH=495
Niben101Scf00530g04002.1	0.222571	0.671772	1.27138	0.634429	7.51971	10.2876	19.9053	7.81727	1.91402e-12	1.24945e-11	2.78242	0.395195	3.35394	2.47969	0.0794775	0.232881	0.0495771	0.232881	sp|O64896|TPPA_ARATH *-** Trehalose-phosphate phosphatase A IPR006379 (HAD-superfamily hydrolase, subfamily IIB), IPR023214 (HAD-like domain) GO:0003824 (catalytic activity), GO:0005992 (trehalose biosynthetic process), GO:0008152 (metabolic process)
Niben101Scf15156g01003.1	0.849077	0.160561	1.16986	0.310003	9.18873	5.55288	13.4968	9.33412	1.1967e-10	6.25324e-10	2.77639	0.431133	2.81401	2.52103	0.157028	0.214724	0.08145	0.214724	sp|Q9ZNV9|AHP1_ARATH *-*- Histidine-containing phosphotransfer protein 1 IPR008207 (Signal transduction histidine kinase, phosphotransfer (Hpt) domain) GO:0000160 (phosphorelay signal transduction system), GO:0004871 (signal transducer activity)
Niben101Scf01420g00001.1	0.489903	0.247742	0.769948	0.341429	8.43713	10.7961	13.1176	4.52908	4.63671e-11	2.54764e-10	2.77603	0.421752	2.30782	2.35465	0.221827	-0.0435305	0.133921	0.133921	gb|ACG44885.1| *-** universal stress protein family protein [Zea mays] IPR014729 (Rossmann-like alpha/beta/alpha sandwich fold) GO:0006950 (response to stress)
Niben101Scf08057g00006.1	5.19983	3.75948	7.57012	6.42735	106.243	86.5649	94.9461	76.9412	1.13043e-62	3.03237e-60	2.77569	0.166121	5.46821	2.24859	0.0080505	0.0471421	0.0131684	0.0471421	sp|Q9LQU4|PCR2_ARATH *-*- Protein PLANT CADMIUM RESISTANCE 2 IPR006461 (Uncharacterised protein family Cys-rich)
Niben101Scf04133g02029.1	0.215175	0.392618	0.727023	0.214661	6.3818	4.58161	12.1265	4.25417	1.65382e-15	1.52229e-14	2.7724	0.348078	2.83312	2.40375	0.160985	0.0813317	0.079963	0.0813317	sp|Q9FLJ2|NC100_ARATH *-*- NAC domain-containing protein 100 IPR003441 (NAC domain) GO:0003677 (DNA binding), GO:0006355 (regulation of transcription, DNA-templated)
Niben101Scf05883g00008.1	0.61087	0.922982	0.826497	0.732656	12.7278	15.5906	12.9951	10.7892	6.38032e-38	3.95401e-36	2.77091	0.215248	3.71595	2.21627	0.0555162	-0.0291743	0.0371474	0.0371474	sp|C4XGC2|NQOR_DESMR *-*- NAD(P)H dehydrogenase (quinone) IPR010089 (Flavoprotein WrbA), IPR029039 (Flavoprotein-like) GO:0010181 (FMN binding), GO:0016491 (oxidoreductase activity), GO:0045892 (negative regulation of transcription, DNA-templated)
Niben101Scf01239g01007.1	1.35015	1.52406	1.56449	0.795395	19.5832	24.7535	24.4242	16.6872	2.40986e-54	3.95207e-52	2.77036	0.178464	4.11435	2.24743	0.0318985	0.0318001	0.0279453	0.0318001	sp|Q84MB3|ACCH1_ARATH *-*- 1-aminocyclopropane-1-carboxylate oxidase homolog 1 IPR005123 (Oxoglutarate/iron-dependent dioxygenase), IPR026992 (Non-haem dioxygenase N-terminal domain), IPR027443 (Isopenicillin N synthase-like) GO:0016491 (oxidoreductase activity), GO:0016706 (oxidoreductase activity, acting on paired donors, with incorporation or reduction of molecular oxygen, 2-oxoglutarate as on…
Niben101Scf02340g01003.1	1.0559	1.3155	9.69501	2.39863	33.5031	26.138	154.792	17.1475	5.77358e-05	0.000144157	2.77021	0.688785	4.82399	3.00588	0.0211143	0.927734	0.0179615	0.927734	AT4G27450.1 *-*- Aluminium induced protein with YGL and LRDR motifs LENGTH=250 IPR024286 (Domain of unknown function DUF3700), IPR029055 (Nucleophile aminohydrolases, N-terminal)
Niben101Scf04099g00003.1	0.15924	0.120138	0.707473	0.312134	4.79073	5.28396	5.20529	4.66968	4.20368e-12	2.63511e-11	2.7683	0.399457	2.5214	2.38062	0.210756	0.012143	0.108375	0.108375	sp|Q8GUH1|PUB33_ARATH *-*- U-box domain-containing protein 33 IPR014729 (Rossmann-like alpha/beta/alpha sandwich fold) GO:0006950 (response to stress)
Niben101Scf04060g03003.1	1.28908	1.70251	2.47284	1.60503	27.4326	29.9332	36.4958	20.547	1.28778e-53	2.0151e-51	2.76555	0.179401	4.89251	2.24039	0.0174686	0.0469006	0.0173157	0.0469006	AT2G17760.1 *-*- Eukaryotic aspartyl protease family protein LENGTH=513 IPR001461 (Aspartic peptidase), IPR021109 (Aspartic peptidase domain) GO:0004190 (aspartic-type endopeptidase activity), GO:0006508 (proteolysis)
Niben101Scf29981g00002.1	3.63742	3.81141	9.26317	3.44955	57.4012	68.6056	104.683	72.8185	5.46271e-26	1.36495e-24	2.76515	0.26227	5.79363	2.30251	0.00654838	0.131022	0.0116904	0.131022	AT3G12620.1 *-** Protein phosphatase 2C family protein LENGTH=385 IPR001932 (Protein phosphatase 2C (PP2C)-like domain), IPR015655 (Protein phosphatase 2C) GO:0003824 (catalytic activity), GO:0004722 (protein serine/threonine phosphatase activity), GO:0006470 (protein dephosphorylation)
Niben101Scf06183g04008.1	0.162484	0.123092	1.27591	0.241169	3.66372	3.726	15.4862	4.27932	1.35636e-06	4.2136e-06	2.76155	0.571595	2.59006	2.739	0.172627	0.480815	0.101298	0.480815	sp|Q9SIN2|TBL39_ARATH *-*- Protein trichome birefringence-like 39 IPR026057 (PC-Esterase)
Niben101Scf13185g00010.1	0.261324	0.736143	0.548813	0.108919	4.47858	6.30216	9.00329	4.33769	5.73856e-11	3.11658e-10	2.76069	0.421454	3.26962	2.48204	0.140931	0.214316	0.0533013	0.214316	sp|B5WWZ8|FAO1_LOTJA *-** Long-chain-alcohol oxidase FAO1 IPR012400 (Alcohol dehydrogenase, long-chain fatty) GO:0016614 (oxidoreductase activity, acting on CH-OH group of donors), GO:0046577 (long-chain-alcohol oxidase activity), GO:0050660 (flavin adenine dinucleotide binding), GO:0055114 (oxidation-reduction process)
Niben101Scf02104g01010.1	1.47721	2.75991	4.97883	2.09035	31.5885	45.9657	57.5533	33.4619	2.65972e-20	3.99065e-19	2.75992	0.298956	5.56	2.32955	0.0084735	0.170276	0.0126875	0.170276	AT3G23820.1 *-** UDP-D-glucuronate 4-epimerase 6 LENGTH=460 IPR001509 (NAD-dependent epimerase/dehydratase, N-terminal domain), IPR008089 (Nucleotide sugar epimerase) GO:0003824 (catalytic activity), GO:0005975 (carbohydrate metabolic process), GO:0016857 (racemase and epimerase activity, acting on carbohydrates and derivatives), GO:0050662 (coenzyme binding)
Niben101Scf02296g00017.1	6.53169	7.07672	13.1663	6.99665	107.504	141.496	156.501	115.63	3.42834e-50	4.34971e-48	2.75815	0.185144	6.82439	2.23231	0.00219168	0.0663647	0.00936746	0.0663647	sp|Q9LK24|FB327_ARATH *-*- F-box protein IPR001810 (F-box domain), IPR017900 (4Fe-4S ferredoxin, iron-sulphur binding, conserved site) GO:0005515 (protein binding)
Niben101Scf02122g01014.1	1.13832	0.588193	2.48152	1.05895	16.628	15.5752	26.9481	17.4995	1.23939e-18	1.58588e-17	2.75628	0.312819	4.50755	2.33834	0.0312642	0.164448	0.0216254	0.164448	AT1G11050.1 *-** Protein kinase superfamily protein LENGTH=625 IPR011009 (Protein kinase-like domain), IPR013320 (Concanavalin A-like lectin/glucanase domain) GO:0004672 (protein kinase activity), GO:0004674 (protein serine/threonine kinase activity), GO:0005524 (ATP binding), GO:0006468 (protein phosphorylation), GO:0016772 (transferase activity, transferring phosphorus-containing groups)
Niben101Scf00618g01019.1	0.340605	0.694146	0.902296	0.566623	11.3349	11.1004	9.59232	7.55955	5.5096e-30	1.88274e-28	2.75509	0.242185	3.87442	2.25029	0.0842465	0.010931	0.0330606	0.0330606	sp|D4GYV5|SUFS_HALVD *-*- Cysteine desulfurase IPR015424 (Pyridoxal phosphate-dependent transferase) GO:0003824 (catalytic activity), GO:0008152 (metabolic process), GO:0030170 (pyridoxal phosphate binding)
Niben101Scf08123g00001.1	1.88188	2.23253	5.83276	1.75176	30.4926	25.5283	85.5274	43.3385	9.21083e-12	5.50904e-11	2.75201	0.403619	5.00722	2.44314	0.0141735	0.311643	0.0163256	0.311643	AT5G01210.1 *-** HXXXD-type acyl-transferase family protein LENGTH=475 IPR003480 (Transferase), IPR023213 (Chloramphenicol acetyltransferase-like domain) GO:0016747 (transferase activity, transferring acyl groups other than amino-acyl groups)
Niben101Scf00138g03003.1	0.873195	0.839625	1.2177	1.29182	13.4598	18.8748	19.5142	15.5509	1.46979e-91	1.37995e-88	2.75147	0.135584	4.81512	2.19453	0.0175004	0.0192657	0.0180485	0.0192657	AT3G26560.1 *-** ATP-dependent RNA helicase, putative LENGTH=1168 IPR001482 (Type II secretion system protein E), IPR001650 (Helicase, C-terminal), IPR007502 (Helicase-associated domain), IPR011709 (Domain of unknown function DUF1605), IPR014001 (Helicase superfamily 1/2, ATP-binding domain), IPR027417 (P-loop containing nucleoside triphosphate hydrolase) GO:0003676 (nucleic acid binding), GO:000…
Niben101Scf00551g06025.1	0.575564	0.361246	0.600054	0.918465	13.1105	9.12545	7.23759	10.1331	2.49704e-35	1.26213e-33	2.75113	0.2218	3.67515	2.24356	0.0600787	0.0345001	0.0383122	0.0383122	sp|Q9M9A5|PCR6_ARATH --*- Protein PLANT CADMIUM RESISTANCE 6
Niben101Scf01506g02001.1	2.07569	2.18918	2.42091	1.70356	38.4874	41.0688	27.792	27.4017	6.29787e-93	6.75762e-90	2.74941	0.134461	5.65303	2.19078	0.00690214	0.0292572	0.0122513	0.0292572	sp|Q41238|LOX16_SOLTU *-*- Linoleate 9S-lipoxygenase 6 IPR000907 (Lipoxygenase), IPR008976 (Lipase/lipooxygenase, PLAT/LH2), IPR027433 (Lipoxygenase, domain 3) GO:0005515 (protein binding), GO:0016491 (oxidoreductase activity), GO:0016702 (oxidoreductase activity, acting on single donors with incorporation of molecular oxygen, incorporation of two atoms of oxygen), GO:0046872 (metal ion binding),…
Niben101Scf07191g02024.1	0.535909	0.135053	1.1385	0.503879	7.17061	10.1196	8.87845	7.00556	3.55161e-12	2.24471e-11	2.7482	0.3952	2.92749	2.42564	0.134436	0.17793	0.073043	0.17793	AT5G08240.1 *-*- unknown protein; BEST Arabidopsis thaliana protein match is: unknown protein . LENGTH=258
Niben101Scf03200g01014.1	0.838408	0.298696	1.71576	0.655046	13.0811	10.141	17.8086	9.52567	6.61778e-14	5.08035e-13	2.74522	0.366262	3.60059	2.38318	0.105168	0.163128	0.0405772	0.163128	sp|P25765|CHI12_ORYSJ *-** Chitinase 12 IPR016283 (Glycoside hydrolase, family 19), IPR023346 (Lysozyme-like domain) GO:0004568 (chitinase activity), GO:0005975 (carbohydrate metabolic process), GO:0006032 (chitin catabolic process), GO:0008061 (chitin binding), GO:0016998 (cell wall macromolecule catabolic process)
Niben101Scf00404g01016.1	0.349885	0.264849	1.3868	0.764902	9.13635	5.977	16.2238	8.37711	5.24465e-11	2.86658e-10	2.7436	0.417988	3.74671	2.45017	0.0527502	0.296677	0.0363015	0.296677	gb|AES63728.2| *-*- lysine ketoglutarate reductase trans-splicing-like protein [Medicago truncatula] IPR007877 (Protein of unknown function DUF707)
Niben101Scf10366g00012.1	1.81214	0.902839	2.38331	1.60538	21.56	22.353	35.4523	23.0703	1.47246e-32	6.03691e-31	2.74176	0.230754	5.26044	2.23906	0.0119073	0.0945871	0.0144382	0.0945871	sp|P46824|KLC_DROME *-*- Kinesin light chain IPR011990 (Tetratricopeptide-like helical domain) GO:0005515 (protein binding)
Niben101Scf06078g02030.1	0.511956	0.518437	1.92358	0.70689	10.0866	8.90819	21.4109	12.2304	4.36567e-14	3.4271e-13	2.7398	0.362906	4.48328	2.37049	0.215171	0.048231	0.0219542	0.048231	AT5G61630.1 *-*- unknown protein; BEST Arabidopsis thaliana protein match is: unknown protein . LENGTH=147
Niben101Scf02050g00011.1	0.149925	0.226732	0.202156	0.179468	3.74691	3.03514	3.90821	2.38253	5.57546e-20	8.14416e-19	2.73796	0.299157	3.05428	2.17448	0.114219	-0.0761393	0.0647704	0.0647704	sp|Q9LIG2|RLK6_ARATH *-** Receptor-like protein kinase IPR000858 (S-locus glycoprotein), IPR001480 (Bulb-type lectin domain), IPR003609 (Apple-like), IPR011009 (Protein kinase-like domain), IPR013320 (Concanavalin A-like lectin/glucanase domain) GO:0004672 (protein kinase activity), GO:0004674 (protein serine/threonine kinase activity), GO:0005524 (ATP binding), GO:0006468 (protein phosphorylatio…
Niben101Scf02291g04024.1	0.259496	0.279889	0.627025	0.258333	4.62964	5.94509	5.98502	4.88899	2.65351e-18	3.28669e-17	2.73795	0.313792	4.0097	2.22309	0.166891	-0.0720671	0.0300396	0.0300396	AT1G53570.1 *-** mitogen-activated protein kinase kinase kinase 3 LENGTH=609 IPR011009 (Protein kinase-like domain) GO:0004672 (protein kinase activity), GO:0004674 (protein serine/threonine kinase activity), GO:0005524 (ATP binding), GO:0006468 (protein phosphorylation), GO:0016772 (transferase activity, transferring phosphorus-containing groups)
Niben101Scf03817g16010.1	7.0925	9.70787	12.1035	7.0122	149.558	141.111	153.168	108.261	5.30585e-71	2.26433e-68	2.73662	0.153604	6.93687	2.18019	0.00230306	0.0448855	0.00924721	0.0448855	sp|B0U833|DNAJ_METS4 *-*- Chaperone protein DnaJ IPR012724 (Chaperone DnaJ) GO:0005524 (ATP binding), GO:0006457 (protein folding), GO:0009408 (response to heat), GO:0031072 (heat shock protein binding), GO:0051082 (unfolded protein binding)
Niben101Scf04007g07024.1	1.62631	1.25647	3.40986	1.07783	19.4073	26.3804	45.8293	19.4076	2.00595e-17	2.25887e-16	2.73549	0.322071	5.47983	2.3158	0.00908332	0.198376	0.0131048	0.198376	sp|O48724|WEB1_ARATH *-*- Protein WEAK CHLOROPLAST MOVEMENT UNDER BLUE LIGHT 1 IPR008545 (WEB family)
Niben101Scf00046g09009.1	0.117622	0.198389	0.387047	0.0648112	2.55577	2.47379	4.80072	1.98233	7.41454e-13	5.08219e-12	2.73546	0.381431	2.83265	2.38734	0.175579	0.1154	0.079999	0.1154	sp|B9SLR1|Y231_RICCO *-*- UPF0392 protein RCOM_0530710 IPR008166 (Domain of unknown function DUF23)
Niben101Scf03046g04015.1	0.110491	0.277971	0.966931	0.571037	6.50704	9.16243	5.46248	4.09436	4.84194e-09	2.0598e-08	2.73184	0.46678	3.50084	2.50578	0.104225	0.331542	0.0439141	0.331542	AT2G36780.1 *-*- UDP-Glycosyltransferase superfamily protein LENGTH=496 IPR002213 (UDP-glucuronosyl/UDP-glucosyltransferase) GO:0008152 (metabolic process), GO:0016758 (transferase activity, transferring hexosyl groups)
Niben101Scf18771g00012.1	12.0885	16.3191	26.1222	12.7546	240.57	270.076	299.787	201.124	1.18408e-42	9.97046e-41	2.73013	0.199442	5.60752	2.19779	0.00896948	0.070585	0.0124576	0.070585	AT2G37970.1 *-*- SOUL heme-binding family protein LENGTH=225 IPR006917 (SOUL haem-binding protein), IPR011256 (Regulatory factor, effector binding domain)
Niben101Scf04184g06002.1	0.264262	0.160139	0.170529	0.0504418	2.37278	2.42764	4.26731	2.14396	1.17251e-11	6.93335e-11	2.72968	0.402397	2.34711	2.29063	0.195059	-0.0063705	0.128787	0.128787	sp|P48738|PIPNA_RABIT *-*- Phosphatidylinositol transfer protein alpha isoform IPR001666 (Phosphatidylinositol transfer protein), IPR023393 (START-like domain) GO:0005622 (intracellular), GO:0006810 (transport)
Niben101Scf01445g00016.1	8.48484	9.27441	20.5955	9.71833	125.429	171.44	255.397	165.994	4.97307e-28	1.46712e-26	2.72883	0.248613	6.85194	2.23353	0.00219008	0.121426	0.00933602	0.121426	sp|P43157|CYSP_SCHJA *-** Cathepsin B-like cysteine proteinase IPR013128 (Peptidase C1A), IPR025660 (Cysteine peptidase, histidine active site), IPR025661 (Cysteine peptidase, asparagine active site) GO:0006508 (proteolysis), GO:0008234 (cysteine-type peptidase activity)
Niben101Scf10053g00011.1	2.93778	2.4008	4.9974	2.46325	43.3122	47.0409	78.8434	31.5573	6.93784e-27	1.87902e-25	2.72818	0.254128	5.46223	2.23727	0.00885493	0.120307	0.0132014	0.120307	sp|Q9MA90|PNC1_ARATH *-*- Peroxisomal adenine nucleotide carrier 1 IPR018108 (Mitochondrial substrate/solute carrier), IPR023395 (Mitochondrial carrier domain)
Niben101Scf10169g00004.1	0.24287	0.610752	0.913679	0.32416	8.17091	7.94463	8.44361	7.03417	9.50953e-17	9.99805e-16	2.7238	0.327744	2.96691	2.24545	0.144482	0.00217134	0.0703509	0.0703509	sp|Q6K7E6|ERF1_ORYSJ *-** Ethylene-responsive transcription factor 1 IPR016177 (DNA-binding domain) GO:0003677 (DNA binding), GO:0003700 (sequence-specific DNA binding transcription factor activity), GO:0006355 (regulation of transcription, DNA-templated)
Niben101Scf11232g01012.1	1.53991	3.01318	3.74968	2.52714	32.2013	39.7402	66.899	29.8384	2.46084e-25	5.79053e-24	2.72248	0.261758	5.38591	2.23514	0.00992727	0.127108	0.013641	0.127108	gb|ABB69784.1| *-** beta-glucan-binding protein 4 [Medicago truncatula] IPR005200 (Endo-1,3(4)-beta-glucanase) GO:0016998 (cell wall macromolecule catabolic process), GO:0052861 (glucan endo-1,3-beta-glucanase activity, C-3 substituted reducing group), GO:0052862 (glucan endo-1,4-beta-glucanase activity, C-3 substituted reducing group)
Niben101Scf06396g00010.1	0.234182	0.170217	0.340002	0.236141	4.26911	4.196	4.36784	3.87848	7.84376e-16	7.48976e-15	2.72158	0.337807	2.70209	2.14237	0.137441	-0.107009	0.0907864	0.0907864	sp|Q9ZVD5|AGO4_ARATH *-*- Protein argonaute 4 IPR003100 (PAZ domain), IPR014811 (Domain of unknown function DUF1785) GO:0005515 (protein binding)
Niben101Scf00107g02001.1	1.8534	1.95103	3.90346	2.07049	32.3228	34.3642	52.3128	28.8483	4.18389e-36	2.25109e-34	2.72022	0.216821	5.15839	2.19477	0.0125871	0.0814355	0.0151558	0.0814355	AT4G34150.1 *-** Calcium-dependent lipid-binding (CaLB domain) family protein LENGTH=247 IPR000008 (C2 domain) GO:0005515 (protein binding)
Niben101Scf04407g00002.1	0.858855	1.02683	1.07033	0.797508	15.4742	18.0727	15.5805	10.1054	5.9934e-80	3.41033e-77	2.71954	0.143633	4.81796	2.14849	0.0185532	0.0227079	0.0180206	0.0227079	sp|P55339|ECSA_BACSU *-** ABC-type transporter ATP-binding protein EcsA IPR003439 (ABC transporter-like), IPR026082 (ABC transporter A, ABCA), IPR027417 (P-loop containing nucleoside triphosphate hydrolase) GO:0005215 (transporter activity), GO:0005524 (ATP binding), GO:0006810 (transport), GO:0016021 (integral component of membrane), GO:0016887 (ATPase activity)
Niben101Scf10120g01001.1	0.387934	0.357254	0.835536	0.370117	6.79683	8.31425	7.24302	6.20844	1.61325e-39	1.13669e-37	2.7149	0.206393	4.43088	2.17894	0.022274	0.0629223	0.0226888	0.0629223	AT4G21380.1 *-** receptor kinase 3 LENGTH=850 IPR000858 (S-locus glycoprotein), IPR001480 (Bulb-type lectin domain), IPR003609 (Apple-like), IPR011009 (Protein kinase-like domain), IPR013320 (Concanavalin A-like lectin/glucanase domain) GO:0004672 (protein kinase activity), GO:0004674 (protein serine/threonine kinase activity), GO:0005524 (ATP binding), GO:0006468 (protein phosphorylation), GO:00…
Niben101Scf01037g03001.1	2.55702	3.75833	3.54424	2.462	44.1057	54.3527	50.1219	39.1595	1.22217e-97	1.63923e-94	2.71104	0.129279	5.01088	2.12857	0.0128966	0.0205296	0.0162955	0.0205296	AT1G05060.1 *-*- unknown protein; Has 34 Blast hits to 34 proteins in 13 species: Archae - 0; Bacteria - 0; Metazoa - 0; Fungi - 0; Plants - 34; Viruses - 0; Other Eukaryotes - 0 (source: NCBI BLink). LENGTH=253
Niben101Scf06757g00019.1	3.82412	3.26931	7.22991	3.02422	60.5071	67.079	81.2334	44.7387	2.38341e-31	8.95986e-30	2.71088	0.232758	6.03299	2.19255	0.00559817	0.102755	0.0109073	0.102755	sp|Q9LYT1|PAO3_ARATH *-*- Polyamine oxidase 3 IPR002937 (Amine oxidase) GO:0016491 (oxidoreductase activity), GO:0055114 (oxidation-reduction process)
Niben101Scf08030g04001.1	1.33186	0.872604	3.74675	1.49314	20.0929	20.8197	45.1709	23.3916	6.37308e-13	4.39965e-12	2.70891	0.376643	3.63326	2.33982	0.0687304	0.21499	0.0395624	0.21499	sp|Q9BTZ2|DHRS4_HUMAN *-** Dehydrogenase/reductase SDR family member 4 IPR002347 (Glucose/ribitol dehydrogenase) GO:0008152 (metabolic process), GO:0016491 (oxidoreductase activity)
Niben101Scf05631g00010.1	56.1678	58.3487	69.808	32.3912	627.627	875.409	931.677	781.397	4.43847e-48	4.93156e-46	2.70375	0.185586	5.36011	2.1477	0.0092269	0.0596572	0.0137973	0.0596572	sp|P86809|NLTP2_APIGA *-*- Non-specific lipid-transfer protein 2 IPR016140 (Bifunctional inhibitor/plant lipid transfer protein/seed storage helical domain)
Niben101Scf02243g06019.1	0.292483	0.147595	0.407787	0.120432	3.14885	6.67824	3.42494	2.00919	1.11199e-13	8.31555e-13	2.70125	0.363713	3.36167	2.31156	0.08693	0.177644	0.0492542	0.177644	sp|Q9F234|AGL2_BACTQ *-*- Alpha-glucosidase 2 IPR000322 (Glycoside hydrolase family 31), IPR011013 (Galactose mutarotase-like domain) GO:0003824 (catalytic activity), GO:0004553 (hydrolase activity, hydrolyzing O-glycosyl compounds), GO:0005975 (carbohydrate metabolic process), GO:0030246 (carbohydrate binding)
Niben101Scf04940g01021.1	3.25877	3.56019	5.03251	3.10588	49.1393	54.0011	69.6834	50.9449	1.16684e-84	7.96741e-82	2.6985	0.138407	5.22986	2.11338	0.0112404	0.0270724	0.0146467	0.0270724	AT3G21790.1 *-*- UDP-Glycosyltransferase superfamily protein LENGTH=495 IPR002213 (UDP-glucuronosyl/UDP-glucosyltransferase) GO:0008152 (metabolic process), GO:0016758 (transferase activity, transferring hexosyl groups)
Niben101Scf02511g08002.1	1.38229	1.6547	2.95801	1.36581	21.9819	28.7535	35.454	22.326	2.08248e-37	1.24733e-35	2.6956	0.2109	4.57618	2.15232	0.0229467	0.0660109	0.0207336	0.0660109	sp|O64896|TPPA_ARATH *-** Trehalose-phosphate phosphatase A IPR006379 (HAD-superfamily hydrolase, subfamily IIB), IPR023214 (HAD-like domain) GO:0003824 (catalytic activity), GO:0005992 (trehalose biosynthetic process), GO:0008152 (metabolic process)
Niben101Scf13593g00007.1	2.6505	2.66151	5.69706	2.74965	42.3899	48.9902	66.5313	41.1409	3.43788e-36	1.85769e-34	2.69169	0.214281	5.22701	2.14877	0.0110952	0.0807378	0.0146664	0.0807378	gb|ACZ64221.1| *-*- RPM1 interacting protein 4 transcript 2 [Lactuca saligna] IPR008700 (Pathogenic type III effector avirulence factor Avr cleavage site)
Niben101Scf02699g01016.1	1.51826	2.2436	4.15448	1.84873	26.65	40.5214	47.6567	25.4537	7.90253e-24	1.63363e-22	2.68575	0.266845	5.56202	2.183	0.00799876	0.134414	0.0126775	0.134414	AT4G02940.1 *-*- oxidoreductase, 2OG-Fe(II) oxygenase family protein LENGTH=569 IPR027450 (Alpha-ketoglutarate-dependent dioxygenase AlkB-like)
Niben101Scf14536g00005.1	1.49726	0.647047	2.89047	0.982723	20.7188	21.8417	25.7093	16.7127	5.58793e-18	6.68621e-17	2.68536	0.310781	3.04282	2.2259	0.110835	0.0823342	0.0654724	0.0823342	AT3G20610.1 *-*- non-race specific disease resistance protein, putative LENGTH=222
Niben101Scf07370g02018.1	1.16773	1.57008	2.7682	1.55336	14.3046	23.3722	44.7392	25.3984	1.25936e-18	1.61088e-17	2.68532	0.304829	5.66357	2.21957	0.00690419	0.178937	0.0122055	0.178937	emb|CDY65073.1| *-*- BnaCnng45830D [Brassica napus]
Niben101Scf05541g01006.1	16.5438	22.1858	22.5112	14.5236	304.92	302.23	209.012	306.138	2.5954e-80	1.49954e-77	2.68486	0.141473	6.29828	2.09388	0.00323267	0.0367965	0.0102257	0.0367965	AT4G25660.1 *-*- PPPDE putative thiol peptidase family protein LENGTH=255 IPR008580 (PPPDE putative peptidase domain)
Niben101Scf07115g00024.1	4.16393	3.67637	6.7865	3.54483	52.4373	70.8514	103.718	45.6499	1.3963e-30	4.99886e-29	2.68375	0.233469	7.24616	2.1513	0.00136075	0.107655	0.00902369	0.107655	Unknown protein
Niben101Scf10650g02017.1	0.714203	1.04689	1.28115	0.611735	20.8691	17.7665	13.9389	5.79247	1.05977e-11	6.28745e-11	2.68289	0.394651	4.45186	2.2434	0.289108	-0.0711102	0.0223906	0.0223906	ref|NP_001047761.1| *-*- product [Oryza sativa Japonica Group]
Niben101Scf00851g00021.1	1.9193	2.58427	2.86582	1.14925	28.9687	36.6798	30.8252	24.5283	8.11073e-34	3.64788e-32	2.68152	0.221218	5.54478	2.13834	0.011263	0.0866114	0.0127639	0.0866114	gb|AID55065.1| *-*- disease resistance protein, partial [Solanum habrochaites] IPR001611 (Leucine-rich repeat) GO:0005515 (protein binding)
Niben101Scf14262g01005.1	2.66748	1.6256	3.5046	2.13286	27.542	35.4323	59.3366	27.8735	3.72147e-29	1.21109e-27	2.68143	0.239241	4.71545	2.15243	0.0187829	0.0956894	0.0190864	0.0956894	AT5G24270.1 *-** Calcium-binding EF-hand family protein LENGTH=222 IPR015757 (Calcineurin B protein) GO:0005509 (calcium ion binding)
Niben101Scf02305g01018.1	0.0644401	0.29172	0.431466	0.159432	3.02187	3.63171	4.53855	1.9781	2.79522e-11	1.57619e-10	2.68103	0.40274	2.99947	2.33174	0.11811	0.206288	0.06821	0.206288	AT1G65790.1 *-** receptor kinase 1 LENGTH=843 IPR000858 (S-locus glycoprotein), IPR003609 (Apple-like), IPR011009 (Protein kinase-like domain) GO:0004672 (protein kinase activity), GO:0005524 (ATP binding), GO:0006468 (protein phosphorylation), GO:0016772 (transferase activity, transferring phosphorus-containing groups), GO:0048544 (recognition of pollen)
Niben101Scf07488g00028.1	0.771326	0.556077	0.968304	0.648638	10.1815	11.2017	11.8874	9.90277	1.1507e-93	1.35045e-90	2.67859	0.130469	4.82425	2.07544	0.0160852	0.0136563	0.017959	0.017959	gb|AFC90734.1| *-** nucleotide-binding site leucine-rich repeat protein, partial [Rhododendron formosanum] IPR002182 (NB-ARC), IPR027417 (P-loop containing nucleoside triphosphate hydrolase) GO:0043531 (ADP binding)
Niben101Scf02790g01008.1	2.4988	2.91468	3.26236	1.64185	34.0329	35.6193	56.6592	27.2086	4.90332e-36	2.60459e-34	2.67608	0.213516	5.27823	2.12427	0.0105208	0.0806577	0.0143195	0.0806577	sp|Q9SLD2|DGAT1_ARATH *-** Diacylglycerol O-acyltransferase 1 IPR004299 (Membrane bound O-acyl transferase, MBOAT) GO:0004144 (diacylglycerol O-acyltransferase activity), GO:0008374 (O-acyltransferase activity), GO:0019432 (triglyceride biosynthetic process)
Niben101Scf06087g02007.1	1.78156	2.37848	5.93096	2.26971	32.6739	32.8439	73.0831	34.9366	1.70264e-16	1.73946e-15	2.67486	0.324565	5.07053	2.22484	0.0123285	0.198357	0.0158196	0.198357	AT1G68170.1 *-** nodulin MtN21 /EamA-like transporter family protein LENGTH=356 IPR000620 (EamA domain), IPR030184 (WAT1-related protein) GO:0016020 (membrane), GO:0016021 (integral component of membrane), GO:0022857 (transmembrane transporter activity)
Niben101Scf00247g00013.1	0.290944	0.16337	0.46568	0.368306	4.70196	6.44863	4.11084	3.92284	5.35867e-25	1.22263e-23	2.67464	0.259012	3.42964	2.13917	0.0876368	0.0234935	0.0465378	0.0465378	Unknown protein
Niben101Scf22403g00003.1	4.17478	5.33511	8.55635	5.19685	66.8169	82.3323	145.648	61.3355	3.74553e-28	1.12437e-26	2.6723	0.242896	4.70919	2.14148	0.0154946	0.102503	0.0191556	0.102503	ref|XP_007029572.1| *-*- Tetratricopeptide repeat-like superfamily protein isoform 9 [Theobroma cacao] gb|EOY10074.1| Tetratricopeptide repeat-like superfamily protein isoform 9 [Theobroma cacao]
Niben101Scf04944g03001.1	2.76509	1.95974	3.97607	2.06015	42.8122	55.3355	36.9441	26.2388	1.01894e-33	4.56094e-32	2.66908	0.220532	3.89816	2.1188	0.0576534	0.0396152	0.0325021	0.0396152	ref|XP_003603443.1| *-*- EG45-like domain containing protein [Medicago truncatula] IPR009009 (RlpA-like double-psi beta-barrel domain)
Niben101Scf04926g03003.1	2.12805	2.30741	3.37224	2.16125	39.765	39.8395	32.7487	34.2226	3.57074e-60	8.22694e-58	2.6679	0.163055	4.28818	2.05722	0.0282994	-0.000783866	0.0248742	0.0248742	sp|Q7XJE6|MCA1_ARATH *-*- Metacaspase-1 IPR029030 (Caspase-like domain) GO:0004197 (cysteine-type endopeptidase activity), GO:0006508 (proteolysis)
Niben101Scf06016g08007.1	1.14572	1.59934	3.89359	1.68452	25.9842	30.7018	25.6301	29.1127	3.31656e-24	7.08496e-23	2.66689	0.26275	4.19149	2.15043	0.0357594	0.102315	0.026523	0.102315	AT1G22160.1 *-*- Protein of unknown function (DUF581) LENGTH=147 IPR007650 (Zf-FLZ domain)
Niben101Scf05540g00015.1	0.109964	0.249894	0.427209	0.0540937	2.15955	3.25575	4.821	2.117	8.66435e-11	4.60761e-10	2.66477	0.410685	2.39888	2.31799	0.192623	0.144702	0.122334	0.144702	sp|Q8RXQ1|TBL35_ARATH *-*- Protein trichome birefringence-like 35 IPR025846 (PMR5 N-terminal domain), IPR026057 (PC-Esterase)
Niben101Scf03069g04005.1	0.48754	0.298465	0.941989	0.417604	6.36012	7.58023	8.47494	7.26432	3.65083e-29	1.19016e-27	2.66327	0.237585	3.84908	2.12334	0.0522082	0.0606846	0.0336711	0.0606846	gb|AEW48196.1| *-*- disease resistance protein RGH7 [Solanum chacoense] IPR002182 (NB-ARC), IPR027417 (P-loop containing nucleoside triphosphate hydrolase) GO:0043531 (ADP binding)
Niben101Scf01022g02008.1	0.120579	0.362938	1.01345	0.672297	7.7027	7.63109	5.86988	8.4097	9.17427e-12	5.4898e-11	2.66243	0.390449	2.57197	2.28664	0.150582	0.154319	0.103114	0.154319	gb|AFI47463.1| *-** invertase inhibitor [Solanum tuberosum] IPR006501 (Pectinesterase inhibitor domain) GO:0004857 (enzyme inhibitor activity), GO:0030599 (pectinesterase activity)
Niben101Scf09489g00010.1	0.475638	0.45078	0.559322	0.354045	6.36313	8.31256	5.80122	6.57347	6.22422e-70	2.46053e-67	2.66222	0.150597	4.47598	2.04974	0.0233048	0.00558085	0.0220544	0.0220544	sp|Q9C8G9|AB1C_ARATH *-*- ABC transporter C family member 1 IPR003439 (ABC transporter-like), IPR011527 (ABC transporter type 1, transmembrane domain), IPR027417 (P-loop containing nucleoside triphosphate hydrolase) GO:0005524 (ATP binding), GO:0006810 (transport), GO:0016021 (integral component of membrane), GO:0016887 (ATPase activity), GO:0042626 (ATPase activity, coupled to transmembrane move…
Niben101Scf05307g01001.1	13.4522	11.4901	23.831	16.4981	210.577	262.16	240.763	201.912	7.45729e-55	1.26153e-52	2.6622	0.170671	6.87497	2.07487	0.00207985	0.056177	0.00931075	0.056177	sp|Q9M040|PDC4_ARATH *-*- Pyruvate decarboxylase 4 IPR012001 (Thiamine pyrophosphate enzyme, N-terminal TPP-binding domain), IPR029035 (DHS-like NAD/FAD-binding domain), IPR029061 (Thiamin diphosphate-binding fold) GO:0030976 (thiamine pyrophosphate binding)
Niben101Scf03194g01013.1	2.73438	2.32389	3.70994	2.41724	38.2448	56.5043	36.5316	32.2084	1.74432e-61	4.36719e-59	2.66131	0.160854	5.93762	2.06794	0.00579245	0.0459557	0.0112021	0.0459557	sp|P55339|ECSA_BACSU *-** ABC-type transporter ATP-binding protein EcsA IPR003439 (ABC transporter-like), IPR026082 (ABC transporter A, ABCA), IPR027417 (P-loop containing nucleoside triphosphate hydrolase) GO:0005215 (transporter activity), GO:0005524 (ATP binding), GO:0006810 (transport), GO:0016021 (integral component of membrane), GO:0016887 (ATPase activity)
Niben101Scf09459g02011.1	0.477945	0.343218	1.09889	0.4181	6.93938	6.75577	13.7281	5.58109	5.0873e-17	5.49794e-16	2.65891	0.317116	4.32584	2.19234	0.0386101	0.162515	0.0242701	0.162515	sp|Q9NZU7|CABP1_HUMAN --** Calcium-binding protein 1 IPR011992 (EF-hand domain pair) GO:0005509 (calcium ion binding)
Niben101Scf19757g00001.1	0.368125	0.444612	1.79663	0.0724361	4.32612	2.71498	14.3326	11.0437	9.51052e-05	0.000230446	2.65753	0.680938	2.92247	2.81273	0.129218	0.798136	0.0733939	0.798136	sp|Q8K224|NAT10_MOUSE --*- N-acetyltransferase 10
Niben101Scf01333g00005.1	0.264671	0.400657	0.752207	0.359631	3.56215	5.22947	10.578	6.96191	2.82965e-17	3.13196e-16	2.65636	0.314237	4.15484	2.18535	0.106859	0.0906303	0.0271863	0.0906303	gb|ACN85259.1| *-** calcium ion binding protein [Oryza alta] IPR011992 (EF-hand domain pair) GO:0005509 (calcium ion binding)
Niben101Scf00577g07003.1	3.93353	8.27928	9.66045	5.74913	79.8175	94.8646	126.492	86.487	2.36795e-29	7.80757e-28	2.65507	0.236047	4.64957	2.10963	0.0180391	0.0933976	0.0198389	0.0933976	emb|CDX83565.1| *-*- BnaC07g23050D [Brassica napus]
Niben101Scf05363g02005.1	0.898057	1.42639	0.912728	0.435089	12.6699	7.94907	17.694	15.0943	3.2531e-20	4.84596e-19	2.65384	0.28814	3.52897	2.15458	0.081662	0.0843869	0.0429349	0.0843869	sp|Q03237|MYBB_CHICK *-*- Myb-related protein B IPR009057 (Homeodomain-like) GO:0003677 (DNA binding), GO:0003682 (chromatin binding)
Niben101Scf00163g22002.1	0.736637	0.950287	0.665516	0.0988021	14.7769	6.10015	5.16075	8.40362	1.3202e-08	5.31518e-08	2.65025	0.466312	2.77965	2.37958	0.115491	0.319404	0.0842004	0.319404	sp|Q9LW48|ERF5_NICSY *-** Ethylene-responsive transcription factor 5 IPR016177 (DNA-binding domain) GO:0003677 (DNA binding), GO:0003700 (sequence-specific DNA binding transcription factor activity), GO:0006355 (regulation of transcription, DNA-templated)
Niben101Scf06499g00001.1	0.668276	0.73594	0.774412	0.269804	12.4399	9.07908	5.61851	7.30058	4.04057e-19	5.433e-18	2.6447	0.295965	4.39083	2.14857	0.0289414	0.146249	0.0232742	0.146249	sp|Q9C5V5|GLR28_ARATH *-** Glutamate receptor 2.8 IPR017103 (Ionotropic glutamate receptor, plant), IPR028082 (Periplasmic binding protein-like I) GO:0004970 (ionotropic glutamate receptor activity), GO:0016020 (membrane)
Niben101Scf00338g03005.1	3.61747	3.454	4.00785	2.55759	41.6493	56.0271	64.4971	35.8615	2.51184e-58	5.01767e-56	2.64423	0.164228	5.53449	2.04393	0.00727671	0.046665	0.0128163	0.046665	sp|Q0WLC7|Y5053_ARATH *-*- CBS domain-containing protein CBSCBSPB4 IPR000270 (Phox/Bem1p), IPR000644 (CBS domain) GO:0005515 (protein binding)
Niben101Scf02375g00013.1	2.56938	2.23432	4.54167	2.80442	35.6393	45.8371	49.1011	37.0932	4.51719e-53	6.86814e-51	2.64322	0.172374	6.52186	2.04711	0.00258406	0.0568415	0.0097993	0.0568415	ref|NP_849739.1| *-** inactive poly [ADP-rib [Arabidopsis thaliana] gb|AEE31453.1| inactive poly [ADP-ribose] polymerase RCD1 [Arabidopsis thaliana] IPR012317 (Poly(ADP-ribose) polymerase, catalytic domain), IPR022003 (RST domain of plant C-terminal) GO:0003950 (NAD+ ADP-ribosyltransferase activity)
Niben101Scf00883g02011.1	3.11686	3.97949	6.68829	3.37578	40.9068	61.4436	81.5934	56.6903	2.08494e-30	7.40075e-29	2.64319	0.230636	5.40203	2.08731	0.00886677	0.0975191	0.0135453	0.0975191	emb|CDY18604.1| *-*- BnaA09g07910D [Brassica napus] IPR025520 (Domain of unknown function DUF4408)
Niben101Scf00821g15009.1	1.00674	2.2862	2.39187	1.45413	22.0475	25.5429	35.0107	17.8171	6.77371e-27	1.83938e-25	2.64011	0.245874	4.4462	2.09512	0.0208578	0.10005	0.0224704	0.10005	ref|NP_001254442.1| --*- Protein UNC-52, isoform i [Caenorhabditis elegans] emb|CCG28431.1| Protein UNC-52, isoform i [Caenorhabditis elegans] IPR006629 (LPS-induced tumour necrosis factor alpha factor)
Niben101Scf02217g05010.1	5.17521	5.24199	8.63728	4.81449	71.8496	87.2229	101.501	71.13	2.17912e-61	5.38401e-59	2.63911	0.159642	6.70314	2.03367	0.00249085	0.0484804	0.00952132	0.0484804	sp|P47735|RLK5_ARATH *-** Receptor-like protein kinase 5 IPR001611 (Leucine-rich repeat), IPR003591 (Leucine-rich repeat, typical subtype), IPR011009 (Protein kinase-like domain), IPR013210 (Leucine-rich repeat-containing N-terminal, type 2), IPR025875 (Leucine rich repeat 4) GO:0004672 (protein kinase activity), GO:0004674 (protein serine/threonine kinase activity), GO:0005515 (protein binding),…
Niben101Scf06091g05002.1	0.100075	0.0954002	0.15073	0.128804	1.46161	1.67356	2.47908	2.10448	3.47111e-11	1.93265e-10	2.63804	0.398191	2.63195	2.02803	0.21989	-0.173609	0.097223	0.097223	AT1G19780.1 *-** cyclic nucleotide gated channel 8 LENGTH=753 IPR000048 (IQ motif, EF-hand binding site), IPR003938 (Potassium channel, voltage-dependent, EAG/ELK/ERG) GO:0005216 (ion channel activity), GO:0005249 (voltage-gated potassium channel activity), GO:0005515 (protein binding), GO:0006811 (ion transport), GO:0006813 (potassium ion transport), GO:0016020 (membrane), GO:0055085 (transmembr…
Niben101Scf02520g00006.1	3.30797	3.57323	5.66231	2.8022	44.8317	48.663	81.9886	42.9431	1.26753e-34	6.10282e-33	2.63789	0.214938	5.49958	2.06733	0.00759805	0.0847983	0.0129985	0.0847983	sp|P53811|PIPNB_MOUSE *-*- Phosphatidylinositol transfer protein beta isoform IPR001666 (Phosphatidylinositol transfer protein), IPR023393 (START-like domain) GO:0005622 (intracellular), GO:0006810 (transport)
Niben101Scf06301g03008.1	6.82562	5.39102	10.7926	6.32653	75.6327	87.7924	169.499	92.3219	1.11714e-31	4.32964e-30	2.63341	0.224862	4.86048	2.06806	0.0161145	0.0850118	0.017612	0.0850118	Unknown protein
Niben101Scf01569g02006.1	1.15319	0.290484	0.725809	0.379298	7.81528	12.5014	9.03909	9.31032	1.43443e-10	7.43137e-10	2.62948	0.410075	2.34602	2.10478	0.207397	-0.0565426	0.128926	0.128926	sp|P10973|NLTPA_RICCO *-*- Non-specific lipid-transfer protein A IPR000528 (Plant lipid transfer protein/Par allergen), IPR016140 (Bifunctional inhibitor/plant lipid transfer protein/seed storage helical domain)
Niben101Scf00887g04011.1	0.248707	0	0.480393	0.0236603	0.78305	1.83028	2.14472	0.895211	0.00200894	0.00397376	2.62551	0.849979	2.43912	3.20802	0.0888261	1.3561	0.117553	1.3561	sp|Q9LHP4|RCH2_ARATH *-** Receptor-like protein kinase 2 IPR001611 (Leucine-rich repeat), IPR003591 (Leucine-rich repeat, typical subtype), IPR011009 (Protein kinase-like domain), IPR013210 (Leucine-rich repeat-containing N-terminal, type 2), IPR013320 (Concanavalin A-like lectin/glucanase domain) GO:0004672 (protein kinase activity), GO:0004674 (protein serine/threonine kinase activity), GO:0005…
Niben101Scf06846g04002.1	0.846022	0.692794	2.48091	1.00677	14.4817	14.1521	23.0817	13.4875	7.54136e-18	8.8838e-17	2.62483	0.304987	3.94887	2.12796	0.0492786	0.136756	0.0313508	0.136756	AT5G49690.1 *-*- UDP-Glycosyltransferase superfamily protein LENGTH=460 IPR002213 (UDP-glucuronosyl/UDP-glucosyltransferase) GO:0008152 (metabolic process), GO:0016758 (transferase activity, transferring hexosyl groups)
Niben101Scf08873g01022.1	1.28165	1.19404	1.19793	0.508883	12.0457	16.9588	17.3724	10.5747	3.71434e-26	9.44427e-25	2.61934	0.24759	4.44644	2.06536	0.0212151	0.101386	0.022467	0.101386	AT5G50160.1 *-** ferric reduction oxidase 8 LENGTH=728 IPR013121 (Ferric reductase, NAD binding) GO:0016491 (oxidoreductase activity), GO:0055114 (oxidation-reduction process)
Niben101Scf02069g01002.1	1.42186	4.08754	0.324848	0.304842	12.6773	16.0806	21.4087	13.4253	1.84054e-07	6.42514e-07	2.61845	0.502123	2.36901	2.39116	0.164243	0.340012	0.126015	0.340012	AT5G41810.1 *-*- unknown protein; BEST Arabidopsis thaliana protein match is: unknown protein . LENGTH=288
Niben101Scf01189g04025.1	0.141823	0.955497	0.461293	0.546365	6.9897	8.61996	9.50295	5.04024	7.44093e-12	4.51517e-11	2.61829	0.382292	2.41606	2.1604	0.172026	0.0632969	0.120268	0.120268	AT1G65690.1 *-*- Late embryogenesis abundant (LEA) hydroxyproline-rich glycoprotein family LENGTH=252 IPR004864 (Late embryogenesis abundant protein, LEA-14)
Niben101Scf00428g12019.1	4.29936	3.86688	9.51118	5.21311	53.6071	67.7293	136.156	61.2872	2.50278e-19	3.44672e-18	2.61809	0.291266	6.59479	2.10384	0.00401405	0.165658	0.00968077	0.165658	AT2G35660.1 *-*- FAD/NAD(P)-binding oxidoreductase family protein LENGTH=439 IPR002938 (Monooxygenase, FAD-binding)
Niben101Scf06396g00011.1	0.329612	0.499138	0.3727	0.331037	5.80872	4.21071	8.5834	6.77197	1.13724e-11	6.73009e-11	2.61686	0.385514	2.46648	2.00322	0.18283	-0.128385	0.114413	0.114413	sp|Q9SDG8|AGO4A_ORYSJ *-*- Protein argonaute 4A IPR012337 (Ribonuclease H-like domain) GO:0003676 (nucleic acid binding), GO:0005515 (protein binding)
Niben101Scf04122g05014.1	5.2706	4.38629	8.50495	5.96868	74.4678	90.3323	87.1791	73.2549	6.15763e-68	2.20238e-65	2.61276	0.150014	6.07952	1.98901	0.00416327	0.0408453	0.0107704	0.0408453	AT1G11260.1 *-** sugar transporter 1 LENGTH=522 IPR005828 (General substrate transporter), IPR020846 (Major facilitator superfamily domain) GO:0005215 (transporter activity), GO:0016020 (membrane), GO:0016021 (integral component of membrane), GO:0022857 (transmembrane transporter activity), GO:0022891 (substrate-specific transmembrane transporter activity), GO:0055085 (transmembrane transport)
Niben101Scf00539g05012.1	0.247306	0.308547	0.181231	0.338308	4.70849	5.27511	2.89376	3.29866	8.68449e-17	9.17945e-16	2.6109	0.313753	3.02038	2.0095	0.130007	-0.0578584	0.0668739	0.0668739	AT1G76040.2 *-** calcium-dependent protein kinase 29 LENGTH=561 IPR011009 (Protein kinase-like domain), IPR011992 (EF-hand domain pair) GO:0004672 (protein kinase activity), GO:0004674 (protein serine/threonine kinase activity), GO:0005509 (calcium ion binding), GO:0005524 (ATP binding), GO:0006468 (protein phosphorylation), GO:0016772 (transferase activity, transferring phosphorus-containing gro…
Niben101Scf13000g02006.1	0.238629	0.121923	0.168741	0.200924	1.90138	4.2666	2.4669	2.82151	3.87147e-13	2.7381e-12	2.60889	0.359353	2.74162	2.0199	0.170906	-0.0831311	0.087363	0.087363	sp|Q9XI23|BOR4_ARATH *-*- Boron transporter 4 IPR003020 (Bicarbonate transporter, eukaryotic) GO:0005452 (inorganic anion exchanger activity), GO:0006820 (anion transport), GO:0016020 (membrane), GO:0016021 (integral component of membrane)
Niben101Scf00781g06027.1	0.393034	0.590942	1.59553	0.12849	7.9874	7.19965	9.6442	6.81674	2.06358e-09	9.20072e-09	2.60848	0.435274	2.55719	2.26884	0.189985	0.188942	0.104623	0.188942	ref|XP_002532165.1| *-*- conserved hypothetical protein [Ricinus communis] gb|EEF30218.1| conserved hypothetical protein [Ricinus communis]
Niben101Scf11484g00019.1	0.365016	1.1091	0.424511	0.135442	6.98021	6.73115	6.9386	5.96901	9.12733e-13	6.18173e-12	2.60595	0.364822	2.43151	2.16213	0.14775	0.111081	0.118441	0.118441	sp|Q7XWU8|EXPA1_ORYSJ *-*- Expansin-A1 IPR007118 (Expansin/Lol pI) GO:0005576 (extracellular region), GO:0009664 (plant-type cell wall organization)
Niben101Scf05348g04001.1	18.7602	19.4638	41.4322	31.9753	264.733	292.904	605.543	379.271	2.57845e-19	3.54572e-18	2.60587	0.290013	6.00315	2.08435	0.00502207	0.163193	0.0109979	0.163193	sp|Q6NNI8|SAP1_ARATH *-** Zinc finger A20 and AN1 domain-containing stress-associated protein 1 IPR000058 (Zinc finger, AN1-type), IPR002653 (Zinc finger, A20-type) GO:0003677 (DNA binding), GO:0008270 (zinc ion binding)
Niben101Scf03596g00010.1	0.22332	0.232271	0.637634	0.217822	3.86249	4.20713	5.81492	3.81368	6.54626e-18	7.7578e-17	2.60384	0.301979	3.04307	2.05578	0.116926	0.0214887	0.065457	0.065457	sp|Q9C7G1|PUB45_ARATH *-*- U-box domain-containing protein 45 IPR016024 (Armadillo-type fold) GO:0005488 (binding)
Niben101Scf01494g05017.1	0.639868	0.394008	0.637218	0.606547	8.19249	9.92129	10.0675	5.45018	7.10237e-18	8.39036e-17	2.59878	0.301719	3.18648	1.98383	0.124701	-0.0614534	0.0573678	0.0573678	gb|KEO80265.1| *-*- thiol-disulfide oxidoreductase DCC [Paenibacillus polymyxa] IPR007263 (Protein of unknown function DUF393)
Niben101Scf02167g00009.1	2.25268	2.5068	5.32898	1.82459	27.9065	32.4748	74.6943	27.925	2.77236e-15	2.4926e-14	2.59813	0.328846	5.94181	2.11403	0.00584038	0.210439	0.0111888	0.210439	sp|P98204|ALA1_ARATH *-** Phospholipid-transporting ATPase 1 IPR001757 (P-type ATPase), IPR023214 (HAD-like domain) GO:0000166 (nucleotide binding), GO:0000287 (magnesium ion binding), GO:0004012 (phospholipid-translocating ATPase activity), GO:0005524 (ATP binding), GO:0015914 (phospholipid transport), GO:0016021 (integral component of membrane), GO:0046872 (metal ion binding)
Niben101Scf03309g06003.1	0.127303	0.291706	0.375156	0.332878	3.04949	4.23389	4.26555	4.16047	5.56387e-18	6.66298e-17	2.59467	0.300268	2.98388	2.01555	0.111096	-0.00371103	0.0692255	0.0692255	sp|Q9C7G1|PUB45_ARATH *-*- U-box domain-containing protein 45 IPR016024 (Armadillo-type fold) GO:0005488 (binding), GO:0005515 (protein binding)
Niben101Scf09973g00011.1	0.403632	0.303471	0.873805	0.291607	6.20846	5.0737	8.80254	6.57842	1.0627e-12	7.13436e-12	2.5922	0.363963	2.64724	2.03367	0.169159	-0.0363714	0.0957794	0.0957794	sp|O82012|HSP12_SOLPE *-*- 17.6 kDa class I heat shock protein IPR008978 (HSP20-like chaperone)
Niben101Scf03973g00007.1	0.156305	0.472641	0.438503	0.929642	5.8168	6.5432	6.97916	6.0384	1.80519e-15	1.65391e-14	2.58725	0.325274	2.85748	2.08981	0.133497	0.0733355	0.0781101	0.0781101	sp|Q9FFC6|GDL78_ARATH *-** GDSL esterase/lipase IPR013830 (SGNH hydrolase-type esterase domain) GO:0006629 (lipid metabolic process), GO:0016298 (lipase activity), GO:0016788 (hydrolase activity, acting on ester bonds)
Niben101Scf02145g05022.1	0.777252	1.32851	1.74498	0.7584	19.1891	17.3029	10.472	13.5247	1.1108e-26	2.96489e-25	2.58513	0.241784	4.54121	2.00962	0.0221028	0.0948164	0.0211812	0.0948164	sp|Q9FN94|RLK7_ARATH *-** Receptor-like protein kinase IPR011009 (Protein kinase-like domain), IPR013320 (Concanavalin A-like lectin/glucanase domain) GO:0004672 (protein kinase activity), GO:0004674 (protein serine/threonine kinase activity), GO:0005524 (ATP binding), GO:0006468 (protein phosphorylation), GO:0016772 (transferase activity, transferring phosphorus-containing groups)
Niben101Scf01773g08011.1	1.66766	1.58458	2.95103	1.22323	16.7149	17.9291	71.2555	16.0433	1.10125e-10	5.78184e-10	2.58492	0.400617	4.36735	2.18422	0.0272644	0.293723	0.0236273	0.293723	sp|Q8RXD6|BRE1A_ARATH --*- E3 ubiquitin-protein ligase BRE1-like 1 IPR013083 (Zinc finger, RING/FYVE/PHD-type) GO:0005515 (protein binding), GO:0008270 (zinc ion binding)
Niben101Ctg14792g00004.1	0.169232	0.298834	1.87732	0.711247	6.57678	8.9872	11.8946	6.75971	4.5497e-08	1.71516e-07	2.58037	0.471898	2.55707	2.28412	0.207915	0.23746	0.104635	0.23746	sp|Q9SLD2|DGAT1_ARATH *-** Diacylglycerol O-acyltransferase 1 IPR014371 (Sterol O-acyltransferase, ACAT/DAG/ARE types) GO:0008374 (O-acyltransferase activity)
[truncated: 4,728 more rows]

## Sheet: Table S1B
target_id	Mock 1	Mock 2	Mock 3	Mock 4	Virus 1	Virus 2	Virus 3	Virus 4	pval	qval	b	se_b	mean_obs	var_obs	tech_var	sigma_sq	smooth_sigma_sq	final_sigma_sq	annotation
[truncated: 4,369 more rows]

## Sheet: Table S1C
Gene	A. thaliana ID	Reference	target_id	Mock 1	Mock 2	Mock 3	Mock 4	Virus 1	Virus 2	Virus 3	Virus 4	pval	qval	b	se_b	mean_obs	var_obs	tech_var	sigma_sq	smooth_sigma_sq	final_sigma_sq	annotation
[truncated: 49 more rows]

[truncated: 1 more sheets: Table S1D]
