# Supplementary material for: Transcriptome reprogramming in the shoot apical meristem of CymRSV‐infected Nicotiana benthamiana plants associates with viral exclusion and the lack of recovery
Source: Mol Plant Pathol. 2019 Sep 27;20(12):1748–58. doi: 10.1111/mpp.12875 (PMC6859499; doi:10.1111/mpp.12875)
Supplement: Supplementary file 14 — Table S2 GO‐term enrichment analysis. The result of the GO‐term enrichment analysis without the simplification by REViGO. Significantly enriched GO‐terms among the up‐regulated (Table S2A) and down‐regulated (Table S2B) genes. [file MPP-20-1748-s014.xlsx]

## Sheet: Content
Table S2A	GO term enrichment analysis using the upregulated genes
Table S2B	GO term enrichment analysis using the downregulated genes

## Sheet: Table S2A
GO.ID	Term	Annotated	Count	Expected	p-value	q-value	Aspect	Genes	Origin input
GO:0006468	protein phosphorylation	1892	395	234.12	2.7e-28	1.278e-24	P	Niben101Ctg09156g00001, Niben101Scf00012g00010, Niben101Scf00012g00012, Niben101Scf00016g00006, Niben101Scf00016g04006, Niben101Scf00023g08011, Niben101Scf00074g01003, Niben101Scf00111g01018, Niben101Scf00128g02010, Niben101Scf00133g06001, Niben101Scf00149g10001, Niben101Scf00160g06027, Niben101Scf00176g07004, Niben101Scf00176g07005, Niben101Scf00213g01002, Niben101Scf00219g03008, Niben101Scf0022…	NIBEN101CTG09156G00001, NIBEN101SCF00012G00010, NIBEN101SCF00012G00012, NIBEN101SCF00016G00006, NIBEN101SCF00016G04006, NIBEN101SCF00023G08011, NIBEN101SCF00074G01003, NIBEN101SCF00111G01018, NIBEN101SCF00128G02010, NIBEN101SCF00133G06001, NIBEN101SCF00149G10001, NIBEN101SCF00160G06027, NIBEN101SCF00176G07004, NIBEN101SCF00176G07005, NIBEN101SCF00213G01002, NIBEN101SCF00219G03008, NIBEN101SCF0022…
GO:0051704	multi-organism process	772	203	95.53	6.7e-27	1.586e-23	P	Niben101Scf00016g04006, Niben101Scf00056g07001, Niben101Scf00073g03006, Niben101Scf00114g00010, Niben101Scf00176g01010, Niben101Scf00213g01002, Niben101Scf00308g01003, Niben101Scf00369g03015, Niben101Scf00388g00001, Niben101Scf00390g01010, Niben101Scf00428g09005, Niben101Scf00444g01002, Niben101Scf00577g09001, Niben101Scf00595g08043, Niben101Scf00622g00006, Niben101Scf00661g00002, Niben101Scf0067…	NIBEN101SCF00016G04006, NIBEN101SCF00056G07001, NIBEN101SCF00073G03006, NIBEN101SCF00114G00010, NIBEN101SCF00176G01010, NIBEN101SCF00213G01002, NIBEN101SCF00308G01003, NIBEN101SCF00369G03015, NIBEN101SCF00388G00001, NIBEN101SCF00390G01010, NIBEN101SCF00428G09005, NIBEN101SCF00444G01002, NIBEN101SCF00577G09001, NIBEN101SCF00595G08043, NIBEN101SCF00622G00006, NIBEN101SCF00661G00002, NIBEN101SCF0067…
GO:0006464	cellular protein modification process	2595	495	321.11	5e-26	4.182e-23	P	Niben101Ctg07204g00002, Niben101Ctg09156g00001, Niben101Scf00012g00010, Niben101Scf00012g00012, Niben101Scf00016g00006, Niben101Scf00016g04006, Niben101Scf00023g08011, Niben101Scf00073g03006, Niben101Scf00074g01003, Niben101Scf00087g04004, Niben101Scf00087g05001, Niben101Scf00111g01018, Niben101Scf00128g02010, Niben101Scf00133g06001, Niben101Scf00149g10001, Niben101Scf00160g06027, Niben101Scf0017…	NIBEN101CTG07204G00002, NIBEN101CTG09156G00001, NIBEN101SCF00012G00010, NIBEN101SCF00012G00012, NIBEN101SCF00016G00006, NIBEN101SCF00016G04006, NIBEN101SCF00023G08011, NIBEN101SCF00073G03006, NIBEN101SCF00074G01003, NIBEN101SCF00087G04004, NIBEN101SCF00087G05001, NIBEN101SCF00111G01018, NIBEN101SCF00128G02010, NIBEN101SCF00133G06001, NIBEN101SCF00149G10001, NIBEN101SCF00160G06027, NIBEN101SCF0017…
GO:0036211	protein modification process	2595	495	321.11	5e-26	4.182e-23	P	Niben101Ctg07204g00002, Niben101Ctg09156g00001, Niben101Scf00012g00010, Niben101Scf00012g00012, Niben101Scf00016g00006, Niben101Scf00016g04006, Niben101Scf00023g08011, Niben101Scf00073g03006, Niben101Scf00074g01003, Niben101Scf00087g04004, Niben101Scf00087g05001, Niben101Scf00111g01018, Niben101Scf00128g02010, Niben101Scf00133g06001, Niben101Scf00149g10001, Niben101Scf00160g06027, Niben101Scf0017…	NIBEN101CTG07204G00002, NIBEN101CTG09156G00001, NIBEN101SCF00012G00010, NIBEN101SCF00012G00012, NIBEN101SCF00016G00006, NIBEN101SCF00016G04006, NIBEN101SCF00023G08011, NIBEN101SCF00073G03006, NIBEN101SCF00074G01003, NIBEN101SCF00087G04004, NIBEN101SCF00087G05001, NIBEN101SCF00111G01018, NIBEN101SCF00128G02010, NIBEN101SCF00133G06001, NIBEN101SCF00149G10001, NIBEN101SCF00160G06027, NIBEN101SCF0017…
GO:0043207	response to external biotic stimulus	493	148	61	5.3e-26	4.182e-23	P	Niben101Scf00056g07001, Niben101Scf00073g03006, Niben101Scf00114g00010, Niben101Scf00176g01010, Niben101Scf00308g01003, Niben101Scf00369g03015, Niben101Scf00388g00001, Niben101Scf00428g09005, Niben101Scf00444g01002, Niben101Scf00577g09001, Niben101Scf00595g08043, Niben101Scf00622g00006, Niben101Scf00661g00002, Niben101Scf00700g05004, Niben101Scf00712g02011, Niben101Scf00712g09036, Niben101Scf0071…	NIBEN101SCF00056G07001, NIBEN101SCF00073G03006, NIBEN101SCF00114G00010, NIBEN101SCF00176G01010, NIBEN101SCF00308G01003, NIBEN101SCF00369G03015, NIBEN101SCF00388G00001, NIBEN101SCF00428G09005, NIBEN101SCF00444G01002, NIBEN101SCF00577G09001, NIBEN101SCF00595G08043, NIBEN101SCF00622G00006, NIBEN101SCF00661G00002, NIBEN101SCF00700G05004, NIBEN101SCF00712G02011, NIBEN101SCF00712G09036, NIBEN101SCF0071…
GO:0051707	response to other organism	493	148	61	5.3e-26	4.182e-23	P	Niben101Scf00056g07001, Niben101Scf00073g03006, Niben101Scf00114g00010, Niben101Scf00176g01010, Niben101Scf00308g01003, Niben101Scf00369g03015, Niben101Scf00388g00001, Niben101Scf00428g09005, Niben101Scf00444g01002, Niben101Scf00577g09001, Niben101Scf00595g08043, Niben101Scf00622g00006, Niben101Scf00661g00002, Niben101Scf00700g05004, Niben101Scf00712g02011, Niben101Scf00712g09036, Niben101Scf0071…	NIBEN101SCF00056G07001, NIBEN101SCF00073G03006, NIBEN101SCF00114G00010, NIBEN101SCF00176G01010, NIBEN101SCF00308G01003, NIBEN101SCF00369G03015, NIBEN101SCF00388G00001, NIBEN101SCF00428G09005, NIBEN101SCF00444G01002, NIBEN101SCF00577G09001, NIBEN101SCF00595G08043, NIBEN101SCF00622G00006, NIBEN101SCF00661G00002, NIBEN101SCF00700G05004, NIBEN101SCF00712G02011, NIBEN101SCF00712G09036, NIBEN101SCF0071…
GO:0016310	phosphorylation	2127	420	263.2	6.8e-25	4.599e-22	P	Niben101Ctg09156g00001, Niben101Scf00012g00010, Niben101Scf00012g00012, Niben101Scf00016g00006, Niben101Scf00016g04006, Niben101Scf00023g08011, Niben101Scf00074g01003, Niben101Scf00087g00006, Niben101Scf00111g01018, Niben101Scf00128g02010, Niben101Scf00133g06001, Niben101Scf00149g10001, Niben101Scf00155g04014, Niben101Scf00160g06027, Niben101Scf00163g23018, Niben101Scf00176g07004, Niben101Scf0017…	NIBEN101CTG09156G00001, NIBEN101SCF00012G00010, NIBEN101SCF00012G00012, NIBEN101SCF00016G00006, NIBEN101SCF00016G04006, NIBEN101SCF00023G08011, NIBEN101SCF00074G01003, NIBEN101SCF00087G00006, NIBEN101SCF00111G01018, NIBEN101SCF00128G02010, NIBEN101SCF00133G06001, NIBEN101SCF00149G10001, NIBEN101SCF00155G04014, NIBEN101SCF00160G06027, NIBEN101SCF00163G23018, NIBEN101SCF00176G07004, NIBEN101SCF0017…
GO:0009607	response to biotic stimulus	529	152	65.46	1.7e-24	1.006e-21	P	Niben101Ctg13092g00001, Niben101Scf00056g07001, Niben101Scf00073g03006, Niben101Scf00114g00010, Niben101Scf00176g01010, Niben101Scf00308g01003, Niben101Scf00369g03015, Niben101Scf00388g00001, Niben101Scf00428g09005, Niben101Scf00444g01002, Niben101Scf00577g09001, Niben101Scf00595g08043, Niben101Scf00622g00006, Niben101Scf00661g00002, Niben101Scf00700g05004, Niben101Scf00712g02011, Niben101Scf0071…	NIBEN101CTG13092G00001, NIBEN101SCF00056G07001, NIBEN101SCF00073G03006, NIBEN101SCF00114G00010, NIBEN101SCF00176G01010, NIBEN101SCF00308G01003, NIBEN101SCF00369G03015, NIBEN101SCF00388G00001, NIBEN101SCF00428G09005, NIBEN101SCF00444G01002, NIBEN101SCF00577G09001, NIBEN101SCF00595G08043, NIBEN101SCF00622G00006, NIBEN101SCF00661G00002, NIBEN101SCF00700G05004, NIBEN101SCF00712G02011, NIBEN101SCF0071…
GO:1901700	response to oxygen-containing compound	859	211	106.29	8.4e-24	4.418e-21	P	Niben101Scf00016g04006, Niben101Scf00043g03012, Niben101Scf00163g22002, Niben101Scf00176g01010, Niben101Scf00247g02010, Niben101Scf00308g01003, Niben101Scf00369g03015, Niben101Scf00369g08005, Niben101Scf00383g04013, Niben101Scf00383g04025, Niben101Scf00447g03001, Niben101Scf00454g04003, Niben101Scf00501g00004, Niben101Scf00573g01003, Niben101Scf00573g05005, Niben101Scf00635g04005, Niben101Scf0067…	NIBEN101SCF00016G04006, NIBEN101SCF00043G03012, NIBEN101SCF00163G22002, NIBEN101SCF00176G01010, NIBEN101SCF00247G02010, NIBEN101SCF00308G01003, NIBEN101SCF00369G03015, NIBEN101SCF00369G08005, NIBEN101SCF00383G04013, NIBEN101SCF00383G04025, NIBEN101SCF00447G03001, NIBEN101SCF00454G04003, NIBEN101SCF00501G00004, NIBEN101SCF00573G01003, NIBEN101SCF00573G05005, NIBEN101SCF00635G04005, NIBEN101SCF0067…
GO:0009605	response to external stimulus	671	177	83.03	1.1e-23	5.207e-21	P	Niben101Scf00016g00006, Niben101Scf00056g07001, Niben101Scf00073g03006, Niben101Scf00114g00010, Niben101Scf00176g01010, Niben101Scf00308g01003, Niben101Scf00318g00012, Niben101Scf00369g03015, Niben101Scf00388g00001, Niben101Scf00428g09005, Niben101Scf00444g01002, Niben101Scf00573g01003, Niben101Scf00577g09001, Niben101Scf00595g08043, Niben101Scf00622g00006, Niben101Scf00661g00002, Niben101Scf0070…	NIBEN101SCF00016G00006, NIBEN101SCF00056G07001, NIBEN101SCF00073G03006, NIBEN101SCF00114G00010, NIBEN101SCF00176G01010, NIBEN101SCF00308G01003, NIBEN101SCF00318G00012, NIBEN101SCF00369G03015, NIBEN101SCF00388G00001, NIBEN101SCF00428G09005, NIBEN101SCF00444G01002, NIBEN101SCF00573G01003, NIBEN101SCF00577G09001, NIBEN101SCF00595G08043, NIBEN101SCF00622G00006, NIBEN101SCF00661G00002, NIBEN101SCF0070…
GO:0098542	defense response to other organism	362	114	44.79	3.9e-22	1.678e-19	P	Niben101Scf00073g03006, Niben101Scf00114g00010, Niben101Scf00308g01003, Niben101Scf00369g03015, Niben101Scf00428g09005, Niben101Scf00444g01002, Niben101Scf00577g09001, Niben101Scf00595g08043, Niben101Scf00622g00006, Niben101Scf00661g00002, Niben101Scf00712g09036, Niben101Scf00801g03002, Niben101Scf01015g01002, Niben101Scf01037g04009, Niben101Scf01076g00005, Niben101Scf01077g02010, Niben101Scf0114…	NIBEN101SCF00073G03006, NIBEN101SCF00114G00010, NIBEN101SCF00308G01003, NIBEN101SCF00369G03015, NIBEN101SCF00428G09005, NIBEN101SCF00444G01002, NIBEN101SCF00577G09001, NIBEN101SCF00595G08043, NIBEN101SCF00622G00006, NIBEN101SCF00661G00002, NIBEN101SCF00712G09036, NIBEN101SCF00801G03002, NIBEN101SCF01015G01002, NIBEN101SCF01037G04009, NIBEN101SCF01076G00005, NIBEN101SCF01077G02010, NIBEN101SCF0114…
GO:0043412	macromolecule modification	2762	501	341.78	2.3e-21	9.074e-19	P	Niben101Ctg07204g00002, Niben101Ctg09156g00001, Niben101Scf00012g00010, Niben101Scf00012g00012, Niben101Scf00016g00006, Niben101Scf00016g04006, Niben101Scf00023g08011, Niben101Scf00073g03006, Niben101Scf00074g01003, Niben101Scf00087g04004, Niben101Scf00087g05001, Niben101Scf00111g01018, Niben101Scf00128g02010, Niben101Scf00133g06001, Niben101Scf00149g10001, Niben101Scf00160g06027, Niben101Scf0017…	NIBEN101CTG07204G00002, NIBEN101CTG09156G00001, NIBEN101SCF00012G00010, NIBEN101SCF00012G00012, NIBEN101SCF00016G00006, NIBEN101SCF00016G04006, NIBEN101SCF00023G08011, NIBEN101SCF00073G03006, NIBEN101SCF00074G01003, NIBEN101SCF00087G04004, NIBEN101SCF00087G05001, NIBEN101SCF00111G01018, NIBEN101SCF00128G02010, NIBEN101SCF00133G06001, NIBEN101SCF00149G10001, NIBEN101SCF00160G06027, NIBEN101SCF0017…
GO:0001101	response to acid chemical	627	158	77.59	3.7e-19	1.347e-16	P	Niben101Scf00016g04006, Niben101Scf00043g03012, Niben101Scf00176g01010, Niben101Scf00247g02010, Niben101Scf00369g03015, Niben101Scf00369g08005, Niben101Scf00383g04013, Niben101Scf00383g04025, Niben101Scf00447g03001, Niben101Scf00501g00004, Niben101Scf00635g04005, Niben101Scf00675g03010, Niben101Scf00700g05004, Niben101Scf00712g09036, Niben101Scf00715g09001, Niben101Scf00806g02001, Niben101Scf0082…	NIBEN101SCF00016G04006, NIBEN101SCF00043G03012, NIBEN101SCF00176G01010, NIBEN101SCF00247G02010, NIBEN101SCF00369G03015, NIBEN101SCF00369G08005, NIBEN101SCF00383G04013, NIBEN101SCF00383G04025, NIBEN101SCF00447G03001, NIBEN101SCF00501G00004, NIBEN101SCF00635G04005, NIBEN101SCF00675G03010, NIBEN101SCF00700G05004, NIBEN101SCF00712G09036, NIBEN101SCF00715G09001, NIBEN101SCF00806G02001, NIBEN101SCF0082…
GO:0010200	response to chitin	73	41	9.03	4.1e-19	1.386e-16	P	Niben101Scf00163g22002, Niben101Scf00308g01003, Niben101Scf00454g04003, Niben101Scf00501g00004, Niben101Scf00715g09001, Niben101Scf01037g04009, Niben101Scf01189g00001, Niben101Scf01297g04006, Niben101Scf01777g02001, Niben101Scf01998g03009, Niben101Scf02048g00001, Niben101Scf02516g01004, Niben101Scf02797g01005, Niben101Scf03009g03002, Niben101Scf03188g06001, Niben101Scf03827g01009, Niben101Scf0409…	NIBEN101SCF00163G22002, NIBEN101SCF00308G01003, NIBEN101SCF00454G04003, NIBEN101SCF00501G00004, NIBEN101SCF00715G09001, NIBEN101SCF01037G04009, NIBEN101SCF01189G00001, NIBEN101SCF01297G04006, NIBEN101SCF01777G02001, NIBEN101SCF01998G03009, NIBEN101SCF02048G00001, NIBEN101SCF02516G01004, NIBEN101SCF02797G01005, NIBEN101SCF03009G03002, NIBEN101SCF03188G06001, NIBEN101SCF03827G01009, NIBEN101SCF0409…
GO:0050896	response to stimulus	3915	652	484.45	1.2e-18	3.787e-16	P	Niben101Ctg06807g00002, Niben101Ctg13092g00001, Niben101Ctg16034g00002, Niben101Scf00016g00006, Niben101Scf00016g04006, Niben101Scf00023g00004, Niben101Scf00031g02001, Niben101Scf00043g03012, Niben101Scf00046g05014, Niben101Scf00056g07001, Niben101Scf00066g02006, Niben101Scf00073g03006, Niben101Scf00104g02014, Niben101Scf00114g00010, Niben101Scf00128g04006, Niben101Scf00163g22002, Niben101Scf0017…	NIBEN101CTG06807G00002, NIBEN101CTG13092G00001, NIBEN101CTG16034G00002, NIBEN101SCF00016G00006, NIBEN101SCF00016G04006, NIBEN101SCF00023G00004, NIBEN101SCF00031G02001, NIBEN101SCF00043G03012, NIBEN101SCF00046G05014, NIBEN101SCF00056G07001, NIBEN101SCF00066G02006, NIBEN101SCF00073G03006, NIBEN101SCF00104G02014, NIBEN101SCF00114G00010, NIBEN101SCF00128G04006, NIBEN101SCF00163G22002, NIBEN101SCF0017…
GO:0010243	response to organonitrogen compound	93	46	11.51	2.6e-18	7.693e-16	P	Niben101Scf00163g22002, Niben101Scf00308g01003, Niben101Scf00454g04003, Niben101Scf00501g00004, Niben101Scf00715g09001, Niben101Scf01037g04009, Niben101Scf01189g00001, Niben101Scf01297g04006, Niben101Scf01777g02001, Niben101Scf01998g03009, Niben101Scf02048g00001, Niben101Scf02516g01004, Niben101Scf02797g01005, Niben101Scf03009g03002, Niben101Scf03015g03010, Niben101Scf03188g06001, Niben101Scf0382…	NIBEN101SCF00163G22002, NIBEN101SCF00308G01003, NIBEN101SCF00454G04003, NIBEN101SCF00501G00004, NIBEN101SCF00715G09001, NIBEN101SCF01037G04009, NIBEN101SCF01189G00001, NIBEN101SCF01297G04006, NIBEN101SCF01777G02001, NIBEN101SCF01998G03009, NIBEN101SCF02048G00001, NIBEN101SCF02516G01004, NIBEN101SCF02797G01005, NIBEN101SCF03009G03002, NIBEN101SCF03015G03010, NIBEN101SCF03188G06001, NIBEN101SCF0382…
GO:0006950	response to stress	2132	392	263.82	1.6e-17	4.456e-15	P	Niben101Ctg06807g00002, Niben101Ctg13092g00001, Niben101Ctg16034g00002, Niben101Scf00016g00006, Niben101Scf00043g03012, Niben101Scf00073g03006, Niben101Scf00114g00010, Niben101Scf00128g04006, Niben101Scf00176g01010, Niben101Scf00177g12003, Niben101Scf00185g01001, Niben101Scf00239g07005, Niben101Scf00270g11005, Niben101Scf00276g02010, Niben101Scf00305g04010, Niben101Scf00308g01003, Niben101Scf0031…	NIBEN101CTG06807G00002, NIBEN101CTG13092G00001, NIBEN101CTG16034G00002, NIBEN101SCF00016G00006, NIBEN101SCF00043G03012, NIBEN101SCF00073G03006, NIBEN101SCF00114G00010, NIBEN101SCF00128G04006, NIBEN101SCF00176G01010, NIBEN101SCF00177G12003, NIBEN101SCF00185G01001, NIBEN101SCF00239G07005, NIBEN101SCF00270G11005, NIBEN101SCF00276G02010, NIBEN101SCF00305G04010, NIBEN101SCF00308G01003, NIBEN101SCF0031…
GO:0006796	phosphate-containing compound metabolic process	2790	485	345.24	6.5e-17	1.709e-14	P	Niben101Ctg07204g00002, Niben101Ctg09156g00001, Niben101Ctg13008g00002, Niben101Scf00012g00010, Niben101Scf00012g00012, Niben101Scf00016g00006, Niben101Scf00016g04006, Niben101Scf00023g00004, Niben101Scf00023g08011, Niben101Scf00043g03012, Niben101Scf00074g01003, Niben101Scf00087g00006, Niben101Scf00111g01018, Niben101Scf00128g02010, Niben101Scf00133g06001, Niben101Scf00149g10001, Niben101Scf0015…	NIBEN101CTG07204G00002, NIBEN101CTG09156G00001, NIBEN101CTG13008G00002, NIBEN101SCF00012G00010, NIBEN101SCF00012G00012, NIBEN101SCF00016G00006, NIBEN101SCF00016G04006, NIBEN101SCF00023G00004, NIBEN101SCF00023G08011, NIBEN101SCF00043G03012, NIBEN101SCF00074G01003, NIBEN101SCF00087G00006, NIBEN101SCF00111G01018, NIBEN101SCF00128G02010, NIBEN101SCF00133G06001, NIBEN101SCF00149G10001, NIBEN101SCF0015…
GO:0006793	phosphorus metabolic process	2803	486	346.85	9.8e-17	2.442e-14	P	Niben101Ctg07204g00002, Niben101Ctg09156g00001, Niben101Ctg13008g00002, Niben101Scf00012g00010, Niben101Scf00012g00012, Niben101Scf00016g00006, Niben101Scf00016g04006, Niben101Scf00023g00004, Niben101Scf00023g08011, Niben101Scf00043g03012, Niben101Scf00074g01003, Niben101Scf00087g00006, Niben101Scf00111g01018, Niben101Scf00128g02010, Niben101Scf00133g06001, Niben101Scf00149g10001, Niben101Scf0015…	NIBEN101CTG07204G00002, NIBEN101CTG09156G00001, NIBEN101CTG13008G00002, NIBEN101SCF00012G00010, NIBEN101SCF00012G00012, NIBEN101SCF00016G00006, NIBEN101SCF00016G04006, NIBEN101SCF00023G00004, NIBEN101SCF00023G08011, NIBEN101SCF00043G03012, NIBEN101SCF00074G01003, NIBEN101SCF00087G00006, NIBEN101SCF00111G01018, NIBEN101SCF00128G02010, NIBEN101SCF00133G06001, NIBEN101SCF00149G10001, NIBEN101SCF0015…
GO:0009617	response to bacterium	244	78	30.19	5.7e-16	1.349e-13	P	Niben101Scf00428g09005, Niben101Scf00444g01002, Niben101Scf00622g00006, Niben101Scf00661g00002, Niben101Scf00700g05004, Niben101Scf00712g09036, Niben101Scf00715g09001, Niben101Scf00801g03002, Niben101Scf01015g01002, Niben101Scf01037g04009, Niben101Scf01076g00005, Niben101Scf01148g00007, Niben101Scf01167g05010, Niben101Scf01189g00001, Niben101Scf01239g01007, Niben101Scf01297g04006, Niben101Scf0132…	NIBEN101SCF00428G09005, NIBEN101SCF00444G01002, NIBEN101SCF00622G00006, NIBEN101SCF00661G00002, NIBEN101SCF00700G05004, NIBEN101SCF00712G09036, NIBEN101SCF00715G09001, NIBEN101SCF00801G03002, NIBEN101SCF01015G01002, NIBEN101SCF01037G04009, NIBEN101SCF01076G00005, NIBEN101SCF01148G00007, NIBEN101SCF01167G05010, NIBEN101SCF01189G00001, NIBEN101SCF01239G01007, NIBEN101SCF01297G04006, NIBEN101SCF0132…
GO:0006952	defense response	563	138	69.67	8.2e-16	1.849e-13	P	Niben101Ctg13092g00001, Niben101Scf00073g03006, Niben101Scf00114g00010, Niben101Scf00308g01003, Niben101Scf00369g03015, Niben101Scf00381g05004, Niben101Scf00406g06006, Niben101Scf00428g09005, Niben101Scf00444g01002, Niben101Scf00577g09001, Niben101Scf00595g08043, Niben101Scf00622g00006, Niben101Scf00661g00002, Niben101Scf00712g09036, Niben101Scf00801g03002, Niben101Scf01015g01002, Niben101Scf0103…	NIBEN101CTG13092G00001, NIBEN101SCF00073G03006, NIBEN101SCF00114G00010, NIBEN101SCF00308G01003, NIBEN101SCF00369G03015, NIBEN101SCF00381G05004, NIBEN101SCF00406G06006, NIBEN101SCF00428G09005, NIBEN101SCF00444G01002, NIBEN101SCF00577G09001, NIBEN101SCF00595G08043, NIBEN101SCF00622G00006, NIBEN101SCF00661G00002, NIBEN101SCF00712G09036, NIBEN101SCF00801G03002, NIBEN101SCF01015G01002, NIBEN101SCF0103…
GO:0009814	defense response, incompatible interaction	98	44	12.13	1.4e-15	3.013e-13	P	Niben101Scf00073g03006, Niben101Scf00308g01003, Niben101Scf00428g09005, Niben101Scf00577g09001, Niben101Scf00712g09036, Niben101Scf00801g03002, Niben101Scf01015g01002, Niben101Scf01037g04009, Niben101Scf01076g00005, Niben101Scf01167g05010, Niben101Scf01283g02011, Niben101Scf01375g06006, Niben101Scf01434g03006, Niben101Scf01582g13009, Niben101Scf01752g06014, Niben101Scf01879g01008, Niben101Scf0193…	NIBEN101SCF00073G03006, NIBEN101SCF00308G01003, NIBEN101SCF00428G09005, NIBEN101SCF00577G09001, NIBEN101SCF00712G09036, NIBEN101SCF00801G03002, NIBEN101SCF01015G01002, NIBEN101SCF01037G04009, NIBEN101SCF01076G00005, NIBEN101SCF01167G05010, NIBEN101SCF01283G02011, NIBEN101SCF01375G06006, NIBEN101SCF01434G03006, NIBEN101SCF01582G13009, NIBEN101SCF01752G06014, NIBEN101SCF01879G01008, NIBEN101SCF0193…
GO:0042742	defense response to bacterium	201	68	24.87	1.8e-15	3.705e-13	P	Niben101Scf00428g09005, Niben101Scf00444g01002, Niben101Scf00622g00006, Niben101Scf00661g00002, Niben101Scf00712g09036, Niben101Scf00801g03002, Niben101Scf01015g01002, Niben101Scf01037g04009, Niben101Scf01076g00005, Niben101Scf01148g00007, Niben101Scf01167g05010, Niben101Scf01239g01007, Niben101Scf01297g04006, Niben101Scf01326g11012, Niben101Scf01375g06006, Niben101Scf01376g04027, Niben101Scf0143…	NIBEN101SCF00428G09005, NIBEN101SCF00444G01002, NIBEN101SCF00622G00006, NIBEN101SCF00661G00002, NIBEN101SCF00712G09036, NIBEN101SCF00801G03002, NIBEN101SCF01015G01002, NIBEN101SCF01037G04009, NIBEN101SCF01076G00005, NIBEN101SCF01148G00007, NIBEN101SCF01167G05010, NIBEN101SCF01239G01007, NIBEN101SCF01297G04006, NIBEN101SCF01326G11012, NIBEN101SCF01375G06006, NIBEN101SCF01376G04027, NIBEN101SCF0143…
GO:0042221	response to chemical	1691	317	209.25	2.5e-15	4.931e-13	P	Niben101Scf00016g04006, Niben101Scf00023g00004, Niben101Scf00031g02001, Niben101Scf00043g03012, Niben101Scf00066g02006, Niben101Scf00104g02014, Niben101Scf00163g22002, Niben101Scf00176g01010, Niben101Scf00247g02010, Niben101Scf00308g01003, Niben101Scf00321g04014, Niben101Scf00351g05002, Niben101Scf00369g03015, Niben101Scf00369g08005, Niben101Scf00383g04013, Niben101Scf00383g04025, Niben101Scf0042…	NIBEN101SCF00016G04006, NIBEN101SCF00023G00004, NIBEN101SCF00031G02001, NIBEN101SCF00043G03012, NIBEN101SCF00066G02006, NIBEN101SCF00104G02014, NIBEN101SCF00163G22002, NIBEN101SCF00176G01010, NIBEN101SCF00247G02010, NIBEN101SCF00308G01003, NIBEN101SCF00321G04014, NIBEN101SCF00351G05002, NIBEN101SCF00369G03015, NIBEN101SCF00369G08005, NIBEN101SCF00383G04013, NIBEN101SCF00383G04025, NIBEN101SCF0042…
GO:0009620	response to fungus	179	62	22.15	8.9e-15	1.685e-12	P	Niben101Scf00073g03006, Niben101Scf00114g00010, Niben101Scf00369g03015, Niben101Scf00595g08043, Niben101Scf00715g09001, Niben101Scf01015g01002, Niben101Scf01037g04009, Niben101Scf01077g02010, Niben101Scf01239g01007, Niben101Scf01249g04006, Niben101Scf01297g04006, Niben101Scf01326g11012, Niben101Scf01375g06006, Niben101Scf01451g02003, Niben101Scf01721g04001, Niben101Scf01734g00001, Niben101Scf0193…	NIBEN101SCF00073G03006, NIBEN101SCF00114G00010, NIBEN101SCF00369G03015, NIBEN101SCF00595G08043, NIBEN101SCF00715G09001, NIBEN101SCF01015G01002, NIBEN101SCF01037G04009, NIBEN101SCF01077G02010, NIBEN101SCF01239G01007, NIBEN101SCF01249G04006, NIBEN101SCF01297G04006, NIBEN101SCF01326G11012, NIBEN101SCF01375G06006, NIBEN101SCF01451G02003, NIBEN101SCF01721G04001, NIBEN101SCF01734G00001, NIBEN101SCF0193…
GO:0007154	cell communication	987	202	122.13	1.1e-13	2.003e-11	P	Niben101Scf00016g04006, Niben101Scf00046g05014, Niben101Scf00213g01002, Niben101Scf00225g05002, Niben101Scf00239g07005, Niben101Scf00247g02010, Niben101Scf00318g00012, Niben101Scf00318g03011, Niben101Scf00351g05002, Niben101Scf00372g05021, Niben101Scf00428g12008, Niben101Scf00573g01003, Niben101Scf00622g00006, Niben101Scf00700g05004, Niben101Scf00712g09036, Niben101Scf00712g15023, Niben101Scf0075…	NIBEN101SCF00016G04006, NIBEN101SCF00046G05014, NIBEN101SCF00213G01002, NIBEN101SCF00225G05002, NIBEN101SCF00239G07005, NIBEN101SCF00247G02010, NIBEN101SCF00318G00012, NIBEN101SCF00318G03011, NIBEN101SCF00351G05002, NIBEN101SCF00372G05021, NIBEN101SCF00428G12008, NIBEN101SCF00573G01003, NIBEN101SCF00622G00006, NIBEN101SCF00700G05004, NIBEN101SCF00712G09036, NIBEN101SCF00712G15023, NIBEN101SCF0075…
GO:0002376	immune system process	199	64	24.62	1.7e-13	2.981e-11	P	Niben101Scf00073g03006, Niben101Scf00308g01003, Niben101Scf00428g09005, Niben101Scf00577g09001, Niben101Scf00622g00006, Niben101Scf00712g09036, Niben101Scf00801g03002, Niben101Scf01015g01002, Niben101Scf01037g04009, Niben101Scf01076g00005, Niben101Scf01167g05010, Niben101Scf01189g00001, Niben101Scf01283g02011, Niben101Scf01375g06006, Niben101Scf01434g03006, Niben101Scf01582g13009, Niben101Scf0169…	NIBEN101SCF00073G03006, NIBEN101SCF00308G01003, NIBEN101SCF00428G09005, NIBEN101SCF00577G09001, NIBEN101SCF00622G00006, NIBEN101SCF00712G09036, NIBEN101SCF00801G03002, NIBEN101SCF01015G01002, NIBEN101SCF01037G04009, NIBEN101SCF01076G00005, NIBEN101SCF01167G05010, NIBEN101SCF01189G00001, NIBEN101SCF01283G02011, NIBEN101SCF01375G06006, NIBEN101SCF01434G03006, NIBEN101SCF01582G13009, NIBEN101SCF0169…
GO:0008037	cell recognition	78	36	9.65	1.8e-13	3.043e-11	P	Niben101Scf00213g01002, Niben101Scf01232g00010, Niben101Scf01506g03003, Niben101Scf01685g03001, Niben101Scf01696g06043, Niben101Scf02050g00011, Niben101Scf02264g06032, Niben101Scf02305g01016, Niben101Scf02305g01018, Niben101Scf02411g00015, Niben101Scf02411g00017, Niben101Scf02440g01039, Niben101Scf02605g09007, Niben101Scf02605g10008, Niben101Scf03340g05001, Niben101Scf03595g19031, Niben101Scf0418…	NIBEN101SCF00213G01002, NIBEN101SCF01232G00010, NIBEN101SCF01506G03003, NIBEN101SCF01685G03001, NIBEN101SCF01696G06043, NIBEN101SCF02050G00011, NIBEN101SCF02264G06032, NIBEN101SCF02305G01016, NIBEN101SCF02305G01018, NIBEN101SCF02411G00015, NIBEN101SCF02411G00017, NIBEN101SCF02440G01039, NIBEN101SCF02605G09007, NIBEN101SCF02605G10008, NIBEN101SCF03340G05001, NIBEN101SCF03595G19031, NIBEN101SCF0418…
GO:0006955	immune response	181	60	22.4	2.2e-13	3.591e-11	P	Niben101Scf00073g03006, Niben101Scf00308g01003, Niben101Scf00428g09005, Niben101Scf00577g09001, Niben101Scf00622g00006, Niben101Scf00712g09036, Niben101Scf00801g03002, Niben101Scf01015g01002, Niben101Scf01037g04009, Niben101Scf01076g00005, Niben101Scf01167g05010, Niben101Scf01189g00001, Niben101Scf01283g02011, Niben101Scf01375g06006, Niben101Scf01434g03006, Niben101Scf01582g13009, Niben101Scf0169…	NIBEN101SCF00073G03006, NIBEN101SCF00308G01003, NIBEN101SCF00428G09005, NIBEN101SCF00577G09001, NIBEN101SCF00622G00006, NIBEN101SCF00712G09036, NIBEN101SCF00801G03002, NIBEN101SCF01015G01002, NIBEN101SCF01037G04009, NIBEN101SCF01076G00005, NIBEN101SCF01167G05010, NIBEN101SCF01189G00001, NIBEN101SCF01283G02011, NIBEN101SCF01375G06006, NIBEN101SCF01434G03006, NIBEN101SCF01582G13009, NIBEN101SCF0169…
GO:0050794	regulation of cellular process	3268	532	404.39	4.5e-13	7.101e-11	P	Niben101Ctg14444g00003, Niben101Ctg15010g00002, Niben101Ctg15807g00002, Niben101Ctg16115g00003, Niben101Scf00016g04006, Niben101Scf00023g00004, Niben101Scf00046g02008, Niben101Scf00046g05014, Niben101Scf00047g03012, Niben101Scf00063g07011, Niben101Scf00063g08002, Niben101Scf00063g11003, Niben101Scf00066g02006, Niben101Scf00069g15020, Niben101Scf00073g04002, Niben101Scf00074g01003, Niben101Scf0007…	NIBEN101CTG14444G00003, NIBEN101CTG15010G00002, NIBEN101CTG15807G00002, NIBEN101CTG16115G00003, NIBEN101SCF00016G04006, NIBEN101SCF00023G00004, NIBEN101SCF00046G02008, NIBEN101SCF00046G05014, NIBEN101SCF00047G03012, NIBEN101SCF00063G07011, NIBEN101SCF00063G08002, NIBEN101SCF00063G11003, NIBEN101SCF00066G02006, NIBEN101SCF00069G15020, NIBEN101SCF00073G04002, NIBEN101SCF00074G01003, NIBEN101SCF0007…
GO:0009628	response to abiotic stimulus	1188	231	147.01	5.2e-13	7.941e-11	P	Niben101Scf00043g03012, Niben101Scf00128g04006, Niben101Scf00177g12003, Niben101Scf00239g07005, Niben101Scf00244g03017, Niben101Scf00270g11005, Niben101Scf00276g02010, Niben101Scf00305g04010, Niben101Scf00308g01003, Niben101Scf00317g07008, Niben101Scf00317g09001, Niben101Scf00318g00012, Niben101Scf00351g05002, Niben101Scf00369g03015, Niben101Scf00369g08005, Niben101Scf00383g04013, Niben101Scf0038…	NIBEN101SCF00043G03012, NIBEN101SCF00128G04006, NIBEN101SCF00177G12003, NIBEN101SCF00239G07005, NIBEN101SCF00244G03017, NIBEN101SCF00270G11005, NIBEN101SCF00276G02010, NIBEN101SCF00305G04010, NIBEN101SCF00308G01003, NIBEN101SCF00317G07008, NIBEN101SCF00317G09001, NIBEN101SCF00318G00012, NIBEN101SCF00351G05002, NIBEN101SCF00369G03015, NIBEN101SCF00369G08005, NIBEN101SCF00383G04013, NIBEN101SCF0038…
GO:0048544	recognition of pollen	77	35	9.53	7e-13	1.036e-10	P	Niben101Scf00213g01002, Niben101Scf01232g00010, Niben101Scf01506g03003, Niben101Scf01685g03001, Niben101Scf01696g06043, Niben101Scf02050g00011, Niben101Scf02264g06032, Niben101Scf02305g01016, Niben101Scf02305g01018, Niben101Scf02411g00015, Niben101Scf02411g00017, Niben101Scf02440g01039, Niben101Scf02605g09007, Niben101Scf02605g10008, Niben101Scf03340g05001, Niben101Scf03595g19031, Niben101Scf0418…	NIBEN101SCF00213G01002, NIBEN101SCF01232G00010, NIBEN101SCF01506G03003, NIBEN101SCF01685G03001, NIBEN101SCF01696G06043, NIBEN101SCF02050G00011, NIBEN101SCF02264G06032, NIBEN101SCF02305G01016, NIBEN101SCF02305G01018, NIBEN101SCF02411G00015, NIBEN101SCF02411G00017, NIBEN101SCF02440G01039, NIBEN101SCF02605G09007, NIBEN101SCF02605G10008, NIBEN101SCF03340G05001, NIBEN101SCF03595G19031, NIBEN101SCF0418…
GO:0045087	innate immune response	176	58	21.78	7.3e-13	1.047e-10	P	Niben101Scf00073g03006, Niben101Scf00308g01003, Niben101Scf00428g09005, Niben101Scf00577g09001, Niben101Scf00622g00006, Niben101Scf00712g09036, Niben101Scf00801g03002, Niben101Scf01015g01002, Niben101Scf01037g04009, Niben101Scf01076g00005, Niben101Scf01167g05010, Niben101Scf01189g00001, Niben101Scf01283g02011, Niben101Scf01375g06006, Niben101Scf01434g03006, Niben101Scf01582g13009, Niben101Scf0169…	NIBEN101SCF00073G03006, NIBEN101SCF00308G01003, NIBEN101SCF00428G09005, NIBEN101SCF00577G09001, NIBEN101SCF00622G00006, NIBEN101SCF00712G09036, NIBEN101SCF00801G03002, NIBEN101SCF01015G01002, NIBEN101SCF01037G04009, NIBEN101SCF01076G00005, NIBEN101SCF01167G05010, NIBEN101SCF01189G00001, NIBEN101SCF01283G02011, NIBEN101SCF01375G06006, NIBEN101SCF01434G03006, NIBEN101SCF01582G13009, NIBEN101SCF0169…
GO:0009875	pollen-pistil interaction	81	36	10.02	7.6e-13	1.058e-10	P	Niben101Scf00213g01002, Niben101Scf01232g00010, Niben101Scf01506g03003, Niben101Scf01685g03001, Niben101Scf01696g06043, Niben101Scf02050g00011, Niben101Scf02264g06032, Niben101Scf02305g01016, Niben101Scf02305g01018, Niben101Scf02411g00015, Niben101Scf02411g00017, Niben101Scf02440g01039, Niben101Scf02605g09007, Niben101Scf02605g10008, Niben101Scf02807g11007, Niben101Scf03340g05001, Niben101Scf0359…	NIBEN101SCF00213G01002, NIBEN101SCF01232G00010, NIBEN101SCF01506G03003, NIBEN101SCF01685G03001, NIBEN101SCF01696G06043, NIBEN101SCF02050G00011, NIBEN101SCF02264G06032, NIBEN101SCF02305G01016, NIBEN101SCF02305G01018, NIBEN101SCF02411G00015, NIBEN101SCF02411G00017, NIBEN101SCF02440G01039, NIBEN101SCF02605G09007, NIBEN101SCF02605G10008, NIBEN101SCF02807G11007, NIBEN101SCF03340G05001, NIBEN101SCF0359…
GO:0050832	defense response to fungus	143	50	17.7	2.3e-12	3.111e-10	P	Niben101Scf00073g03006, Niben101Scf00114g00010, Niben101Scf00369g03015, Niben101Scf00595g08043, Niben101Scf01015g01002, Niben101Scf01037g04009, Niben101Scf01077g02010, Niben101Scf01297g04006, Niben101Scf01326g11012, Niben101Scf01375g06006, Niben101Scf01721g04001, Niben101Scf01734g00001, Niben101Scf01934g02004, Niben101Scf02093g00004, Niben101Scf02268g06007, Niben101Scf02406g04044, Niben101Scf0247…	NIBEN101SCF00073G03006, NIBEN101SCF00114G00010, NIBEN101SCF00369G03015, NIBEN101SCF00595G08043, NIBEN101SCF01015G01002, NIBEN101SCF01037G04009, NIBEN101SCF01077G02010, NIBEN101SCF01297G04006, NIBEN101SCF01326G11012, NIBEN101SCF01375G06006, NIBEN101SCF01721G04001, NIBEN101SCF01734G00001, NIBEN101SCF01934G02004, NIBEN101SCF02093G00004, NIBEN101SCF02268G06007, NIBEN101SCF02406G04044, NIBEN101SCF0247…
GO:0008219	cell death	101	39	12.5	1.8e-11	2.303e-09	P	Niben101Scf00073g03006, Niben101Scf00369g03015, Niben101Scf00712g15023, Niben101Scf01148g00007, Niben101Scf01167g05010, Niben101Scf01434g03006, Niben101Scf01582g13009, Niben101Scf01691g01017, Niben101Scf01879g01008, Niben101Scf01894g03001, Niben101Scf02093g00004, Niben101Scf02107g06001, Niben101Scf02400g02015, Niben101Scf02513g11004, Niben101Scf02544g01012, Niben101Scf02553g02001, Niben101Scf0258…	NIBEN101SCF00073G03006, NIBEN101SCF00369G03015, NIBEN101SCF00712G15023, NIBEN101SCF01148G00007, NIBEN101SCF01167G05010, NIBEN101SCF01434G03006, NIBEN101SCF01582G13009, NIBEN101SCF01691G01017, NIBEN101SCF01879G01008, NIBEN101SCF01894G03001, NIBEN101SCF02093G00004, NIBEN101SCF02107G06001, NIBEN101SCF02400G02015, NIBEN101SCF02513G11004, NIBEN101SCF02544G01012, NIBEN101SCF02553G02001, NIBEN101SCF0258…
GO:0016265	death	101	39	12.5	1.8e-11	2.303e-09	P	Niben101Scf00073g03006, Niben101Scf00369g03015, Niben101Scf00712g15023, Niben101Scf01148g00007, Niben101Scf01167g05010, Niben101Scf01434g03006, Niben101Scf01582g13009, Niben101Scf01691g01017, Niben101Scf01879g01008, Niben101Scf01894g03001, Niben101Scf02093g00004, Niben101Scf02107g06001, Niben101Scf02400g02015, Niben101Scf02513g11004, Niben101Scf02544g01012, Niben101Scf02553g02001, Niben101Scf0258…	NIBEN101SCF00073G03006, NIBEN101SCF00369G03015, NIBEN101SCF00712G15023, NIBEN101SCF01148G00007, NIBEN101SCF01167G05010, NIBEN101SCF01434G03006, NIBEN101SCF01582G13009, NIBEN101SCF01691G01017, NIBEN101SCF01879G01008, NIBEN101SCF01894G03001, NIBEN101SCF02093G00004, NIBEN101SCF02107G06001, NIBEN101SCF02400G02015, NIBEN101SCF02513G11004, NIBEN101SCF02544G01012, NIBEN101SCF02553G02001, NIBEN101SCF0258…
GO:1901698	response to nitrogen compound	165	53	20.42	2.1e-11	2.616e-09	P	Niben101Scf00163g22002, Niben101Scf00308g01003, Niben101Scf00454g04003, Niben101Scf00501g00004, Niben101Scf00715g09001, Niben101Scf01037g04009, Niben101Scf01189g00001, Niben101Scf01297g04006, Niben101Scf01777g02001, Niben101Scf01998g03009, Niben101Scf02048g00001, Niben101Scf02393g01014, Niben101Scf02516g01004, Niben101Scf02797g01005, Niben101Scf03009g03002, Niben101Scf03015g03010, Niben101Scf0318…	NIBEN101SCF00163G22002, NIBEN101SCF00308G01003, NIBEN101SCF00454G04003, NIBEN101SCF00501G00004, NIBEN101SCF00715G09001, NIBEN101SCF01037G04009, NIBEN101SCF01189G00001, NIBEN101SCF01297G04006, NIBEN101SCF01777G02001, NIBEN101SCF01998G03009, NIBEN101SCF02048G00001, NIBEN101SCF02393G01014, NIBEN101SCF02516G01004, NIBEN101SCF02797G01005, NIBEN101SCF03009G03002, NIBEN101SCF03015G03010, NIBEN101SCF0318…
GO:0050789	regulation of biological process	3662	573	453.14	5.6e-11	6.798e-09	P	Niben101Ctg14444g00003, Niben101Ctg15010g00002, Niben101Ctg15807g00002, Niben101Ctg16115g00003, Niben101Scf00016g04006, Niben101Scf00023g00004, Niben101Scf00046g02008, Niben101Scf00046g05014, Niben101Scf00047g03012, Niben101Scf00063g07011, Niben101Scf00063g08002, Niben101Scf00063g11003, Niben101Scf00066g02006, Niben101Scf00069g15020, Niben101Scf00073g04002, Niben101Scf00074g01003, Niben101Scf0007…	NIBEN101CTG14444G00003, NIBEN101CTG15010G00002, NIBEN101CTG15807G00002, NIBEN101CTG16115G00003, NIBEN101SCF00016G04006, NIBEN101SCF00023G00004, NIBEN101SCF00046G02008, NIBEN101SCF00046G05014, NIBEN101SCF00047G03012, NIBEN101SCF00063G07011, NIBEN101SCF00063G08002, NIBEN101SCF00063G11003, NIBEN101SCF00066G02006, NIBEN101SCF00069G15020, NIBEN101SCF00073G04002, NIBEN101SCF00074G01003, NIBEN101SCF0007…
GO:0071229	cellular response to acid chemical	189	57	23.39	6.4e-11	7.574e-09	P	Niben101Scf00016g04006, Niben101Scf00247g02010, Niben101Scf00806g02001, Niben101Scf01048g00008, Niben101Scf01076g00005, Niben101Scf01333g00001, Niben101Scf01375g06006, Niben101Scf01879g01008, Niben101Scf02093g00004, Niben101Scf02118g00004, Niben101Scf02160g02006, Niben101Scf02222g00005, Niben101Scf02362g02014, Niben101Scf02543g01008, Niben101Scf02544g01012, Niben101Scf02653g01003, Niben101Scf0320…	NIBEN101SCF00016G04006, NIBEN101SCF00247G02010, NIBEN101SCF00806G02001, NIBEN101SCF01048G00008, NIBEN101SCF01076G00005, NIBEN101SCF01333G00001, NIBEN101SCF01375G06006, NIBEN101SCF01879G01008, NIBEN101SCF02093G00004, NIBEN101SCF02118G00004, NIBEN101SCF02160G02006, NIBEN101SCF02222G00005, NIBEN101SCF02362G02014, NIBEN101SCF02543G01008, NIBEN101SCF02544G01012, NIBEN101SCF02653G01003, NIBEN101SCF0320…
GO:0010035	response to inorganic substance	544	120	67.32	1.2e-10	1.386e-08	P	Niben101Scf00023g00004, Niben101Scf00043g03012, Niben101Scf00369g03015, Niben101Scf00369g08005, Niben101Scf00383g04013, Niben101Scf00383g04025, Niben101Scf00501g00004, Niben101Scf00595g08043, Niben101Scf00635g04005, Niben101Scf00675g03010, Niben101Scf00700g05004, Niben101Scf00806g02001, Niben101Scf01076g00005, Niben101Scf01143g09001, Niben101Scf01167g05010, Niben101Scf01236g05019, Niben101Scf0129…	NIBEN101SCF00023G00004, NIBEN101SCF00043G03012, NIBEN101SCF00369G03015, NIBEN101SCF00369G08005, NIBEN101SCF00383G04013, NIBEN101SCF00383G04025, NIBEN101SCF00501G00004, NIBEN101SCF00595G08043, NIBEN101SCF00635G04005, NIBEN101SCF00675G03010, NIBEN101SCF00700G05004, NIBEN101SCF00806G02001, NIBEN101SCF01076G00005, NIBEN101SCF01143G09001, NIBEN101SCF01167G05010, NIBEN101SCF01236G05019, NIBEN101SCF0129…
GO:0010033	response to organic substance	1159	216	143.42	1.9e-10	2.142e-08	P	Niben101Scf00016g04006, Niben101Scf00031g02001, Niben101Scf00043g03012, Niben101Scf00104g02014, Niben101Scf00163g22002, Niben101Scf00176g01010, Niben101Scf00247g02010, Niben101Scf00308g01003, Niben101Scf00351g05002, Niben101Scf00428g09005, Niben101Scf00447g03001, Niben101Scf00454g04003, Niben101Scf00501g00004, Niben101Scf00573g01003, Niben101Scf00573g05005, Niben101Scf00595g08043, Niben101Scf0070…	NIBEN101SCF00016G04006, NIBEN101SCF00031G02001, NIBEN101SCF00043G03012, NIBEN101SCF00104G02014, NIBEN101SCF00163G22002, NIBEN101SCF00176G01010, NIBEN101SCF00247G02010, NIBEN101SCF00308G01003, NIBEN101SCF00351G05002, NIBEN101SCF00428G09005, NIBEN101SCF00447G03001, NIBEN101SCF00454G04003, NIBEN101SCF00501G00004, NIBEN101SCF00573G01003, NIBEN101SCF00573G05005, NIBEN101SCF00595G08043, NIBEN101SCF0070…
GO:0009719	response to endogenous stimulus	1011	193	125.1	2.5e-10	2.752e-08	P	Niben101Scf00016g04006, Niben101Scf00031g02001, Niben101Scf00043g03012, Niben101Scf00104g02014, Niben101Scf00163g22002, Niben101Scf00176g01010, Niben101Scf00247g02010, Niben101Scf00308g01003, Niben101Scf00351g05002, Niben101Scf00447g03001, Niben101Scf00454g04003, Niben101Scf00501g00004, Niben101Scf00595g08043, Niben101Scf00700g05004, Niben101Scf00715g09001, Niben101Scf00750g04008, Niben101Scf0080…	NIBEN101SCF00016G04006, NIBEN101SCF00031G02001, NIBEN101SCF00043G03012, NIBEN101SCF00104G02014, NIBEN101SCF00163G22002, NIBEN101SCF00176G01010, NIBEN101SCF00247G02010, NIBEN101SCF00308G01003, NIBEN101SCF00351G05002, NIBEN101SCF00447G03001, NIBEN101SCF00454G04003, NIBEN101SCF00501G00004, NIBEN101SCF00595G08043, NIBEN101SCF00700G05004, NIBEN101SCF00715G09001, NIBEN101SCF00750G04008, NIBEN101SCF0080…
GO:1901701	cellular response to oxygen-containing compound	281	73	34.77	3.4e-10	3.658e-08	P	Niben101Scf00016g04006, Niben101Scf00247g02010, Niben101Scf00700g05004, Niben101Scf00806g02001, Niben101Scf01037g04009, Niben101Scf01048g00008, Niben101Scf01076g00005, Niben101Scf01167g05010, Niben101Scf01189g00001, Niben101Scf01333g00001, Niben101Scf01375g06006, Niben101Scf01582g13009, Niben101Scf01879g01008, Niben101Scf02090g06012, Niben101Scf02093g00004, Niben101Scf02118g00004, Niben101Scf0215…	NIBEN101SCF00016G04006, NIBEN101SCF00247G02010, NIBEN101SCF00700G05004, NIBEN101SCF00806G02001, NIBEN101SCF01037G04009, NIBEN101SCF01048G00008, NIBEN101SCF01076G00005, NIBEN101SCF01167G05010, NIBEN101SCF01189G00001, NIBEN101SCF01333G00001, NIBEN101SCF01375G06006, NIBEN101SCF01582G13009, NIBEN101SCF01879G01008, NIBEN101SCF02090G06012, NIBEN101SCF02093G00004, NIBEN101SCF02118G00004, NIBEN101SCF0215…
GO:0009415	response to water	212	60	26.23	3.5e-10	3.682e-08	P	Niben101Scf00043g03012, Niben101Scf00369g03015, Niben101Scf00369g08005, Niben101Scf00383g04013, Niben101Scf00383g04025, Niben101Scf00635g04005, Niben101Scf00675g03010, Niben101Scf00700g05004, Niben101Scf00806g02001, Niben101Scf01167g05010, Niben101Scf01297g04006, Niben101Scf01534g02007, Niben101Scf01587g01006, Niben101Scf01721g04001, Niben101Scf01879g01008, Niben101Scf01922g11013, Niben101Scf0211…	NIBEN101SCF00043G03012, NIBEN101SCF00369G03015, NIBEN101SCF00369G08005, NIBEN101SCF00383G04013, NIBEN101SCF00383G04025, NIBEN101SCF00635G04005, NIBEN101SCF00675G03010, NIBEN101SCF00700G05004, NIBEN101SCF00806G02001, NIBEN101SCF01167G05010, NIBEN101SCF01297G04006, NIBEN101SCF01534G02007, NIBEN101SCF01587G01006, NIBEN101SCF01721G04001, NIBEN101SCF01879G01008, NIBEN101SCF01922G11013, NIBEN101SCF0211…
GO:0007568	aging	78	31	9.65	9e-10	9.262e-08	P	Niben101Scf00180g00004, Niben101Scf00193g01009, Niben101Scf00369g03015, Niben101Scf01249g04006, Niben101Scf01445g00016, Niben101Scf01958g03008, Niben101Scf02268g06007, Niben101Scf02544g01012, Niben101Scf02749g03007, Niben101Scf02790g01008, Niben101Scf03362g05002, Niben101Scf03486g01014, Niben101Scf03706g00007, Niben101Scf03911g05013, Niben101Scf04028g01002, Niben101Scf04082g01004, Niben101Scf0429…	NIBEN101SCF00180G00004, NIBEN101SCF00193G01009, NIBEN101SCF00369G03015, NIBEN101SCF01249G04006, NIBEN101SCF01445G00016, NIBEN101SCF01958G03008, NIBEN101SCF02268G06007, NIBEN101SCF02544G01012, NIBEN101SCF02749G03007, NIBEN101SCF02790G01008, NIBEN101SCF03362G05002, NIBEN101SCF03486G01014, NIBEN101SCF03706G00007, NIBEN101SCF03911G05013, NIBEN101SCF04028G01002, NIBEN101SCF04082G01004, NIBEN101SCF0429…
GO:0031323	regulation of cellular metabolic process	2122	351	262.58	1.7e-09	1.712e-07	P	Niben101Ctg14444g00003, Niben101Ctg15010g00002, Niben101Ctg15807g00002, Niben101Ctg16115g00003, Niben101Scf00023g00004, Niben101Scf00046g02008, Niben101Scf00063g07011, Niben101Scf00063g11003, Niben101Scf00066g02006, Niben101Scf00069g15020, Niben101Scf00073g04002, Niben101Scf00074g01003, Niben101Scf00077g08013, Niben101Scf00090g02002, Niben101Scf00107g00007, Niben101Scf00109g02027, Niben101Scf0011…	NIBEN101CTG14444G00003, NIBEN101CTG15010G00002, NIBEN101CTG15807G00002, NIBEN101CTG16115G00003, NIBEN101SCF00023G00004, NIBEN101SCF00046G02008, NIBEN101SCF00063G07011, NIBEN101SCF00063G11003, NIBEN101SCF00066G02006, NIBEN101SCF00069G15020, NIBEN101SCF00073G04002, NIBEN101SCF00074G01003, NIBEN101SCF00077G08013, NIBEN101SCF00090G02002, NIBEN101SCF00107G00007, NIBEN101SCF00109G02027, NIBEN101SCF0011…
GO:0065007	biological regulation	3887	592	480.98	2.4e-09	2.367e-07	P	Niben101Ctg14444g00003, Niben101Ctg15010g00002, Niben101Ctg15807g00002, Niben101Ctg16115g00003, Niben101Scf00016g04006, Niben101Scf00023g00004, Niben101Scf00046g02008, Niben101Scf00046g05014, Niben101Scf00047g03012, Niben101Scf00063g07011, Niben101Scf00063g08002, Niben101Scf00063g11003, Niben101Scf00066g02006, Niben101Scf00069g15020, Niben101Scf00073g04002, Niben101Scf00074g01003, Niben101Scf0007…	NIBEN101CTG14444G00003, NIBEN101CTG15010G00002, NIBEN101CTG15807G00002, NIBEN101CTG16115G00003, NIBEN101SCF00016G04006, NIBEN101SCF00023G00004, NIBEN101SCF00046G02008, NIBEN101SCF00046G05014, NIBEN101SCF00047G03012, NIBEN101SCF00063G07011, NIBEN101SCF00063G08002, NIBEN101SCF00063G11003, NIBEN101SCF00066G02006, NIBEN101SCF00069G15020, NIBEN101SCF00073G04002, NIBEN101SCF00074G01003, NIBEN101SCF0007…
GO:0006355	regulation of transcription, DNA-templated	1820	307	225.21	2.8e-09	2.705e-07	P	Niben101Ctg14444g00003, Niben101Ctg15010g00002, Niben101Ctg15807g00002, Niben101Ctg16115g00003, Niben101Scf00046g02008, Niben101Scf00063g07011, Niben101Scf00063g11003, Niben101Scf00066g02006, Niben101Scf00073g04002, Niben101Scf00077g08013, Niben101Scf00090g02002, Niben101Scf00107g00007, Niben101Scf00109g02027, Niben101Scf00113g03002, Niben101Scf00136g01010, Niben101Scf00144g04001, Niben101Scf0016…	NIBEN101CTG14444G00003, NIBEN101CTG15010G00002, NIBEN101CTG15807G00002, NIBEN101CTG16115G00003, NIBEN101SCF00046G02008, NIBEN101SCF00063G07011, NIBEN101SCF00063G11003, NIBEN101SCF00066G02006, NIBEN101SCF00073G04002, NIBEN101SCF00077G08013, NIBEN101SCF00090G02002, NIBEN101SCF00107G00007, NIBEN101SCF00109G02027, NIBEN101SCF00113G03002, NIBEN101SCF00136G01010, NIBEN101SCF00144G04001, NIBEN101SCF0016…
GO:1903506	regulation of nucleic acid-templated transcription	1822	307	225.46	3.1e-09	2.878e-07	P	Niben101Ctg14444g00003, Niben101Ctg15010g00002, Niben101Ctg15807g00002, Niben101Ctg16115g00003, Niben101Scf00046g02008, Niben101Scf00063g07011, Niben101Scf00063g11003, Niben101Scf00066g02006, Niben101Scf00073g04002, Niben101Scf00077g08013, Niben101Scf00090g02002, Niben101Scf00107g00007, Niben101Scf00109g02027, Niben101Scf00113g03002, Niben101Scf00136g01010, Niben101Scf00144g04001, Niben101Scf0016…	NIBEN101CTG14444G00003, NIBEN101CTG15010G00002, NIBEN101CTG15807G00002, NIBEN101CTG16115G00003, NIBEN101SCF00046G02008, NIBEN101SCF00063G07011, NIBEN101SCF00063G11003, NIBEN101SCF00066G02006, NIBEN101SCF00073G04002, NIBEN101SCF00077G08013, NIBEN101SCF00090G02002, NIBEN101SCF00107G00007, NIBEN101SCF00109G02027, NIBEN101SCF00113G03002, NIBEN101SCF00136G01010, NIBEN101SCF00144G04001, NIBEN101SCF0016…
GO:2001141	regulation of RNA biosynthetic process	1822	307	225.46	3.1e-09	2.878e-07	P	Niben101Ctg14444g00003, Niben101Ctg15010g00002, Niben101Ctg15807g00002, Niben101Ctg16115g00003, Niben101Scf00046g02008, Niben101Scf00063g07011, Niben101Scf00063g11003, Niben101Scf00066g02006, Niben101Scf00073g04002, Niben101Scf00077g08013, Niben101Scf00090g02002, Niben101Scf00107g00007, Niben101Scf00109g02027, Niben101Scf00113g03002, Niben101Scf00136g01010, Niben101Scf00144g04001, Niben101Scf0016…	NIBEN101CTG14444G00003, NIBEN101CTG15010G00002, NIBEN101CTG15807G00002, NIBEN101CTG16115G00003, NIBEN101SCF00046G02008, NIBEN101SCF00063G07011, NIBEN101SCF00063G11003, NIBEN101SCF00066G02006, NIBEN101SCF00073G04002, NIBEN101SCF00077G08013, NIBEN101SCF00090G02002, NIBEN101SCF00107G00007, NIBEN101SCF00109G02027, NIBEN101SCF00113G03002, NIBEN101SCF00136G01010, NIBEN101SCF00144G04001, NIBEN101SCF0016…
GO:0070887	cellular response to chemical stimulus	446	99	55.19	3.5e-09	3.186e-07	P	Niben101Scf00016g04006, Niben101Scf00247g02010, Niben101Scf00351g05002, Niben101Scf00700g05004, Niben101Scf00712g09036, Niben101Scf00750g04008, Niben101Scf00806g02001, Niben101Scf01037g04009, Niben101Scf01048g00008, Niben101Scf01076g00005, Niben101Scf01100g00004, Niben101Scf01167g05010, Niben101Scf01189g00001, Niben101Scf01249g04006, Niben101Scf01333g00001, Niben101Scf01375g06006, Niben101Scf0158…	NIBEN101SCF00016G04006, NIBEN101SCF00247G02010, NIBEN101SCF00351G05002, NIBEN101SCF00700G05004, NIBEN101SCF00712G09036, NIBEN101SCF00750G04008, NIBEN101SCF00806G02001, NIBEN101SCF01037G04009, NIBEN101SCF01048G00008, NIBEN101SCF01076G00005, NIBEN101SCF01100G00004, NIBEN101SCF01167G05010, NIBEN101SCF01189G00001, NIBEN101SCF01249G04006, NIBEN101SCF01333G00001, NIBEN101SCF01375G06006, NIBEN101SCF0158…
GO:0080134	regulation of response to stress	188	53	23.26	4.2e-09	3.751e-07	P	Niben101Scf00369g08005, Niben101Scf00428g09005, Niben101Scf00577g09001, Niben101Scf00622g00006, Niben101Scf01037g04009, Niben101Scf01076g00005, Niben101Scf01148g00007, Niben101Scf01167g05010, Niben101Scf01326g11012, Niben101Scf01375g06006, Niben101Scf01434g03006, Niben101Scf01506g02001, Niben101Scf01582g13009, Niben101Scf01721g04001, Niben101Scf01734g00001, Niben101Scf01752g06014, Niben101Scf0209…	NIBEN101SCF00369G08005, NIBEN101SCF00428G09005, NIBEN101SCF00577G09001, NIBEN101SCF00622G00006, NIBEN101SCF01037G04009, NIBEN101SCF01076G00005, NIBEN101SCF01148G00007, NIBEN101SCF01167G05010, NIBEN101SCF01326G11012, NIBEN101SCF01375G06006, NIBEN101SCF01434G03006, NIBEN101SCF01506G02001, NIBEN101SCF01582G13009, NIBEN101SCF01721G04001, NIBEN101SCF01734G00001, NIBEN101SCF01752G06014, NIBEN101SCF0209…
GO:0009414	response to water deprivation	199	55	24.62	4.7e-09	4.12e-07	P	Niben101Scf00043g03012, Niben101Scf00369g03015, Niben101Scf00369g08005, Niben101Scf00635g04005, Niben101Scf00675g03010, Niben101Scf00700g05004, Niben101Scf00806g02001, Niben101Scf01167g05010, Niben101Scf01297g04006, Niben101Scf01534g02007, Niben101Scf01587g01006, Niben101Scf01721g04001, Niben101Scf01879g01008, Niben101Scf01922g11013, Niben101Scf02118g00004, Niben101Scf02160g02006, Niben101Scf0228…	NIBEN101SCF00043G03012, NIBEN101SCF00369G03015, NIBEN101SCF00369G08005, NIBEN101SCF00635G04005, NIBEN101SCF00675G03010, NIBEN101SCF00700G05004, NIBEN101SCF00806G02001, NIBEN101SCF01167G05010, NIBEN101SCF01297G04006, NIBEN101SCF01534G02007, NIBEN101SCF01587G01006, NIBEN101SCF01721G04001, NIBEN101SCF01879G01008, NIBEN101SCF01922G11013, NIBEN101SCF02118G00004, NIBEN101SCF02160G02006, NIBEN101SCF0228…
GO:0032101	regulation of response to external stimulus	52	23	6.43	1.2e-08	9.966e-07	P	Niben101Scf00428g09005, Niben101Scf00577g09001, Niben101Scf01167g05010, Niben101Scf01326g11012, Niben101Scf01375g06006, Niben101Scf01506g02001, Niben101Scf01734g00001, Niben101Scf01752g06014, Niben101Scf02544g01012, Niben101Scf02752g10009, Niben101Scf03599g00004, Niben101Scf03706g00007, Niben101Scf03764g04008, Niben101Scf04396g04016, Niben101Scf04400g01006, Niben101Scf04549g09015, Niben101Scf0609…	NIBEN101SCF00428G09005, NIBEN101SCF00577G09001, NIBEN101SCF01167G05010, NIBEN101SCF01326G11012, NIBEN101SCF01375G06006, NIBEN101SCF01506G02001, NIBEN101SCF01734G00001, NIBEN101SCF01752G06014, NIBEN101SCF02544G01012, NIBEN101SCF02752G10009, NIBEN101SCF03599G00004, NIBEN101SCF03706G00007, NIBEN101SCF03764G04008, NIBEN101SCF04396G04016, NIBEN101SCF04400G01006, NIBEN101SCF04549G09015, NIBEN101SCF0609…
GO:0051252	regulation of RNA metabolic process	1852	308	229.17	1.2e-08	9.966e-07	P	Niben101Ctg14444g00003, Niben101Ctg15010g00002, Niben101Ctg15807g00002, Niben101Ctg16115g00003, Niben101Scf00046g02008, Niben101Scf00063g07011, Niben101Scf00063g11003, Niben101Scf00066g02006, Niben101Scf00073g04002, Niben101Scf00077g08013, Niben101Scf00090g02002, Niben101Scf00107g00007, Niben101Scf00109g02027, Niben101Scf00113g03002, Niben101Scf00136g01010, Niben101Scf00144g04001, Niben101Scf0016…	NIBEN101CTG14444G00003, NIBEN101CTG15010G00002, NIBEN101CTG15807G00002, NIBEN101CTG16115G00003, NIBEN101SCF00046G02008, NIBEN101SCF00063G07011, NIBEN101SCF00063G11003, NIBEN101SCF00066G02006, NIBEN101SCF00073G04002, NIBEN101SCF00077G08013, NIBEN101SCF00090G02002, NIBEN101SCF00107G00007, NIBEN101SCF00109G02027, NIBEN101SCF00113G03002, NIBEN101SCF00136G01010, NIBEN101SCF00144G04001, NIBEN101SCF0016…
GO:0031347	regulation of defense response	142	43	17.57	1.2e-08	9.966e-07	P	Niben101Scf00428g09005, Niben101Scf00577g09001, Niben101Scf00622g00006, Niben101Scf01037g04009, Niben101Scf01076g00005, Niben101Scf01148g00007, Niben101Scf01167g05010, Niben101Scf01326g11012, Niben101Scf01375g06006, Niben101Scf01434g03006, Niben101Scf01506g02001, Niben101Scf01582g13009, Niben101Scf01752g06014, Niben101Scf02093g00004, Niben101Scf02544g01012, Niben101Scf02681g01015, Niben101Scf0275…	NIBEN101SCF00428G09005, NIBEN101SCF00577G09001, NIBEN101SCF00622G00006, NIBEN101SCF01037G04009, NIBEN101SCF01076G00005, NIBEN101SCF01148G00007, NIBEN101SCF01167G05010, NIBEN101SCF01326G11012, NIBEN101SCF01375G06006, NIBEN101SCF01434G03006, NIBEN101SCF01506G02001, NIBEN101SCF01582G13009, NIBEN101SCF01752G06014, NIBEN101SCF02093G00004, NIBEN101SCF02544G01012, NIBEN101SCF02681G01015, NIBEN101SCF0275…
GO:0012501	programmed cell death	77	29	9.53	1.3e-08	1.061e-06	P	Niben101Scf00073g03006, Niben101Scf00369g03015, Niben101Scf01167g05010, Niben101Scf01434g03006, Niben101Scf01582g13009, Niben101Scf01691g01017, Niben101Scf01879g01008, Niben101Scf01894g03001, Niben101Scf02093g00004, Niben101Scf02107g06001, Niben101Scf02400g02015, Niben101Scf02553g02001, Niben101Scf02581g04013, Niben101Scf02681g01015, Niben101Scf02705g01020, Niben101Scf03729g00011, Niben101Scf0440…	NIBEN101SCF00073G03006, NIBEN101SCF00369G03015, NIBEN101SCF01167G05010, NIBEN101SCF01434G03006, NIBEN101SCF01582G13009, NIBEN101SCF01691G01017, NIBEN101SCF01879G01008, NIBEN101SCF01894G03001, NIBEN101SCF02093G00004, NIBEN101SCF02107G06001, NIBEN101SCF02400G02015, NIBEN101SCF02553G02001, NIBEN101SCF02581G04013, NIBEN101SCF02681G01015, NIBEN101SCF02705G01020, NIBEN101SCF03729G00011, NIBEN101SCF0440…
GO:0033993	response to lipid	398	89	49.25	1.5e-08	1.204e-06	P	Niben101Scf00016g04006, Niben101Scf00043g03012, Niben101Scf00247g02010, Niben101Scf00447g03001, Niben101Scf00806g02001, Niben101Scf00821g14009, Niben101Scf01025g02004, Niben101Scf01048g00008, Niben101Scf01167g05010, Niben101Scf01434g03006, Niben101Scf01451g02003, Niben101Scf01529g01009, Niben101Scf01534g02007, Niben101Scf01587g01006, Niben101Scf01635g01006, Niben101Scf02093g00004, Niben101Scf0211…	NIBEN101SCF00016G04006, NIBEN101SCF00043G03012, NIBEN101SCF00247G02010, NIBEN101SCF00447G03001, NIBEN101SCF00806G02001, NIBEN101SCF00821G14009, NIBEN101SCF01025G02004, NIBEN101SCF01048G00008, NIBEN101SCF01167G05010, NIBEN101SCF01434G03006, NIBEN101SCF01451G02003, NIBEN101SCF01529G01009, NIBEN101SCF01534G02007, NIBEN101SCF01587G01006, NIBEN101SCF01635G01006, NIBEN101SCF02093G00004, NIBEN101SCF0211…
GO:0031326	regulation of cellular biosynthetic process	1924	317	238.08	1.9e-08	1.499e-06	P	Niben101Ctg14444g00003, Niben101Ctg15010g00002, Niben101Ctg15807g00002, Niben101Ctg16115g00003, Niben101Scf00023g00004, Niben101Scf00046g02008, Niben101Scf00063g07011, Niben101Scf00063g11003, Niben101Scf00066g02006, Niben101Scf00073g04002, Niben101Scf00077g08013, Niben101Scf00090g02002, Niben101Scf00107g00007, Niben101Scf00109g02027, Niben101Scf00113g03002, Niben101Scf00136g01010, Niben101Scf0014…	NIBEN101CTG14444G00003, NIBEN101CTG15010G00002, NIBEN101CTG15807G00002, NIBEN101CTG16115G00003, NIBEN101SCF00023G00004, NIBEN101SCF00046G02008, NIBEN101SCF00063G07011, NIBEN101SCF00063G11003, NIBEN101SCF00066G02006, NIBEN101SCF00073G04002, NIBEN101SCF00077G08013, NIBEN101SCF00090G02002, NIBEN101SCF00107G00007, NIBEN101SCF00109G02027, NIBEN101SCF00113G03002, NIBEN101SCF00136G01010, NIBEN101SCF0014…
GO:0006970	response to osmotic stress	355	81	43.93	2.6e-08	2.018e-06	P	Niben101Scf00043g03012, Niben101Scf00128g04006, Niben101Scf00177g12003, Niben101Scf00276g02010, Niben101Scf00351g05002, Niben101Scf00369g03015, Niben101Scf00501g00004, Niben101Scf00573g05005, Niben101Scf00635g04005, Niben101Scf00675g03010, Niben101Scf00700g05004, Niben101Scf01015g01002, Niben101Scf01025g02004, Niben101Scf01048g00008, Niben101Scf01249g04006, Niben101Scf01297g04006, Niben101Scf0145…	NIBEN101SCF00043G03012, NIBEN101SCF00128G04006, NIBEN101SCF00177G12003, NIBEN101SCF00276G02010, NIBEN101SCF00351G05002, NIBEN101SCF00369G03015, NIBEN101SCF00501G00004, NIBEN101SCF00573G05005, NIBEN101SCF00635G04005, NIBEN101SCF00675G03010, NIBEN101SCF00700G05004, NIBEN101SCF01015G01002, NIBEN101SCF01025G02004, NIBEN101SCF01048G00008, NIBEN101SCF01249G04006, NIBEN101SCF01297G04006, NIBEN101SCF0145…
GO:0009737	response to abscisic acid	298	71	36.88	3e-08	2.291e-06	P	Niben101Scf00016g04006, Niben101Scf00043g03012, Niben101Scf00447g03001, Niben101Scf00806g02001, Niben101Scf00821g14009, Niben101Scf01025g02004, Niben101Scf01048g00008, Niben101Scf01434g03006, Niben101Scf01451g02003, Niben101Scf01534g02007, Niben101Scf01587g01006, Niben101Scf02093g00004, Niben101Scf02118g00004, Niben101Scf02160g02006, Niben101Scf02362g02014, Niben101Scf02652g01030, Niben101Scf0265…	NIBEN101SCF00016G04006, NIBEN101SCF00043G03012, NIBEN101SCF00447G03001, NIBEN101SCF00806G02001, NIBEN101SCF00821G14009, NIBEN101SCF01025G02004, NIBEN101SCF01048G00008, NIBEN101SCF01434G03006, NIBEN101SCF01451G02003, NIBEN101SCF01534G02007, NIBEN101SCF01587G01006, NIBEN101SCF02093G00004, NIBEN101SCF02118G00004, NIBEN101SCF02160G02006, NIBEN101SCF02362G02014, NIBEN101SCF02652G01030, NIBEN101SCF0265…
GO:0009889	regulation of biosynthetic process	1941	318	240.18	3.2e-08	2.405e-06	P	Niben101Ctg14444g00003, Niben101Ctg15010g00002, Niben101Ctg15807g00002, Niben101Ctg16115g00003, Niben101Scf00023g00004, Niben101Scf00046g02008, Niben101Scf00063g07011, Niben101Scf00063g11003, Niben101Scf00066g02006, Niben101Scf00073g04002, Niben101Scf00077g08013, Niben101Scf00090g02002, Niben101Scf00107g00007, Niben101Scf00109g02027, Niben101Scf00113g03002, Niben101Scf00136g01010, Niben101Scf0014…	NIBEN101CTG14444G00003, NIBEN101CTG15010G00002, NIBEN101CTG15807G00002, NIBEN101CTG16115G00003, NIBEN101SCF00023G00004, NIBEN101SCF00046G02008, NIBEN101SCF00063G07011, NIBEN101SCF00063G11003, NIBEN101SCF00066G02006, NIBEN101SCF00073G04002, NIBEN101SCF00077G08013, NIBEN101SCF00090G02002, NIBEN101SCF00107G00007, NIBEN101SCF00109G02027, NIBEN101SCF00113G03002, NIBEN101SCF00136G01010, NIBEN101SCF0014…
GO:0009611	response to wounding	127	39	15.72	3.7e-08	2.695e-06	P	Niben101Scf00176g01010, Niben101Scf01025g02004, Niben101Scf01076g00005, Niben101Scf01249g04006, Niben101Scf01333g00001, Niben101Scf02171g00007, Niben101Scf02334g00004, Niben101Scf02581g04013, Niben101Scf02749g01001, Niben101Scf03706g00007, Niben101Scf04082g01004, Niben101Scf04375g13006, Niben101Scf04674g02018, Niben101Scf05118g08013, Niben101Scf05152g00001, Niben101Scf05431g00003, Niben101Scf0543…	NIBEN101SCF00176G01010, NIBEN101SCF01025G02004, NIBEN101SCF01076G00005, NIBEN101SCF01249G04006, NIBEN101SCF01333G00001, NIBEN101SCF02171G00007, NIBEN101SCF02334G00004, NIBEN101SCF02581G04013, NIBEN101SCF02749G01001, NIBEN101SCF03706G00007, NIBEN101SCF04082G01004, NIBEN101SCF04375G13006, NIBEN101SCF04674G02018, NIBEN101SCF05118G08013, NIBEN101SCF05152G00001, NIBEN101SCF05431G00003, NIBEN101SCF0543…
GO:2000112	regulation of cellular macromolecule biosynthetic process	1873	308	231.77	3.7e-08	2.695e-06	P	Niben101Ctg14444g00003, Niben101Ctg15010g00002, Niben101Ctg15807g00002, Niben101Ctg16115g00003, Niben101Scf00046g02008, Niben101Scf00063g07011, Niben101Scf00063g11003, Niben101Scf00066g02006, Niben101Scf00073g04002, Niben101Scf00077g08013, Niben101Scf00090g02002, Niben101Scf00107g00007, Niben101Scf00109g02027, Niben101Scf00113g03002, Niben101Scf00136g01010, Niben101Scf00144g04001, Niben101Scf0016…	NIBEN101CTG14444G00003, NIBEN101CTG15010G00002, NIBEN101CTG15807G00002, NIBEN101CTG16115G00003, NIBEN101SCF00046G02008, NIBEN101SCF00063G07011, NIBEN101SCF00063G11003, NIBEN101SCF00066G02006, NIBEN101SCF00073G04002, NIBEN101SCF00077G08013, NIBEN101SCF00090G02002, NIBEN101SCF00107G00007, NIBEN101SCF00109G02027, NIBEN101SCF00113G03002, NIBEN101SCF00136G01010, NIBEN101SCF00144G04001, NIBEN101SCF0016…
GO:0048583	regulation of response to stimulus	359	81	44.42	4.3e-08	3.084e-06	P	Niben101Scf00016g04006, Niben101Scf00244g03017, Niben101Scf00247g02010, Niben101Scf00351g05002, Niben101Scf00369g08005, Niben101Scf00428g09005, Niben101Scf00577g09001, Niben101Scf00622g00006, Niben101Scf00750g04008, Niben101Scf00806g02001, Niben101Scf00821g13003, Niben101Scf01037g04009, Niben101Scf01048g00008, Niben101Scf01076g00005, Niben101Scf01148g00007, Niben101Scf01167g05010, Niben101Scf0132…	NIBEN101SCF00016G04006, NIBEN101SCF00244G03017, NIBEN101SCF00247G02010, NIBEN101SCF00351G05002, NIBEN101SCF00369G08005, NIBEN101SCF00428G09005, NIBEN101SCF00577G09001, NIBEN101SCF00622G00006, NIBEN101SCF00750G04008, NIBEN101SCF00806G02001, NIBEN101SCF00821G13003, NIBEN101SCF01037G04009, NIBEN101SCF01048G00008, NIBEN101SCF01076G00005, NIBEN101SCF01148G00007, NIBEN101SCF01167G05010, NIBEN101SCF0132…
GO:0010556	regulation of macromolecule biosynthetic process	1877	308	232.26	4.6e-08	3.25e-06	P	Niben101Ctg14444g00003, Niben101Ctg15010g00002, Niben101Ctg15807g00002, Niben101Ctg16115g00003, Niben101Scf00046g02008, Niben101Scf00063g07011, Niben101Scf00063g11003, Niben101Scf00066g02006, Niben101Scf00073g04002, Niben101Scf00077g08013, Niben101Scf00090g02002, Niben101Scf00107g00007, Niben101Scf00109g02027, Niben101Scf00113g03002, Niben101Scf00136g01010, Niben101Scf00144g04001, Niben101Scf0016…	NIBEN101CTG14444G00003, NIBEN101CTG15010G00002, NIBEN101CTG15807G00002, NIBEN101CTG16115G00003, NIBEN101SCF00046G02008, NIBEN101SCF00063G07011, NIBEN101SCF00063G11003, NIBEN101SCF00066G02006, NIBEN101SCF00073G04002, NIBEN101SCF00077G08013, NIBEN101SCF00090G02002, NIBEN101SCF00107G00007, NIBEN101SCF00109G02027, NIBEN101SCF00113G03002, NIBEN101SCF00136G01010, NIBEN101SCF00144G04001, NIBEN101SCF0016…
GO:0051171	regulation of nitrogen compound metabolic process	1954	318	241.79	6.2e-08	4.316e-06	P	Niben101Ctg14444g00003, Niben101Ctg15010g00002, Niben101Ctg15807g00002, Niben101Ctg16115g00003, Niben101Scf00023g00004, Niben101Scf00046g02008, Niben101Scf00063g07011, Niben101Scf00063g11003, Niben101Scf00066g02006, Niben101Scf00069g15020, Niben101Scf00073g04002, Niben101Scf00077g08013, Niben101Scf00090g02002, Niben101Scf00107g00007, Niben101Scf00109g02027, Niben101Scf00113g03002, Niben101Scf0013…	NIBEN101CTG14444G00003, NIBEN101CTG15010G00002, NIBEN101CTG15807G00002, NIBEN101CTG16115G00003, NIBEN101SCF00023G00004, NIBEN101SCF00046G02008, NIBEN101SCF00063G07011, NIBEN101SCF00063G11003, NIBEN101SCF00066G02006, NIBEN101SCF00069G15020, NIBEN101SCF00073G04002, NIBEN101SCF00077G08013, NIBEN101SCF00090G02002, NIBEN101SCF00107G00007, NIBEN101SCF00109G02027, NIBEN101SCF00113G03002, NIBEN101SCF0013…
GO:0002831	regulation of response to biotic stimulus	48	21	5.94	6.3e-08	4.322e-06	P	Niben101Scf00428g09005, Niben101Scf00577g09001, Niben101Scf01167g05010, Niben101Scf01326g11012, Niben101Scf01375g06006, Niben101Scf01506g02001, Niben101Scf01752g06014, Niben101Scf02544g01012, Niben101Scf02752g10009, Niben101Scf03706g00007, Niben101Scf03764g04008, Niben101Scf04396g04016, Niben101Scf04400g01006, Niben101Scf04549g09015, Niben101Scf06091g04005, Niben101Scf06565g00008, Niben101Scf0699…	NIBEN101SCF00428G09005, NIBEN101SCF00577G09001, NIBEN101SCF01167G05010, NIBEN101SCF01326G11012, NIBEN101SCF01375G06006, NIBEN101SCF01506G02001, NIBEN101SCF01752G06014, NIBEN101SCF02544G01012, NIBEN101SCF02752G10009, NIBEN101SCF03706G00007, NIBEN101SCF03764G04008, NIBEN101SCF04396G04016, NIBEN101SCF04400G01006, NIBEN101SCF04549G09015, NIBEN101SCF06091G04005, NIBEN101SCF06565G00008, NIBEN101SCF0699…
GO:0019219	regulation of nucleobase-containing compound metabolic process	1905	310	235.73	9.5e-08	6.425e-06	P	Niben101Ctg14444g00003, Niben101Ctg15010g00002, Niben101Ctg15807g00002, Niben101Ctg16115g00003, Niben101Scf00046g02008, Niben101Scf00063g07011, Niben101Scf00063g11003, Niben101Scf00066g02006, Niben101Scf00073g04002, Niben101Scf00077g08013, Niben101Scf00090g02002, Niben101Scf00107g00007, Niben101Scf00109g02027, Niben101Scf00113g03002, Niben101Scf00136g01010, Niben101Scf00144g04001, Niben101Scf0016…	NIBEN101CTG14444G00003, NIBEN101CTG15010G00002, NIBEN101CTG15807G00002, NIBEN101CTG16115G00003, NIBEN101SCF00046G02008, NIBEN101SCF00063G07011, NIBEN101SCF00063G11003, NIBEN101SCF00066G02006, NIBEN101SCF00073G04002, NIBEN101SCF00077G08013, NIBEN101SCF00090G02002, NIBEN101SCF00107G00007, NIBEN101SCF00109G02027, NIBEN101SCF00113G03002, NIBEN101SCF00136G01010, NIBEN101SCF00144G04001, NIBEN101SCF0016…
GO:0019222	regulation of metabolic process	2300	364	284.61	1.3e-07	8.668e-06	P	Niben101Ctg14444g00003, Niben101Ctg15010g00002, Niben101Ctg15807g00002, Niben101Ctg16115g00003, Niben101Scf00023g00004, Niben101Scf00046g02008, Niben101Scf00063g07011, Niben101Scf00063g11003, Niben101Scf00066g02006, Niben101Scf00069g15020, Niben101Scf00073g04002, Niben101Scf00074g01003, Niben101Scf00077g08013, Niben101Scf00090g02002, Niben101Scf00107g00007, Niben101Scf00109g02027, Niben101Scf0011…	NIBEN101CTG14444G00003, NIBEN101CTG15010G00002, NIBEN101CTG15807G00002, NIBEN101CTG16115G00003, NIBEN101SCF00023G00004, NIBEN101SCF00046G02008, NIBEN101SCF00063G07011, NIBEN101SCF00063G11003, NIBEN101SCF00066G02006, NIBEN101SCF00069G15020, NIBEN101SCF00073G04002, NIBEN101SCF00074G01003, NIBEN101SCF00077G08013, NIBEN101SCF00090G02002, NIBEN101SCF00107G00007, NIBEN101SCF00109G02027, NIBEN101SCF0011…
GO:0010941	regulation of cell death	50	21	6.19	1.5e-07	9.862e-06	P	Niben101Scf01148g00007, Niben101Scf01434g03006, Niben101Scf01582g13009, Niben101Scf01894g03001, Niben101Scf02093g00004, Niben101Scf02400g02015, Niben101Scf02544g01012, Niben101Scf02581g04013, Niben101Scf02681g01015, Niben101Scf02705g01020, Niben101Scf03729g00011, Niben101Scf03816g01001, Niben101Scf04406g07002, Niben101Scf06720g01024, Niben101Scf08137g04001, Niben101Scf09044g01012, Niben101Scf1084…	NIBEN101SCF01148G00007, NIBEN101SCF01434G03006, NIBEN101SCF01582G13009, NIBEN101SCF01894G03001, NIBEN101SCF02093G00004, NIBEN101SCF02400G02015, NIBEN101SCF02544G01012, NIBEN101SCF02581G04013, NIBEN101SCF02681G01015, NIBEN101SCF02705G01020, NIBEN101SCF03729G00011, NIBEN101SCF03816G01001, NIBEN101SCF04406G07002, NIBEN101SCF06720G01024, NIBEN101SCF08137G04001, NIBEN101SCF09044G01012, NIBEN101SCF1084…
GO:0071310	cellular response to organic substance	370	81	45.78	1.7e-07	1.102e-05	P	Niben101Scf00016g04006, Niben101Scf00247g02010, Niben101Scf00351g05002, Niben101Scf00700g05004, Niben101Scf00712g09036, Niben101Scf00750g04008, Niben101Scf00806g02001, Niben101Scf01037g04009, Niben101Scf01048g00008, Niben101Scf01076g00005, Niben101Scf01189g00001, Niben101Scf01249g04006, Niben101Scf01333g00001, Niben101Scf01375g06006, Niben101Scf01777g02001, Niben101Scf01879g01008, Niben101Scf0209…	NIBEN101SCF00016G04006, NIBEN101SCF00247G02010, NIBEN101SCF00351G05002, NIBEN101SCF00700G05004, NIBEN101SCF00712G09036, NIBEN101SCF00750G04008, NIBEN101SCF00806G02001, NIBEN101SCF01037G04009, NIBEN101SCF01048G00008, NIBEN101SCF01076G00005, NIBEN101SCF01189G00001, NIBEN101SCF01249G04006, NIBEN101SCF01333G00001, NIBEN101SCF01375G06006, NIBEN101SCF01777G02001, NIBEN101SCF01879G01008, NIBEN101SCF0209…
GO:0009751	response to salicylic acid	87	29	10.77	2.9e-07	1.855e-05	P	Niben101Scf00712g09036, Niben101Scf00715g09001, Niben101Scf01239g01007, Niben101Scf01333g00001, Niben101Scf01434g03006, Niben101Scf02093g00004, Niben101Scf02222g00005, Niben101Scf02383g01001, Niben101Scf02400g02015, Niben101Scf02544g01012, Niben101Scf03188g06001, Niben101Scf03729g00011, Niben101Scf03779g06005, Niben101Scf04396g04016, Niben101Scf04626g00009, Niben101Scf05736g00001, Niben101Scf0609…	NIBEN101SCF00712G09036, NIBEN101SCF00715G09001, NIBEN101SCF01239G01007, NIBEN101SCF01333G00001, NIBEN101SCF01434G03006, NIBEN101SCF02093G00004, NIBEN101SCF02222G00005, NIBEN101SCF02383G01001, NIBEN101SCF02400G02015, NIBEN101SCF02544G01012, NIBEN101SCF03188G06001, NIBEN101SCF03729G00011, NIBEN101SCF03779G06005, NIBEN101SCF04396G04016, NIBEN101SCF04626G00009, NIBEN101SCF05736G00001, NIBEN101SCF0609…
GO:0009753	response to jasmonic acid	108	33	13.36	4.6e-07	2.904e-05	P	Niben101Scf00176g01010, Niben101Scf00501g00004, Niben101Scf01025g02004, Niben101Scf01076g00005, Niben101Scf01333g00001, Niben101Scf01375g06006, Niben101Scf01434g03006, Niben101Scf01879g01008, Niben101Scf01958g03008, Niben101Scf02093g00004, Niben101Scf02334g00004, Niben101Scf02362g02014, Niben101Scf02544g01012, Niben101Scf02749g01001, Niben101Scf03188g06001, Niben101Scf04028g01002, Niben101Scf0467…	NIBEN101SCF00176G01010, NIBEN101SCF00501G00004, NIBEN101SCF01025G02004, NIBEN101SCF01076G00005, NIBEN101SCF01333G00001, NIBEN101SCF01375G06006, NIBEN101SCF01434G03006, NIBEN101SCF01879G01008, NIBEN101SCF01958G03008, NIBEN101SCF02093G00004, NIBEN101SCF02334G00004, NIBEN101SCF02362G02014, NIBEN101SCF02544G01012, NIBEN101SCF02749G01001, NIBEN101SCF03188G06001, NIBEN101SCF04028G01002, NIBEN101SCF0467…
GO:0050776	regulation of immune response	66	24	8.17	5e-07	3.074e-05	P	Niben101Scf00428g09005, Niben101Scf00577g09001, Niben101Scf00622g00006, Niben101Scf01037g04009, Niben101Scf01076g00005, Niben101Scf01167g05010, Niben101Scf01375g06006, Niben101Scf01434g03006, Niben101Scf01582g13009, Niben101Scf01697g05002, Niben101Scf02093g00004, Niben101Scf02681g01015, Niben101Scf03848g01005, Niben101Scf03944g05015, Niben101Scf04406g07002, Niben101Scf04549g09015, Niben101Scf0508…	NIBEN101SCF00428G09005, NIBEN101SCF00577G09001, NIBEN101SCF00622G00006, NIBEN101SCF01037G04009, NIBEN101SCF01076G00005, NIBEN101SCF01167G05010, NIBEN101SCF01375G06006, NIBEN101SCF01434G03006, NIBEN101SCF01582G13009, NIBEN101SCF01697G05002, NIBEN101SCF02093G00004, NIBEN101SCF02681G01015, NIBEN101SCF03848G01005, NIBEN101SCF03944G05015, NIBEN101SCF04406G07002, NIBEN101SCF04549G09015, NIBEN101SCF0508…
GO:0097305	response to alcohol	355	77	43.93	5e-07	3.074e-05	P	Niben101Scf00016g04006, Niben101Scf00043g03012, Niben101Scf00447g03001, Niben101Scf00806g02001, Niben101Scf00821g14009, Niben101Scf01025g02004, Niben101Scf01048g00008, Niben101Scf01434g03006, Niben101Scf01451g02003, Niben101Scf01534g02007, Niben101Scf01587g01006, Niben101Scf02093g00004, Niben101Scf02118g00004, Niben101Scf02160g02006, Niben101Scf02362g02014, Niben101Scf02513g11004, Niben101Scf0265…	NIBEN101SCF00016G04006, NIBEN101SCF00043G03012, NIBEN101SCF00447G03001, NIBEN101SCF00806G02001, NIBEN101SCF00821G14009, NIBEN101SCF01025G02004, NIBEN101SCF01048G00008, NIBEN101SCF01434G03006, NIBEN101SCF01451G02003, NIBEN101SCF01534G02007, NIBEN101SCF01587G01006, NIBEN101SCF02093G00004, NIBEN101SCF02118G00004, NIBEN101SCF02160G02006, NIBEN101SCF02362G02014, NIBEN101SCF02513G11004, NIBEN101SCF0265…
GO:0002682	regulation of immune system process	71	25	8.79	5.9e-07	3.581e-05	P	Niben101Scf00428g09005, Niben101Scf00577g09001, Niben101Scf00622g00006, Niben101Scf01037g04009, Niben101Scf01076g00005, Niben101Scf01167g05010, Niben101Scf01375g06006, Niben101Scf01434g03006, Niben101Scf01582g13009, Niben101Scf01697g05002, Niben101Scf02093g00004, Niben101Scf02681g01015, Niben101Scf03848g01005, Niben101Scf03944g05015, Niben101Scf04406g07002, Niben101Scf04549g09015, Niben101Scf0508…	NIBEN101SCF00428G09005, NIBEN101SCF00577G09001, NIBEN101SCF00622G00006, NIBEN101SCF01037G04009, NIBEN101SCF01076G00005, NIBEN101SCF01167G05010, NIBEN101SCF01375G06006, NIBEN101SCF01434G03006, NIBEN101SCF01582G13009, NIBEN101SCF01697G05002, NIBEN101SCF02093G00004, NIBEN101SCF02681G01015, NIBEN101SCF03848G01005, NIBEN101SCF03944G05015, NIBEN101SCF04406G07002, NIBEN101SCF04549G09015, NIBEN101SCF0508…
GO:0080090	regulation of primary metabolic process	2066	327	255.65	6.3e-07	3.775e-05	P	Niben101Ctg14444g00003, Niben101Ctg15010g00002, Niben101Ctg15807g00002, Niben101Ctg16115g00003, Niben101Scf00046g02008, Niben101Scf00063g07011, Niben101Scf00063g11003, Niben101Scf00066g02006, Niben101Scf00073g04002, Niben101Scf00077g08013, Niben101Scf00090g02002, Niben101Scf00107g00007, Niben101Scf00109g02027, Niben101Scf00113g03002, Niben101Scf00136g01010, Niben101Scf00144g04001, Niben101Scf0016…	NIBEN101CTG14444G00003, NIBEN101CTG15010G00002, NIBEN101CTG15807G00002, NIBEN101CTG16115G00003, NIBEN101SCF00046G02008, NIBEN101SCF00063G07011, NIBEN101SCF00063G11003, NIBEN101SCF00066G02006, NIBEN101SCF00073G04002, NIBEN101SCF00077G08013, NIBEN101SCF00090G02002, NIBEN101SCF00107G00007, NIBEN101SCF00109G02027, NIBEN101SCF00113G03002, NIBEN101SCF00136G01010, NIBEN101SCF00144G04001, NIBEN101SCF0016…
GO:0043900	regulation of multi-organism process	68	24	8.41	9.4e-07	5.562e-05	P	Niben101Scf00016g04006, Niben101Scf00428g09005, Niben101Scf00577g09001, Niben101Scf01167g05010, Niben101Scf01326g11012, Niben101Scf01374g01019, Niben101Scf01375g06006, Niben101Scf01506g02001, Niben101Scf01752g06014, Niben101Scf02544g01012, Niben101Scf02752g10009, Niben101Scf03706g00007, Niben101Scf03764g04008, Niben101Scf04396g04016, Niben101Scf04400g01006, Niben101Scf04535g02012, Niben101Scf0454…	NIBEN101SCF00016G04006, NIBEN101SCF00428G09005, NIBEN101SCF00577G09001, NIBEN101SCF01167G05010, NIBEN101SCF01326G11012, NIBEN101SCF01374G01019, NIBEN101SCF01375G06006, NIBEN101SCF01506G02001, NIBEN101SCF01752G06014, NIBEN101SCF02544G01012, NIBEN101SCF02752G10009, NIBEN101SCF03706G00007, NIBEN101SCF03764G04008, NIBEN101SCF04396G04016, NIBEN101SCF04400G01006, NIBEN101SCF04535G02012, NIBEN101SCF0454…
GO:0010150	leaf senescence	64	23	7.92	1.1e-06	6.35e-05	P	Niben101Scf00180g00004, Niben101Scf00193g01009, Niben101Scf00369g03015, Niben101Scf01249g04006, Niben101Scf01958g03008, Niben101Scf02268g06007, Niben101Scf02544g01012, Niben101Scf02749g03007, Niben101Scf03362g05002, Niben101Scf03486g01014, Niben101Scf03706g00007, Niben101Scf03911g05013, Niben101Scf04028g01002, Niben101Scf04871g19004, Niben101Scf05078g00004, Niben101Scf05314g00002, Niben101Scf0660…	NIBEN101SCF00180G00004, NIBEN101SCF00193G01009, NIBEN101SCF00369G03015, NIBEN101SCF01249G04006, NIBEN101SCF01958G03008, NIBEN101SCF02268G06007, NIBEN101SCF02544G01012, NIBEN101SCF02749G03007, NIBEN101SCF03362G05002, NIBEN101SCF03486G01014, NIBEN101SCF03706G00007, NIBEN101SCF03911G05013, NIBEN101SCF04028G01002, NIBEN101SCF04871G19004, NIBEN101SCF05078G00004, NIBEN101SCF05314G00002, NIBEN101SCF0660…
GO:0010260	organ senescence	64	23	7.92	1.1e-06	6.35e-05	P	Niben101Scf00180g00004, Niben101Scf00193g01009, Niben101Scf00369g03015, Niben101Scf01249g04006, Niben101Scf01958g03008, Niben101Scf02268g06007, Niben101Scf02544g01012, Niben101Scf02749g03007, Niben101Scf03362g05002, Niben101Scf03486g01014, Niben101Scf03706g00007, Niben101Scf03911g05013, Niben101Scf04028g01002, Niben101Scf04871g19004, Niben101Scf05078g00004, Niben101Scf05314g00002, Niben101Scf0660…	NIBEN101SCF00180G00004, NIBEN101SCF00193G01009, NIBEN101SCF00369G03015, NIBEN101SCF01249G04006, NIBEN101SCF01958G03008, NIBEN101SCF02268G06007, NIBEN101SCF02544G01012, NIBEN101SCF02749G03007, NIBEN101SCF03362G05002, NIBEN101SCF03486G01014, NIBEN101SCF03706G00007, NIBEN101SCF03911G05013, NIBEN101SCF04028G01002, NIBEN101SCF04871G19004, NIBEN101SCF05078G00004, NIBEN101SCF05314G00002, NIBEN101SCF0660…
GO:0009651	response to salt stress	314	69	38.85	1.2e-06	6.844e-05	P	Niben101Scf00043g03012, Niben101Scf00128g04006, Niben101Scf00177g12003, Niben101Scf00369g03015, Niben101Scf00501g00004, Niben101Scf00573g05005, Niben101Scf00635g04005, Niben101Scf00675g03010, Niben101Scf00700g05004, Niben101Scf01015g01002, Niben101Scf01025g02004, Niben101Scf01249g04006, Niben101Scf01297g04006, Niben101Scf01534g02007, Niben101Scf01764g02004, Niben101Scf01879g01008, Niben101Scf0193…	NIBEN101SCF00043G03012, NIBEN101SCF00128G04006, NIBEN101SCF00177G12003, NIBEN101SCF00369G03015, NIBEN101SCF00501G00004, NIBEN101SCF00573G05005, NIBEN101SCF00635G04005, NIBEN101SCF00675G03010, NIBEN101SCF00700G05004, NIBEN101SCF01015G01002, NIBEN101SCF01025G02004, NIBEN101SCF01249G04006, NIBEN101SCF01297G04006, NIBEN101SCF01534G02007, NIBEN101SCF01764G02004, NIBEN101SCF01879G01008, NIBEN101SCF0193…
GO:0009816	defense response to bacterium, incompatible interaction	28	14	3.46	1.4e-06	7.89e-05	P	Niben101Scf00712g09036, Niben101Scf00801g03002, Niben101Scf01434g03006, Niben101Scf01879g01008, Niben101Scf02383g01001, Niben101Scf02544g01012, Niben101Scf03114g03011, Niben101Scf05245g00009, Niben101Scf05314g00002, Niben101Scf07063g00001, Niben101Scf09796g00002, Niben101Scf13593g00007, Niben101Scf14536g00005, Niben101Scf14778g00021	NIBEN101SCF00712G09036, NIBEN101SCF00801G03002, NIBEN101SCF01434G03006, NIBEN101SCF01879G01008, NIBEN101SCF02383G01001, NIBEN101SCF02544G01012, NIBEN101SCF03114G03011, NIBEN101SCF05245G00009, NIBEN101SCF05314G00002, NIBEN101SCF07063G00001, NIBEN101SCF09796G00002, NIBEN101SCF13593G00007, NIBEN101SCF14536G00005, NIBEN101SCF14778G00021
GO:0071495	cellular response to endogenous stimulus	287	64	35.51	1.7e-06	9.468e-05	P	Niben101Scf00016g04006, Niben101Scf00247g02010, Niben101Scf00351g05002, Niben101Scf00750g04008, Niben101Scf00806g02001, Niben101Scf01037g04009, Niben101Scf01048g00008, Niben101Scf01076g00005, Niben101Scf01189g00001, Niben101Scf01249g04006, Niben101Scf01333g00001, Niben101Scf01375g06006, Niben101Scf01879g01008, Niben101Scf02093g00004, Niben101Scf02118g00004, Niben101Scf02160g02006, Niben101Scf0236…	NIBEN101SCF00016G04006, NIBEN101SCF00247G02010, NIBEN101SCF00351G05002, NIBEN101SCF00750G04008, NIBEN101SCF00806G02001, NIBEN101SCF01037G04009, NIBEN101SCF01048G00008, NIBEN101SCF01076G00005, NIBEN101SCF01189G00001, NIBEN101SCF01249G04006, NIBEN101SCF01333G00001, NIBEN101SCF01375G06006, NIBEN101SCF01879G01008, NIBEN101SCF02093G00004, NIBEN101SCF02118G00004, NIBEN101SCF02160G02006, NIBEN101SCF0236…
GO:0005992	trehalose biosynthetic process	36	16	4.45	1.8e-06	9.908e-05	P	Niben101Scf00530g04002, Niben101Scf02219g00002, Niben101Scf02511g08002, Niben101Scf03167g01009, Niben101Scf03853g03012, Niben101Scf04289g01010, Niben101Scf05030g05006, Niben101Scf05948g08009, Niben101Scf06275g00008, Niben101Scf06734g00007, Niben101Scf07261g01014, Niben101Scf07703g01002, Niben101Scf10283g02006, Niben101Scf10966g03004, Niben101Scf11123g00021, Niben101Scf19517g00004	NIBEN101SCF00530G04002, NIBEN101SCF02219G00002, NIBEN101SCF02511G08002, NIBEN101SCF03167G01009, NIBEN101SCF03853G03012, NIBEN101SCF04289G01010, NIBEN101SCF05030G05006, NIBEN101SCF05948G08009, NIBEN101SCF06275G00008, NIBEN101SCF06734G00007, NIBEN101SCF07261G01014, NIBEN101SCF07703G01002, NIBEN101SCF10283G02006, NIBEN101SCF10966G03004, NIBEN101SCF11123G00021, NIBEN101SCF19517G00004
GO:0007165	signal transduction	814	146	100.73	1.9e-06	0.0001034	P	Niben101Scf00016g04006, Niben101Scf00046g05014, Niben101Scf00225g05002, Niben101Scf00239g07005, Niben101Scf00247g02010, Niben101Scf00318g00012, Niben101Scf00318g03011, Niben101Scf00351g05002, Niben101Scf00372g05021, Niben101Scf00428g12008, Niben101Scf00622g00006, Niben101Scf00712g09036, Niben101Scf00750g04008, Niben101Scf00783g05025, Niben101Scf00806g02001, Niben101Scf00821g13003, Niben101Scf0103…	NIBEN101SCF00016G04006, NIBEN101SCF00046G05014, NIBEN101SCF00225G05002, NIBEN101SCF00239G07005, NIBEN101SCF00247G02010, NIBEN101SCF00318G00012, NIBEN101SCF00318G03011, NIBEN101SCF00351G05002, NIBEN101SCF00372G05021, NIBEN101SCF00428G12008, NIBEN101SCF00622G00006, NIBEN101SCF00712G09036, NIBEN101SCF00750G04008, NIBEN101SCF00783G05025, NIBEN101SCF00806G02001, NIBEN101SCF00821G13003, NIBEN101SCF0103…
GO:0010468	regulation of gene expression	2006	315	248.23	2.1e-06	0.000113	P	Niben101Ctg14444g00003, Niben101Ctg15010g00002, Niben101Ctg15807g00002, Niben101Ctg16115g00003, Niben101Scf00046g02008, Niben101Scf00063g07011, Niben101Scf00063g11003, Niben101Scf00066g02006, Niben101Scf00073g04002, Niben101Scf00077g08013, Niben101Scf00090g02002, Niben101Scf00107g00007, Niben101Scf00109g02027, Niben101Scf00113g03002, Niben101Scf00136g01010, Niben101Scf00144g04001, Niben101Scf0016…	NIBEN101CTG14444G00003, NIBEN101CTG15010G00002, NIBEN101CTG15807G00002, NIBEN101CTG16115G00003, NIBEN101SCF00046G02008, NIBEN101SCF00063G07011, NIBEN101SCF00063G11003, NIBEN101SCF00066G02006, NIBEN101SCF00073G04002, NIBEN101SCF00077G08013, NIBEN101SCF00090G02002, NIBEN101SCF00107G00007, NIBEN101SCF00109G02027, NIBEN101SCF00113G03002, NIBEN101SCF00136G01010, NIBEN101SCF00144G04001, NIBEN101SCF0016…
GO:0044700	single organism signaling	817	146	101.1	2.3e-06	0.0001223	P	Niben101Scf00016g04006, Niben101Scf00046g05014, Niben101Scf00225g05002, Niben101Scf00239g07005, Niben101Scf00247g02010, Niben101Scf00318g00012, Niben101Scf00318g03011, Niben101Scf00351g05002, Niben101Scf00372g05021, Niben101Scf00428g12008, Niben101Scf00622g00006, Niben101Scf00712g09036, Niben101Scf00750g04008, Niben101Scf00783g05025, Niben101Scf00806g02001, Niben101Scf00821g13003, Niben101Scf0103…	NIBEN101SCF00016G04006, NIBEN101SCF00046G05014, NIBEN101SCF00225G05002, NIBEN101SCF00239G07005, NIBEN101SCF00247G02010, NIBEN101SCF00318G00012, NIBEN101SCF00318G03011, NIBEN101SCF00351G05002, NIBEN101SCF00372G05021, NIBEN101SCF00428G12008, NIBEN101SCF00622G00006, NIBEN101SCF00712G09036, NIBEN101SCF00750G04008, NIBEN101SCF00783G05025, NIBEN101SCF00806G02001, NIBEN101SCF00821G13003, NIBEN101SCF0103…
GO:0023052	signaling	819	146	101.34	2.6e-06	0.0001368	P	Niben101Scf00016g04006, Niben101Scf00046g05014, Niben101Scf00225g05002, Niben101Scf00239g07005, Niben101Scf00247g02010, Niben101Scf00318g00012, Niben101Scf00318g03011, Niben101Scf00351g05002, Niben101Scf00372g05021, Niben101Scf00428g12008, Niben101Scf00622g00006, Niben101Scf00712g09036, Niben101Scf00750g04008, Niben101Scf00783g05025, Niben101Scf00806g02001, Niben101Scf00821g13003, Niben101Scf0103…	NIBEN101SCF00016G04006, NIBEN101SCF00046G05014, NIBEN101SCF00225G05002, NIBEN101SCF00239G07005, NIBEN101SCF00247G02010, NIBEN101SCF00318G00012, NIBEN101SCF00318G03011, NIBEN101SCF00351G05002, NIBEN101SCF00372G05021, NIBEN101SCF00428G12008, NIBEN101SCF00622G00006, NIBEN101SCF00712G09036, NIBEN101SCF00750G04008, NIBEN101SCF00783G05025, NIBEN101SCF00806G02001, NIBEN101SCF00821G13003, NIBEN101SCF0103…
GO:0072348	sulfur compound transport	33	15	4.08	2.7e-06	0.0001405	P	Niben101Scf00279g06014, Niben101Scf00960g15004, Niben101Scf01870g00003, Niben101Scf01870g03002, Niben101Scf02030g01005, Niben101Scf02052g00010, Niben101Scf02626g07012, Niben101Scf02829g04008, Niben101Scf03373g01001, Niben101Scf05044g02012, Niben101Scf07395g00029, Niben101Scf07699g00007, Niben101Scf12076g00013, Niben101Scf16098g00019, Niben101Scf18667g02004	NIBEN101SCF00279G06014, NIBEN101SCF00960G15004, NIBEN101SCF01870G00003, NIBEN101SCF01870G03002, NIBEN101SCF02030G01005, NIBEN101SCF02052G00010, NIBEN101SCF02626G07012, NIBEN101SCF02829G04008, NIBEN101SCF03373G01001, NIBEN101SCF05044G02012, NIBEN101SCF07395G00029, NIBEN101SCF07699G00007, NIBEN101SCF12076G00013, NIBEN101SCF16098G00019, NIBEN101SCF18667G02004
GO:0002237	response to molecule of bacterial origin	19	11	2.35	3e-06	0.0001495	P	Niben101Scf00428g09005, Niben101Scf00700g05004, Niben101Scf01037g04009, Niben101Scf01189g00001, Niben101Scf01697g05002, Niben101Scf06091g04005, Niben101Scf07013g00006, Niben101Scf09870g00017, Niben101Scf11767g02019, Niben101Scf11886g02001, Niben101Scf13593g00007	NIBEN101SCF00428G09005, NIBEN101SCF00700G05004, NIBEN101SCF01037G04009, NIBEN101SCF01189G00001, NIBEN101SCF01697G05002, NIBEN101SCF06091G04005, NIBEN101SCF07013G00006, NIBEN101SCF09870G00017, NIBEN101SCF11767G02019, NIBEN101SCF11886G02001, NIBEN101SCF13593G00007
GO:0009696	salicylic acid metabolic process	13	9	1.61	3e-06	0.0001495	P	Niben101Scf00428g09005, Niben101Scf01691g01017, Niben101Scf02544g01012, Niben101Scf04549g09015, Niben101Scf05081g01018, Niben101Scf05415g00003, Niben101Scf05617g00005, Niben101Scf05912g02001, Niben101Scf06200g02013	NIBEN101SCF00428G09005, NIBEN101SCF01691G01017, NIBEN101SCF02544G01012, NIBEN101SCF04549G09015, NIBEN101SCF05081G01018, NIBEN101SCF05415G00003, NIBEN101SCF05617G00005, NIBEN101SCF05912G02001, NIBEN101SCF06200G02013
GO:0071216	cellular response to biotic stimulus	13	9	1.61	3e-06	0.0001495	P	Niben101Scf00428g09005, Niben101Scf00700g05004, Niben101Scf00712g09036, Niben101Scf01037g04009, Niben101Scf01189g00001, Niben101Scf01697g05002, Niben101Scf02705g01020, Niben101Scf07013g00006, Niben101Scf11886g02001	NIBEN101SCF00428G09005, NIBEN101SCF00700G05004, NIBEN101SCF00712G09036, NIBEN101SCF01037G04009, NIBEN101SCF01189G00001, NIBEN101SCF01697G05002, NIBEN101SCF02705G01020, NIBEN101SCF07013G00006, NIBEN101SCF11886G02001
GO:0006351	transcription, DNA-templated	2101	327	259.98	3e-06	0.0001495	P	Niben101Ctg14444g00003, Niben101Ctg15010g00002, Niben101Ctg15807g00002, Niben101Ctg16115g00003, Niben101Scf00046g02008, Niben101Scf00063g07011, Niben101Scf00063g11003, Niben101Scf00066g02006, Niben101Scf00073g04002, Niben101Scf00077g08013, Niben101Scf00090g02002, Niben101Scf00107g00007, Niben101Scf00109g02027, Niben101Scf00113g03002, Niben101Scf00136g01010, Niben101Scf00144g03009, Niben101Scf0014…	NIBEN101CTG14444G00003, NIBEN101CTG15010G00002, NIBEN101CTG15807G00002, NIBEN101CTG16115G00003, NIBEN101SCF00046G02008, NIBEN101SCF00063G07011, NIBEN101SCF00063G11003, NIBEN101SCF00066G02006, NIBEN101SCF00073G04002, NIBEN101SCF00077G08013, NIBEN101SCF00090G02002, NIBEN101SCF00107G00007, NIBEN101SCF00109G02027, NIBEN101SCF00113G03002, NIBEN101SCF00136G01010, NIBEN101SCF00144G03009, NIBEN101SCF0014…
GO:0071219	cellular response to molecule of bacterial origin	8	7	0.99	3.1e-06	0.0001529	P	Niben101Scf00428g09005, Niben101Scf00700g05004, Niben101Scf01037g04009, Niben101Scf01189g00001, Niben101Scf01697g05002, Niben101Scf07013g00006, Niben101Scf11886g02001	NIBEN101SCF00428G09005, NIBEN101SCF00700G05004, NIBEN101SCF01037G04009, NIBEN101SCF01189G00001, NIBEN101SCF01697G05002, NIBEN101SCF07013G00006, NIBEN101SCF11886G02001
GO:0045088	regulation of innate immune response	63	22	7.8	3.2e-06	0.0001562	P	Niben101Scf00428g09005, Niben101Scf00577g09001, Niben101Scf00622g00006, Niben101Scf01037g04009, Niben101Scf01076g00005, Niben101Scf01167g05010, Niben101Scf01375g06006, Niben101Scf01434g03006, Niben101Scf01582g13009, Niben101Scf02093g00004, Niben101Scf02681g01015, Niben101Scf03848g01005, Niben101Scf03944g05015, Niben101Scf04406g07002, Niben101Scf04549g09015, Niben101Scf05081g01018, Niben101Scf0660…	NIBEN101SCF00428G09005, NIBEN101SCF00577G09001, NIBEN101SCF00622G00006, NIBEN101SCF01037G04009, NIBEN101SCF01076G00005, NIBEN101SCF01167G05010, NIBEN101SCF01375G06006, NIBEN101SCF01434G03006, NIBEN101SCF01582G13009, NIBEN101SCF02093G00004, NIBEN101SCF02681G01015, NIBEN101SCF03848G01005, NIBEN101SCF03944G05015, NIBEN101SCF04406G07002, NIBEN101SCF04549G09015, NIBEN101SCF05081G01018, NIBEN101SCF0660…
GO:0097659	nucleic acid-templated transcription	2104	327	260.35	3.4e-06	0.0001642	P	Niben101Ctg14444g00003, Niben101Ctg15010g00002, Niben101Ctg15807g00002, Niben101Ctg16115g00003, Niben101Scf00046g02008, Niben101Scf00063g07011, Niben101Scf00063g11003, Niben101Scf00066g02006, Niben101Scf00073g04002, Niben101Scf00077g08013, Niben101Scf00090g02002, Niben101Scf00107g00007, Niben101Scf00109g02027, Niben101Scf00113g03002, Niben101Scf00136g01010, Niben101Scf00144g03009, Niben101Scf0014…	NIBEN101CTG14444G00003, NIBEN101CTG15010G00002, NIBEN101CTG15807G00002, NIBEN101CTG16115G00003, NIBEN101SCF00046G02008, NIBEN101SCF00063G07011, NIBEN101SCF00063G11003, NIBEN101SCF00066G02006, NIBEN101SCF00073G04002, NIBEN101SCF00077G08013, NIBEN101SCF00090G02002, NIBEN101SCF00107G00007, NIBEN101SCF00109G02027, NIBEN101SCF00113G03002, NIBEN101SCF00136G01010, NIBEN101SCF00144G03009, NIBEN101SCF0014…
GO:0032774	RNA biosynthetic process	2107	327	260.72	3.9e-06	0.0001865	P	Niben101Ctg14444g00003, Niben101Ctg15010g00002, Niben101Ctg15807g00002, Niben101Ctg16115g00003, Niben101Scf00046g02008, Niben101Scf00063g07011, Niben101Scf00063g11003, Niben101Scf00066g02006, Niben101Scf00073g04002, Niben101Scf00077g08013, Niben101Scf00090g02002, Niben101Scf00107g00007, Niben101Scf00109g02027, Niben101Scf00113g03002, Niben101Scf00136g01010, Niben101Scf00144g03009, Niben101Scf0014…	NIBEN101CTG14444G00003, NIBEN101CTG15010G00002, NIBEN101CTG15807G00002, NIBEN101CTG16115G00003, NIBEN101SCF00046G02008, NIBEN101SCF00063G07011, NIBEN101SCF00063G11003, NIBEN101SCF00066G02006, NIBEN101SCF00073G04002, NIBEN101SCF00077G08013, NIBEN101SCF00090G02002, NIBEN101SCF00107G00007, NIBEN101SCF00109G02027, NIBEN101SCF00113G03002, NIBEN101SCF00136G01010, NIBEN101SCF00144G03009, NIBEN101SCF0014…
GO:0009627	systemic acquired resistance	34	15	4.21	4.3e-06	0.0002036	P	Niben101Scf00428g09005, Niben101Scf00577g09001, Niben101Scf01015g01002, Niben101Scf01076g00005, Niben101Scf01167g05010, Niben101Scf02544g01012, Niben101Scf03729g00011, Niben101Scf04046g00002, Niben101Scf04549g09015, Niben101Scf04626g00009, Niben101Scf05245g00009, Niben101Scf06603g03002, Niben101Scf06720g01024, Niben101Scf07576g04017, Niben101Scf14780g01001	NIBEN101SCF00428G09005, NIBEN101SCF00577G09001, NIBEN101SCF01015G01002, NIBEN101SCF01076G00005, NIBEN101SCF01167G05010, NIBEN101SCF02544G01012, NIBEN101SCF03729G00011, NIBEN101SCF04046G00002, NIBEN101SCF04549G09015, NIBEN101SCF04626G00009, NIBEN101SCF05245G00009, NIBEN101SCF06603G03002, NIBEN101SCF06720G01024, NIBEN101SCF07576G04017, NIBEN101SCF14780G01001
GO:0009856	pollination	197	47	24.38	5.9e-06	0.0002738	P	Niben101Scf00016g04006, Niben101Scf00213g01002, Niben101Scf00675g03010, Niben101Scf00683g03030, Niben101Scf01232g00010, Niben101Scf01374g01019, Niben101Scf01506g03003, Niben101Scf01685g03001, Niben101Scf01696g06043, Niben101Scf02050g00011, Niben101Scf02264g06032, Niben101Scf02289g07017, Niben101Scf02305g01016, Niben101Scf02305g01018, Niben101Scf02406g04044, Niben101Scf02411g00015, Niben101Scf0241…	NIBEN101SCF00016G04006, NIBEN101SCF00213G01002, NIBEN101SCF00675G03010, NIBEN101SCF00683G03030, NIBEN101SCF01232G00010, NIBEN101SCF01374G01019, NIBEN101SCF01506G03003, NIBEN101SCF01685G03001, NIBEN101SCF01696G06043, NIBEN101SCF02050G00011, NIBEN101SCF02264G06032, NIBEN101SCF02289G07017, NIBEN101SCF02305G01016, NIBEN101SCF02305G01018, NIBEN101SCF02406G04044, NIBEN101SCF02411G00015, NIBEN101SCF0241…
GO:0044706	multi-multicellular organism process	197	47	24.38	5.9e-06	0.0002738	P	Niben101Scf00016g04006, Niben101Scf00213g01002, Niben101Scf00675g03010, Niben101Scf00683g03030, Niben101Scf01232g00010, Niben101Scf01374g01019, Niben101Scf01506g03003, Niben101Scf01685g03001, Niben101Scf01696g06043, Niben101Scf02050g00011, Niben101Scf02264g06032, Niben101Scf02289g07017, Niben101Scf02305g01016, Niben101Scf02305g01018, Niben101Scf02406g04044, Niben101Scf02411g00015, Niben101Scf0241…	NIBEN101SCF00016G04006, NIBEN101SCF00213G01002, NIBEN101SCF00675G03010, NIBEN101SCF00683G03030, NIBEN101SCF01232G00010, NIBEN101SCF01374G01019, NIBEN101SCF01506G03003, NIBEN101SCF01685G03001, NIBEN101SCF01696G06043, NIBEN101SCF02050G00011, NIBEN101SCF02264G06032, NIBEN101SCF02289G07017, NIBEN101SCF02305G01016, NIBEN101SCF02305G01018, NIBEN101SCF02406G04044, NIBEN101SCF02411G00015, NIBEN101SCF0241…
GO:0046351	disaccharide biosynthetic process	43	17	5.32	6.2e-06	0.000285	P	Niben101Scf00530g04002, Niben101Scf02219g00002, Niben101Scf02511g08002, Niben101Scf03167g01009, Niben101Scf03853g03012, Niben101Scf04289g01010, Niben101Scf05030g05006, Niben101Scf05948g08009, Niben101Scf06275g00008, Niben101Scf06734g00007, Niben101Scf07261g01014, Niben101Scf07703g01002, Niben101Scf10283g02006, Niben101Scf10966g03004, Niben101Scf11123g00021, Niben101Scf11415g00002, Niben101Scf1951…	NIBEN101SCF00530G04002, NIBEN101SCF02219G00002, NIBEN101SCF02511G08002, NIBEN101SCF03167G01009, NIBEN101SCF03853G03012, NIBEN101SCF04289G01010, NIBEN101SCF05030G05006, NIBEN101SCF05948G08009, NIBEN101SCF06275G00008, NIBEN101SCF06734G00007, NIBEN101SCF07261G01014, NIBEN101SCF07703G01002, NIBEN101SCF10283G02006, NIBEN101SCF10966G03004, NIBEN101SCF11123G00021, NIBEN101SCF11415G00002, NIBEN101SCF1951…
GO:0051716	cellular response to stimulus	1454	235	179.92	6.5e-06	0.0002903	P	Niben101Ctg16034g00002, Niben101Scf00016g04006, Niben101Scf00046g05014, Niben101Scf00073g03006, Niben101Scf00225g05002, Niben101Scf00239g07005, Niben101Scf00247g02010, Niben101Scf00270g11005, Niben101Scf00308g01003, Niben101Scf00318g00012, Niben101Scf00318g03011, Niben101Scf00351g05002, Niben101Scf00360g00006, Niben101Scf00372g05021, Niben101Scf00428g09005, Niben101Scf00428g12008, Niben101Scf0048…	NIBEN101CTG16034G00002, NIBEN101SCF00016G04006, NIBEN101SCF00046G05014, NIBEN101SCF00073G03006, NIBEN101SCF00225G05002, NIBEN101SCF00239G07005, NIBEN101SCF00247G02010, NIBEN101SCF00270G11005, NIBEN101SCF00308G01003, NIBEN101SCF00318G00012, NIBEN101SCF00318G03011, NIBEN101SCF00351G05002, NIBEN101SCF00360G00006, NIBEN101SCF00372G05021, NIBEN101SCF00428G09005, NIBEN101SCF00428G12008, NIBEN101SCF0048…
GO:0009626	plant-type hypersensitive response	39	16	4.83	6.5e-06	0.0002903	P	Niben101Scf00073g03006, Niben101Scf01434g03006, Niben101Scf01582g13009, Niben101Scf01691g01017, Niben101Scf02093g00004, Niben101Scf02553g02001, Niben101Scf02681g01015, Niben101Scf03729g00011, Niben101Scf04406g07002, Niben101Scf06200g02013, Niben101Scf06720g01024, Niben101Scf09870g00017, Niben101Scf10834g03005, Niben101Scf10927g00030, Niben101Scf13593g00007, Niben101Scf14536g00005	NIBEN101SCF00073G03006, NIBEN101SCF01434G03006, NIBEN101SCF01582G13009, NIBEN101SCF01691G01017, NIBEN101SCF02093G00004, NIBEN101SCF02553G02001, NIBEN101SCF02681G01015, NIBEN101SCF03729G00011, NIBEN101SCF04406G07002, NIBEN101SCF06200G02013, NIBEN101SCF06720G01024, NIBEN101SCF09870G00017, NIBEN101SCF10834G03005, NIBEN101SCF10927G00030, NIBEN101SCF13593G00007, NIBEN101SCF14536G00005
GO:0034050	host programmed cell death induced by symbiont	39	16	4.83	6.5e-06	0.0002903	P	Niben101Scf00073g03006, Niben101Scf01434g03006, Niben101Scf01582g13009, Niben101Scf01691g01017, Niben101Scf02093g00004, Niben101Scf02553g02001, Niben101Scf02681g01015, Niben101Scf03729g00011, Niben101Scf04406g07002, Niben101Scf06200g02013, Niben101Scf06720g01024, Niben101Scf09870g00017, Niben101Scf10834g03005, Niben101Scf10927g00030, Niben101Scf13593g00007, Niben101Scf14536g00005	NIBEN101SCF00073G03006, NIBEN101SCF01434G03006, NIBEN101SCF01582G13009, NIBEN101SCF01691G01017, NIBEN101SCF02093G00004, NIBEN101SCF02553G02001, NIBEN101SCF02681G01015, NIBEN101SCF03729G00011, NIBEN101SCF04406G07002, NIBEN101SCF06200G02013, NIBEN101SCF06720G01024, NIBEN101SCF09870G00017, NIBEN101SCF10834G03005, NIBEN101SCF10927G00030, NIBEN101SCF13593G00007, NIBEN101SCF14536G00005
GO:0048585	negative regulation of response to stimulus	101	29	12.5	8.7e-06	0.0003849	P	Niben101Scf00244g03017, Niben101Scf00750g04008, Niben101Scf00806g02001, Niben101Scf01076g00005, Niben101Scf01148g00007, Niben101Scf01326g11012, Niben101Scf01506g02001, Niben101Scf01697g05002, Niben101Scf02093g00004, Niben101Scf02362g02014, Niben101Scf02537g01007, Niben101Scf02544g01012, Niben101Scf02653g01003, Niben101Scf02752g10009, Niben101Scf03940g04005, Niben101Scf03944g05015, Niben101Scf0404…	NIBEN101SCF00244G03017, NIBEN101SCF00750G04008, NIBEN101SCF00806G02001, NIBEN101SCF01076G00005, NIBEN101SCF01148G00007, NIBEN101SCF01326G11012, NIBEN101SCF01506G02001, NIBEN101SCF01697G05002, NIBEN101SCF02093G00004, NIBEN101SCF02362G02014, NIBEN101SCF02537G01007, NIBEN101SCF02544G01012, NIBEN101SCF02653G01003, NIBEN101SCF02752G10009, NIBEN101SCF03940G04005, NIBEN101SCF03944G05015, NIBEN101SCF0404…
GO:0060255	regulation of macromolecule metabolic process	2127	327	263.2	8.9e-06	0.0003901	P	Niben101Ctg14444g00003, Niben101Ctg15010g00002, Niben101Ctg15807g00002, Niben101Ctg16115g00003, Niben101Scf00046g02008, Niben101Scf00063g07011, Niben101Scf00063g11003, Niben101Scf00066g02006, Niben101Scf00073g04002, Niben101Scf00077g08013, Niben101Scf00090g02002, Niben101Scf00107g00007, Niben101Scf00109g02027, Niben101Scf00113g03002, Niben101Scf00136g01010, Niben101Scf00144g04001, Niben101Scf0016…	NIBEN101CTG14444G00003, NIBEN101CTG15010G00002, NIBEN101CTG15807G00002, NIBEN101CTG16115G00003, NIBEN101SCF00046G02008, NIBEN101SCF00063G07011, NIBEN101SCF00063G11003, NIBEN101SCF00066G02006, NIBEN101SCF00073G04002, NIBEN101SCF00077G08013, NIBEN101SCF00090G02002, NIBEN101SCF00107G00007, NIBEN101SCF00109G02027, NIBEN101SCF00113G03002, NIBEN101SCF00136G01010, NIBEN101SCF00144G04001, NIBEN101SCF0016…
GO:0009311	oligosaccharide metabolic process	96	28	11.88	9e-06	0.0003909	P	Niben101Scf00234g02013, Niben101Scf00247g02010, Niben101Scf00530g04002, Niben101Scf01623g01028, Niben101Scf01964g08023, Niben101Scf02219g00002, Niben101Scf02380g01009, Niben101Scf02511g08002, Niben101Scf02807g11007, Niben101Scf03167g01009, Niben101Scf03853g03012, Niben101Scf04289g01010, Niben101Scf04650g00006, Niben101Scf04910g01007, Niben101Scf05030g05006, Niben101Scf05948g08009, Niben101Scf0627…	NIBEN101SCF00234G02013, NIBEN101SCF00247G02010, NIBEN101SCF00530G04002, NIBEN101SCF01623G01028, NIBEN101SCF01964G08023, NIBEN101SCF02219G00002, NIBEN101SCF02380G01009, NIBEN101SCF02511G08002, NIBEN101SCF02807G11007, NIBEN101SCF03167G01009, NIBEN101SCF03853G03012, NIBEN101SCF04289G01010, NIBEN101SCF04650G00006, NIBEN101SCF04910G01007, NIBEN101SCF05030G05006, NIBEN101SCF05948G08009, NIBEN101SCF0627…
GO:0032870	cellular response to hormone stimulus	283	61	35.02	9.1e-06	0.0003916	P	Niben101Scf00016g04006, Niben101Scf00247g02010, Niben101Scf00351g05002, Niben101Scf00750g04008, Niben101Scf00806g02001, Niben101Scf01048g00008, Niben101Scf01076g00005, Niben101Scf01249g04006, Niben101Scf01333g00001, Niben101Scf01375g06006, Niben101Scf01879g01008, Niben101Scf02093g00004, Niben101Scf02118g00004, Niben101Scf02160g02006, Niben101Scf02362g02014, Niben101Scf02513g11004, Niben101Scf0254…	NIBEN101SCF00016G04006, NIBEN101SCF00247G02010, NIBEN101SCF00351G05002, NIBEN101SCF00750G04008, NIBEN101SCF00806G02001, NIBEN101SCF01048G00008, NIBEN101SCF01076G00005, NIBEN101SCF01249G04006, NIBEN101SCF01333G00001, NIBEN101SCF01375G06006, NIBEN101SCF01879G01008, NIBEN101SCF02093G00004, NIBEN101SCF02118G00004, NIBEN101SCF02160G02006, NIBEN101SCF02362G02014, NIBEN101SCF02513G11004, NIBEN101SCF0254…
GO:0071446	cellular response to salicylic acid stimulus	28	13	3.46	9.5e-06	0.0004052	P	Niben101Scf01333g00001, Niben101Scf02093g00004, Niben101Scf02222g00005, Niben101Scf02544g01012, Niben101Scf03729g00011, Niben101Scf04396g04016, Niben101Scf04626g00009, Niben101Scf06565g00008, Niben101Scf06603g03002, Niben101Scf06720g01024, Niben101Scf07576g04017, Niben101Scf09870g00017, Niben101Scf14780g01001	NIBEN101SCF01333G00001, NIBEN101SCF02093G00004, NIBEN101SCF02222G00005, NIBEN101SCF02544G01012, NIBEN101SCF03729G00011, NIBEN101SCF04396G04016, NIBEN101SCF04626G00009, NIBEN101SCF06565G00008, NIBEN101SCF06603G03002, NIBEN101SCF06720G01024, NIBEN101SCF07576G04017, NIBEN101SCF09870G00017, NIBEN101SCF14780G01001
GO:0005991	trehalose metabolic process	40	16	4.95	9.7e-06	0.00041	P	Niben101Scf00530g04002, Niben101Scf02219g00002, Niben101Scf02511g08002, Niben101Scf03167g01009, Niben101Scf03853g03012, Niben101Scf04289g01010, Niben101Scf05030g05006, Niben101Scf05948g08009, Niben101Scf06275g00008, Niben101Scf06734g00007, Niben101Scf07261g01014, Niben101Scf07703g01002, Niben101Scf10283g02006, Niben101Scf10966g03004, Niben101Scf11123g00021, Niben101Scf19517g00004	NIBEN101SCF00530G04002, NIBEN101SCF02219G00002, NIBEN101SCF02511G08002, NIBEN101SCF03167G01009, NIBEN101SCF03853G03012, NIBEN101SCF04289G01010, NIBEN101SCF05030G05006, NIBEN101SCF05948G08009, NIBEN101SCF06275G00008, NIBEN101SCF06734G00007, NIBEN101SCF07261G01014, NIBEN101SCF07703G01002, NIBEN101SCF10283G02006, NIBEN101SCF10966G03004, NIBEN101SCF11123G00021, NIBEN101SCF19517G00004
GO:0009312	oligosaccharide biosynthetic process	54	19	6.68	1.3e-05	0.0005446	P	Niben101Scf00247g02010, Niben101Scf00530g04002, Niben101Scf02219g00002, Niben101Scf02511g08002, Niben101Scf03167g01009, Niben101Scf03853g03012, Niben101Scf04289g01010, Niben101Scf04650g00006, Niben101Scf05030g05006, Niben101Scf05948g08009, Niben101Scf06275g00008, Niben101Scf06734g00007, Niben101Scf07261g01014, Niben101Scf07703g01002, Niben101Scf10283g02006, Niben101Scf10966g03004, Niben101Scf1112…	NIBEN101SCF00247G02010, NIBEN101SCF00530G04002, NIBEN101SCF02219G00002, NIBEN101SCF02511G08002, NIBEN101SCF03167G01009, NIBEN101SCF03853G03012, NIBEN101SCF04289G01010, NIBEN101SCF04650G00006, NIBEN101SCF05030G05006, NIBEN101SCF05948G08009, NIBEN101SCF06275G00008, NIBEN101SCF06734G00007, NIBEN101SCF07261G01014, NIBEN101SCF07703G01002, NIBEN101SCF10283G02006, NIBEN101SCF10966G03004, NIBEN101SCF1112…
GO:1900424	regulation of defense response to bacterium	18	10	2.23	1.4e-05	0.0005763	P	Niben101Scf00428g09005, Niben101Scf01167g05010, Niben101Scf01326g11012, Niben101Scf01752g06014, Niben101Scf02544g01012, Niben101Scf02752g10009, Niben101Scf03706g00007, Niben101Scf04396g04016, Niben101Scf04400g01006, Niben101Scf09796g00002	NIBEN101SCF00428G09005, NIBEN101SCF01167G05010, NIBEN101SCF01326G11012, NIBEN101SCF01752G06014, NIBEN101SCF02544G01012, NIBEN101SCF02752G10009, NIBEN101SCF03706G00007, NIBEN101SCF04396G04016, NIBEN101SCF04400G01006, NIBEN101SCF09796G00002
GO:0071215	cellular response to abscisic acid stimulus	88	26	10.89	1.4e-05	0.0005763	P	Niben101Scf00016g04006, Niben101Scf00806g02001, Niben101Scf01048g00008, Niben101Scf02118g00004, Niben101Scf02160g02006, Niben101Scf02362g02014, Niben101Scf02653g01003, Niben101Scf03202g12016, Niben101Scf03438g06004, Niben101Scf03911g05013, Niben101Scf04396g04016, Niben101Scf04400g01006, Niben101Scf04549g09015, Niben101Scf05056g03034, Niben101Scf06028g00007, Niben101Scf06855g01012, Niben101Scf0702…	NIBEN101SCF00016G04006, NIBEN101SCF00806G02001, NIBEN101SCF01048G00008, NIBEN101SCF02118G00004, NIBEN101SCF02160G02006, NIBEN101SCF02362G02014, NIBEN101SCF02653G01003, NIBEN101SCF03202G12016, NIBEN101SCF03438G06004, NIBEN101SCF03911G05013, NIBEN101SCF04396G04016, NIBEN101SCF04400G01006, NIBEN101SCF04549G09015, NIBEN101SCF05056G03034, NIBEN101SCF06028G00007, NIBEN101SCF06855G01012, NIBEN101SCF0702…
GO:0016567	protein ubiquitination	192	45	23.76	1.5e-05	0.0006069	P	Niben101Scf00073g03006, Niben101Scf00177g04006, Niben101Scf00305g01013, Niben101Scf00388g00001, Niben101Scf00419g11019, Niben101Scf00444g01002, Niben101Scf00611g09004, Niben101Scf00712g08013, Niben101Scf00742g01033, Niben101Scf01392g01001, Niben101Scf01958g03008, Niben101Scf02307g01004, Niben101Scf02752g10009, Niben101Scf02756g01008, Niben101Scf02824g03019, Niben101Scf03241g00016, Niben101Scf0325…	NIBEN101SCF00073G03006, NIBEN101SCF00177G04006, NIBEN101SCF00305G01013, NIBEN101SCF00388G00001, NIBEN101SCF00419G11019, NIBEN101SCF00444G01002, NIBEN101SCF00611G09004, NIBEN101SCF00712G08013, NIBEN101SCF00742G01033, NIBEN101SCF01392G01001, NIBEN101SCF01958G03008, NIBEN101SCF02307G01004, NIBEN101SCF02752G10009, NIBEN101SCF02756G01008, NIBEN101SCF02824G03019, NIBEN101SCF03241G00016, NIBEN101SCF0325…
GO:0031349	positive regulation of defense response	50	18	6.19	1.5e-05	0.0006069	P	Niben101Scf00428g09005, Niben101Scf00622g00006, Niben101Scf01037g04009, Niben101Scf01076g00005, Niben101Scf01167g05010, Niben101Scf01434g03006, Niben101Scf01582g13009, Niben101Scf01752g06014, Niben101Scf02544g01012, Niben101Scf03816g01001, Niben101Scf03848g01005, Niben101Scf04400g01006, Niben101Scf05081g01018, Niben101Scf06603g03002, Niben101Scf07013g00006, Niben101Scf09796g00002, Niben101Scf1083…	NIBEN101SCF00428G09005, NIBEN101SCF00622G00006, NIBEN101SCF01037G04009, NIBEN101SCF01076G00005, NIBEN101SCF01167G05010, NIBEN101SCF01434G03006, NIBEN101SCF01582G13009, NIBEN101SCF01752G06014, NIBEN101SCF02544G01012, NIBEN101SCF03816G01001, NIBEN101SCF03848G01005, NIBEN101SCF04400G01006, NIBEN101SCF05081G01018, NIBEN101SCF06603G03002, NIBEN101SCF07013G00006, NIBEN101SCF09796G00002, NIBEN101SCF1083…
GO:0043067	regulation of programmed cell death	38	15	4.7	2.2e-05	0.0008752	P	Niben101Scf01434g03006, Niben101Scf01582g13009, Niben101Scf01894g03001, Niben101Scf02093g00004, Niben101Scf02400g02015, Niben101Scf02581g04013, Niben101Scf02681g01015, Niben101Scf02705g01020, Niben101Scf03729g00011, Niben101Scf04406g07002, Niben101Scf08137g04001, Niben101Scf10840g01010, Niben101Scf13593g00007, Niben101Scf13831g00008, Niben101Scf25562g00007	NIBEN101SCF01434G03006, NIBEN101SCF01582G13009, NIBEN101SCF01894G03001, NIBEN101SCF02093G00004, NIBEN101SCF02400G02015, NIBEN101SCF02581G04013, NIBEN101SCF02681G01015, NIBEN101SCF02705G01020, NIBEN101SCF03729G00011, NIBEN101SCF04406G07002, NIBEN101SCF08137G04001, NIBEN101SCF10840G01010, NIBEN101SCF13593G00007, NIBEN101SCF13831G00008, NIBEN101SCF25562G00007
GO:0070482	response to oxygen levels	38	15	4.7	2.2e-05	0.0008752	P	Niben101Scf01430g00007, Niben101Scf01777g02001, Niben101Scf02217g02021, Niben101Scf02544g01012, Niben101Scf03729g00011, Niben101Scf04995g18023, Niben101Scf05151g00011, Niben101Scf06720g01024, Niben101Scf06769g02003, Niben101Scf06933g01002, Niben101Scf07942g00002, Niben101Scf10842g00003, Niben101Scf11737g00029, Niben101Scf14780g01001, Niben101Scf19733g00001	NIBEN101SCF01430G00007, NIBEN101SCF01777G02001, NIBEN101SCF02217G02021, NIBEN101SCF02544G01012, NIBEN101SCF03729G00011, NIBEN101SCF04995G18023, NIBEN101SCF05151G00011, NIBEN101SCF06720G01024, NIBEN101SCF06769G02003, NIBEN101SCF06933G01002, NIBEN101SCF07942G00002, NIBEN101SCF10842G00003, NIBEN101SCF11737G00029, NIBEN101SCF14780G01001, NIBEN101SCF19733G00001
GO:0048584	positive regulation of response to stimulus	111	30	13.74	2.3e-05	0.0009074	P	Niben101Scf00016g04006, Niben101Scf00247g02010, Niben101Scf00369g08005, Niben101Scf00428g09005, Niben101Scf00622g00006, Niben101Scf01037g04009, Niben101Scf01076g00005, Niben101Scf01167g05010, Niben101Scf01434g03006, Niben101Scf01582g13009, Niben101Scf01734g00001, Niben101Scf01752g06014, Niben101Scf02118g00004, Niben101Scf02544g01012, Niben101Scf02653g01003, Niben101Scf03599g00004, Niben101Scf0381…	NIBEN101SCF00016G04006, NIBEN101SCF00247G02010, NIBEN101SCF00369G08005, NIBEN101SCF00428G09005, NIBEN101SCF00622G00006, NIBEN101SCF01037G04009, NIBEN101SCF01076G00005, NIBEN101SCF01167G05010, NIBEN101SCF01434G03006, NIBEN101SCF01582G13009, NIBEN101SCF01734G00001, NIBEN101SCF01752G06014, NIBEN101SCF02118G00004, NIBEN101SCF02544G01012, NIBEN101SCF02653G01003, NIBEN101SCF03599G00004, NIBEN101SCF0381…
GO:0009408	response to heat	139	35	17.2	2.6e-05	0.001009	P	Niben101Scf00317g09001, Niben101Scf00675g03010, Niben101Scf00885g05004, Niben101Scf01297g04006, Niben101Scf01375g06006, Niben101Scf01412g00015, Niben101Scf01506g04006, Niben101Scf01534g02007, Niben101Scf01587g01006, Niben101Scf01777g02001, Niben101Scf02581g04013, Niben101Scf02581g05002, Niben101Scf03114g03011, Niben101Scf03138g01010, Niben101Scf03202g05005, Niben101Scf03326g02004, Niben101Scf0381…	NIBEN101SCF00317G09001, NIBEN101SCF00675G03010, NIBEN101SCF00885G05004, NIBEN101SCF01297G04006, NIBEN101SCF01375G06006, NIBEN101SCF01412G00015, NIBEN101SCF01506G04006, NIBEN101SCF01534G02007, NIBEN101SCF01587G01006, NIBEN101SCF01777G02001, NIBEN101SCF02581G04013, NIBEN101SCF02581G05002, NIBEN101SCF03114G03011, NIBEN101SCF03138G01010, NIBEN101SCF03202G05005, NIBEN101SCF03326G02004, NIBEN101SCF0381…
GO:0042537	benzene-containing compound metabolic process	19	10	2.35	2.6e-05	0.001009	P	Niben101Scf00107g03016, Niben101Scf00428g09005, Niben101Scf01691g01017, Niben101Scf02544g01012, Niben101Scf04549g09015, Niben101Scf05081g01018, Niben101Scf05415g00003, Niben101Scf05617g00005, Niben101Scf05912g02001, Niben101Scf06200g02013	NIBEN101SCF00107G03016, NIBEN101SCF00428G09005, NIBEN101SCF01691G01017, NIBEN101SCF02544G01012, NIBEN101SCF04549G09015, NIBEN101SCF05081G01018, NIBEN101SCF05415G00003, NIBEN101SCF05617G00005, NIBEN101SCF05912G02001, NIBEN101SCF06200G02013
GO:0009723	response to ethylene	96	27	11.88	2.7e-05	0.001039	P	Niben101Scf00501g00004, Niben101Scf00750g04008, Niben101Scf01015g01002, Niben101Scf01249g04006, Niben101Scf01445g00016, Niben101Scf01879g01008, Niben101Scf02334g00004, Niben101Scf02400g02015, Niben101Scf02544g01012, Niben101Scf03188g06001, Niben101Scf03706g00007, Niben101Scf03729g00011, Niben101Scf03940g04005, Niben101Scf04396g04016, Niben101Scf04487g01005, Niben101Scf05736g00001, Niben101Scf0676…	NIBEN101SCF00501G00004, NIBEN101SCF00750G04008, NIBEN101SCF01015G01002, NIBEN101SCF01249G04006, NIBEN101SCF01445G00016, NIBEN101SCF01879G01008, NIBEN101SCF02334G00004, NIBEN101SCF02400G02015, NIBEN101SCF02544G01012, NIBEN101SCF03188G06001, NIBEN101SCF03706G00007, NIBEN101SCF03729G00011, NIBEN101SCF03940G04005, NIBEN101SCF04396G04016, NIBEN101SCF04487G01005, NIBEN101SCF05736G00001, NIBEN101SCF0676…
GO:0043069	negative regulation of programmed cell death	16	9	1.98	3.4e-05	0.001298	P	Niben101Scf02093g00004, Niben101Scf02400g02015, Niben101Scf02581g04013, Niben101Scf02705g01020, Niben101Scf03729g00011, Niben101Scf04406g07002, Niben101Scf10840g01010, Niben101Scf13593g00007, Niben101Scf13831g00008	NIBEN101SCF02093G00004, NIBEN101SCF02400G02015, NIBEN101SCF02581G04013, NIBEN101SCF02705G01020, NIBEN101SCF03729G00011, NIBEN101SCF04406G07002, NIBEN101SCF10840G01010, NIBEN101SCF13593G00007, NIBEN101SCF13831G00008
GO:0009725	response to hormone	943	158	116.69	3.5e-05	0.001326	P	Niben101Scf00016g04006, Niben101Scf00031g02001, Niben101Scf00043g03012, Niben101Scf00104g02014, Niben101Scf00176g01010, Niben101Scf00247g02010, Niben101Scf00351g05002, Niben101Scf00447g03001, Niben101Scf00501g00004, Niben101Scf00595g08043, Niben101Scf00700g05004, Niben101Scf00750g04008, Niben101Scf00806g02001, Niben101Scf00821g14009, Niben101Scf01015g01002, Niben101Scf01025g02004, Niben101Scf0104…	NIBEN101SCF00016G04006, NIBEN101SCF00031G02001, NIBEN101SCF00043G03012, NIBEN101SCF00104G02014, NIBEN101SCF00176G01010, NIBEN101SCF00247G02010, NIBEN101SCF00351G05002, NIBEN101SCF00447G03001, NIBEN101SCF00501G00004, NIBEN101SCF00595G08043, NIBEN101SCF00700G05004, NIBEN101SCF00750G04008, NIBEN101SCF00806G02001, NIBEN101SCF00821G14009, NIBEN101SCF01015G01002, NIBEN101SCF01025G02004, NIBEN101SCF0104…
GO:0005984	disaccharide metabolic process	77	23	9.53	3.6e-05	0.001353	P	Niben101Scf00530g04002, Niben101Scf01623g01028, Niben101Scf01964g08023, Niben101Scf02219g00002, Niben101Scf02511g08002, Niben101Scf02807g11007, Niben101Scf03167g01009, Niben101Scf03853g03012, Niben101Scf04289g01010, Niben101Scf04910g01007, Niben101Scf05030g05006, Niben101Scf05948g08009, Niben101Scf06275g00008, Niben101Scf06734g00007, Niben101Scf06933g01002, Niben101Scf07261g01014, Niben101Scf0770…	NIBEN101SCF00530G04002, NIBEN101SCF01623G01028, NIBEN101SCF01964G08023, NIBEN101SCF02219G00002, NIBEN101SCF02511G08002, NIBEN101SCF02807G11007, NIBEN101SCF03167G01009, NIBEN101SCF03853G03012, NIBEN101SCF04289G01010, NIBEN101SCF04910G01007, NIBEN101SCF05030G05006, NIBEN101SCF05948G08009, NIBEN101SCF06275G00008, NIBEN101SCF06734G00007, NIBEN101SCF06933G01002, NIBEN101SCF07261G01014, NIBEN101SCF0770…
GO:0009755	hormone-mediated signaling pathway	247	53	30.56	3.9e-05	0.001442	P	Niben101Scf00016g04006, Niben101Scf00247g02010, Niben101Scf00351g05002, Niben101Scf00750g04008, Niben101Scf00806g02001, Niben101Scf01048g00008, Niben101Scf01076g00005, Niben101Scf01249g04006, Niben101Scf01375g06006, Niben101Scf01879g01008, Niben101Scf02093g00004, Niben101Scf02118g00004, Niben101Scf02362g02014, Niben101Scf02513g11004, Niben101Scf02544g01012, Niben101Scf02653g01003, Niben101Scf0320…	NIBEN101SCF00016G04006, NIBEN101SCF00247G02010, NIBEN101SCF00351G05002, NIBEN101SCF00750G04008, NIBEN101SCF00806G02001, NIBEN101SCF01048G00008, NIBEN101SCF01076G00005, NIBEN101SCF01249G04006, NIBEN101SCF01375G06006, NIBEN101SCF01879G01008, NIBEN101SCF02093G00004, NIBEN101SCF02118G00004, NIBEN101SCF02362G02014, NIBEN101SCF02513G11004, NIBEN101SCF02544G01012, NIBEN101SCF02653G01003, NIBEN101SCF0320…
GO:0032446	protein modification by small protein conjugation	205	46	25.37	3.9e-05	0.001442	P	Niben101Scf00073g03006, Niben101Scf00177g04006, Niben101Scf00305g01013, Niben101Scf00388g00001, Niben101Scf00419g11019, Niben101Scf00444g01002, Niben101Scf00611g09004, Niben101Scf00712g08013, Niben101Scf00742g01033, Niben101Scf01392g01001, Niben101Scf01958g03008, Niben101Scf02307g01004, Niben101Scf02752g10009, Niben101Scf02756g01008, Niben101Scf02824g03019, Niben101Scf03241g00016, Niben101Scf0325…	NIBEN101SCF00073G03006, NIBEN101SCF00177G04006, NIBEN101SCF00305G01013, NIBEN101SCF00388G00001, NIBEN101SCF00419G11019, NIBEN101SCF00444G01002, NIBEN101SCF00611G09004, NIBEN101SCF00712G08013, NIBEN101SCF00742G01033, NIBEN101SCF01392G01001, NIBEN101SCF01958G03008, NIBEN101SCF02307G01004, NIBEN101SCF02752G10009, NIBEN101SCF02756G01008, NIBEN101SCF02824G03019, NIBEN101SCF03241G00016, NIBEN101SCF0325…
GO:0071396	cellular response to lipid	149	36	18.44	5.2e-05	0.001908	P	Niben101Scf00016g04006, Niben101Scf00247g02010, Niben101Scf00806g02001, Niben101Scf01048g00008, Niben101Scf02118g00004, Niben101Scf02153g02002, Niben101Scf02160g02006, Niben101Scf02362g02014, Niben101Scf02513g11004, Niben101Scf02543g01008, Niben101Scf02653g01003, Niben101Scf03202g12016, Niben101Scf03438g06004, Niben101Scf03911g05013, Niben101Scf04396g04016, Niben101Scf04400g01006, Niben101Scf0454…	NIBEN101SCF00016G04006, NIBEN101SCF00247G02010, NIBEN101SCF00806G02001, NIBEN101SCF01048G00008, NIBEN101SCF02118G00004, NIBEN101SCF02153G02002, NIBEN101SCF02160G02006, NIBEN101SCF02362G02014, NIBEN101SCF02513G11004, NIBEN101SCF02543G01008, NIBEN101SCF02653G01003, NIBEN101SCF03202G12016, NIBEN101SCF03438G06004, NIBEN101SCF03911G05013, NIBEN101SCF04396G04016, NIBEN101SCF04400G01006, NIBEN101SCF0454…
GO:0006820	anion transport	262	55	32.42	5.3e-05	0.00193	P	Niben101Ctg14444g00003, Niben101Scf00016g00006, Niben101Scf00279g06014, Niben101Scf00312g00004, Niben101Scf00465g02013, Niben101Scf00468g00007, Niben101Scf00470g03009, Niben101Scf00806g02001, Niben101Scf00912g02003, Niben101Scf00960g15004, Niben101Scf01167g05010, Niben101Scf01459g01007, Niben101Scf01719g08001, Niben101Scf01870g00003, Niben101Scf01870g03002, Niben101Scf02030g01005, Niben101Scf0204…	NIBEN101CTG14444G00003, NIBEN101SCF00016G00006, NIBEN101SCF00279G06014, NIBEN101SCF00312G00004, NIBEN101SCF00465G02013, NIBEN101SCF00468G00007, NIBEN101SCF00470G03009, NIBEN101SCF00806G02001, NIBEN101SCF00912G02003, NIBEN101SCF00960G15004, NIBEN101SCF01167G05010, NIBEN101SCF01459G01007, NIBEN101SCF01719G08001, NIBEN101SCF01870G00003, NIBEN101SCF01870G03002, NIBEN101SCF02030G01005, NIBEN101SCF0204…
GO:0009863	salicylic acid mediated signaling pathway	24	11	2.97	5.4e-05	0.001951	P	Niben101Scf02093g00004, Niben101Scf02222g00005, Niben101Scf02544g01012, Niben101Scf03729g00011, Niben101Scf04396g04016, Niben101Scf06565g00008, Niben101Scf06603g03002, Niben101Scf06720g01024, Niben101Scf07576g04017, Niben101Scf09870g00017, Niben101Scf14780g01001	NIBEN101SCF02093G00004, NIBEN101SCF02222G00005, NIBEN101SCF02544G01012, NIBEN101SCF03729G00011, NIBEN101SCF04396G04016, NIBEN101SCF06565G00008, NIBEN101SCF06603G03002, NIBEN101SCF06720G01024, NIBEN101SCF07576G04017, NIBEN101SCF09870G00017, NIBEN101SCF14780G01001
GO:0002684	positive regulation of immune system process	37	14	4.58	7.2e-05	0.002544	P	Niben101Scf00622g00006, Niben101Scf01037g04009, Niben101Scf01076g00005, Niben101Scf01167g05010, Niben101Scf01434g03006, Niben101Scf01582g13009, Niben101Scf03848g01005, Niben101Scf05081g01018, Niben101Scf05245g00009, Niben101Scf06603g03002, Niben101Scf07013g00006, Niben101Scf09796g00002, Niben101Scf10834g03005, Niben101Scf13593g00007	NIBEN101SCF00622G00006, NIBEN101SCF01037G04009, NIBEN101SCF01076G00005, NIBEN101SCF01167G05010, NIBEN101SCF01434G03006, NIBEN101SCF01582G13009, NIBEN101SCF03848G01005, NIBEN101SCF05081G01018, NIBEN101SCF05245G00009, NIBEN101SCF06603G03002, NIBEN101SCF07013G00006, NIBEN101SCF09796G00002, NIBEN101SCF10834G03005, NIBEN101SCF13593G00007
GO:0036293	response to decreased oxygen levels	37	14	4.58	7.2e-05	0.002544	P	Niben101Scf01430g00007, Niben101Scf01777g02001, Niben101Scf02544g01012, Niben101Scf03729g00011, Niben101Scf04995g18023, Niben101Scf05151g00011, Niben101Scf06720g01024, Niben101Scf06769g02003, Niben101Scf06933g01002, Niben101Scf07942g00002, Niben101Scf10842g00003, Niben101Scf11737g00029, Niben101Scf14780g01001, Niben101Scf19733g00001	NIBEN101SCF01430G00007, NIBEN101SCF01777G02001, NIBEN101SCF02544G01012, NIBEN101SCF03729G00011, NIBEN101SCF04995G18023, NIBEN101SCF05151G00011, NIBEN101SCF06720G01024, NIBEN101SCF06769G02003, NIBEN101SCF06933G01002, NIBEN101SCF07942G00002, NIBEN101SCF10842G00003, NIBEN101SCF11737G00029, NIBEN101SCF14780G01001, NIBEN101SCF19733G00001
GO:0050778	positive regulation of immune response	37	14	4.58	7.2e-05	0.002544	P	Niben101Scf00622g00006, Niben101Scf01037g04009, Niben101Scf01076g00005, Niben101Scf01167g05010, Niben101Scf01434g03006, Niben101Scf01582g13009, Niben101Scf03848g01005, Niben101Scf05081g01018, Niben101Scf05245g00009, Niben101Scf06603g03002, Niben101Scf07013g00006, Niben101Scf09796g00002, Niben101Scf10834g03005, Niben101Scf13593g00007	NIBEN101SCF00622G00006, NIBEN101SCF01037G04009, NIBEN101SCF01076G00005, NIBEN101SCF01167G05010, NIBEN101SCF01434G03006, NIBEN101SCF01582G13009, NIBEN101SCF03848G01005, NIBEN101SCF05081G01018, NIBEN101SCF05245G00009, NIBEN101SCF06603G03002, NIBEN101SCF07013G00006, NIBEN101SCF09796G00002, NIBEN101SCF10834G03005, NIBEN101SCF13593G00007
GO:0060548	negative regulation of cell death	21	10	2.6	8e-05	0.002805	P	Niben101Scf01148g00007, Niben101Scf02093g00004, Niben101Scf02400g02015, Niben101Scf02581g04013, Niben101Scf02705g01020, Niben101Scf03729g00011, Niben101Scf04406g07002, Niben101Scf10840g01010, Niben101Scf13593g00007, Niben101Scf13831g00008	NIBEN101SCF01148G00007, NIBEN101SCF02093G00004, NIBEN101SCF02400G02015, NIBEN101SCF02581G04013, NIBEN101SCF02705G01020, NIBEN101SCF03729G00011, NIBEN101SCF04406G07002, NIBEN101SCF10840G01010, NIBEN101SCF13593G00007, NIBEN101SCF13831G00008
GO:0048518	positive regulation of biological process	460	85	56.92	9.1e-05	0.003168	P	Niben101Scf00016g04006, Niben101Scf00066g02006, Niben101Scf00163g13002, Niben101Scf00247g02010, Niben101Scf00318g00012, Niben101Scf00369g08005, Niben101Scf00397g01009, Niben101Scf00428g09005, Niben101Scf00454g04003, Niben101Scf00595g08043, Niben101Scf00622g00006, Niben101Scf00700g05004, Niben101Scf00742g01033, Niben101Scf00776g02002, Niben101Scf00801g03002, Niben101Scf01037g04009, Niben101Scf0107…	NIBEN101SCF00016G04006, NIBEN101SCF00066G02006, NIBEN101SCF00163G13002, NIBEN101SCF00247G02010, NIBEN101SCF00318G00012, NIBEN101SCF00369G08005, NIBEN101SCF00397G01009, NIBEN101SCF00428G09005, NIBEN101SCF00454G04003, NIBEN101SCF00595G08043, NIBEN101SCF00622G00006, NIBEN101SCF00700G05004, NIBEN101SCF00742G01033, NIBEN101SCF00776G02002, NIBEN101SCF00801G03002, NIBEN101SCF01037G04009, NIBEN101SCF0107…
GO:0031348	negative regulation of defense response	34	13	4.21	0.00011	0.003801	P	Niben101Scf01076g00005, Niben101Scf01148g00007, Niben101Scf01326g11012, Niben101Scf01506g02001, Niben101Scf02093g00004, Niben101Scf02544g01012, Niben101Scf02752g10009, Niben101Scf03944g05015, Niben101Scf04046g00002, Niben101Scf04406g07002, Niben101Scf04549g09015, Niben101Scf13593g00007, Niben101Scf14780g01001	NIBEN101SCF01076G00005, NIBEN101SCF01148G00007, NIBEN101SCF01326G11012, NIBEN101SCF01506G02001, NIBEN101SCF02093G00004, NIBEN101SCF02544G01012, NIBEN101SCF02752G10009, NIBEN101SCF03944G05015, NIBEN101SCF04046G00002, NIBEN101SCF04406G07002, NIBEN101SCF04549G09015, NIBEN101SCF13593G00007, NIBEN101SCF14780G01001
GO:0001666	response to hypoxia	30	12	3.71	0.00013	0.004396	P	Niben101Scf01777g02001, Niben101Scf02544g01012, Niben101Scf03729g00011, Niben101Scf04995g18023, Niben101Scf05151g00011, Niben101Scf06720g01024, Niben101Scf06769g02003, Niben101Scf06933g01002, Niben101Scf07942g00002, Niben101Scf10842g00003, Niben101Scf14780g01001, Niben101Scf19733g00001	NIBEN101SCF01777G02001, NIBEN101SCF02544G01012, NIBEN101SCF03729G00011, NIBEN101SCF04995G18023, NIBEN101SCF05151G00011, NIBEN101SCF06720G01024, NIBEN101SCF06769G02003, NIBEN101SCF06933G01002, NIBEN101SCF07942G00002, NIBEN101SCF10842G00003, NIBEN101SCF14780G01001, NIBEN101SCF19733G00001
GO:0009817	defense response to fungus, incompatible interaction	30	12	3.71	0.00013	0.004396	P	Niben101Scf00073g03006, Niben101Scf01015g01002, Niben101Scf01037g04009, Niben101Scf01375g06006, Niben101Scf01934g02004, Niben101Scf04046g00002, Niben101Scf05245g00009, Niben101Scf06560g01002, Niben101Scf07013g00006, Niben101Scf09044g01012, Niben101Scf14536g00005, Niben101Scf15153g02001	NIBEN101SCF00073G03006, NIBEN101SCF01015G01002, NIBEN101SCF01037G04009, NIBEN101SCF01375G06006, NIBEN101SCF01934G02004, NIBEN101SCF04046G00002, NIBEN101SCF05245G00009, NIBEN101SCF06560G01002, NIBEN101SCF07013G00006, NIBEN101SCF09044G01012, NIBEN101SCF14536G00005, NIBEN101SCF15153G02001
GO:0015914	phospholipid transport	22	10	2.72	0.00013	0.004396	P	Niben101Scf00312g00004, Niben101Scf00465g02013, Niben101Scf02167g00009, Niben101Scf02831g03005, Niben101Scf04191g04019, Niben101Scf05422g00018, Niben101Scf07969g01026, Niben101Scf08127g12002, Niben101Scf09170g02002, Niben101Scf21069g00002	NIBEN101SCF00312G00004, NIBEN101SCF00465G02013, NIBEN101SCF02167G00009, NIBEN101SCF02831G03005, NIBEN101SCF04191G04019, NIBEN101SCF05422G00018, NIBEN101SCF07969G01026, NIBEN101SCF08127G12002, NIBEN101SCF09170G02002, NIBEN101SCF21069G00002
GO:0009738	abscisic acid-activated signaling pathway	73	21	9.03	0.00014	0.0047	P	Niben101Scf00016g04006, Niben101Scf00806g02001, Niben101Scf01048g00008, Niben101Scf02118g00004, Niben101Scf02362g02014, Niben101Scf02653g01003, Niben101Scf03202g12016, Niben101Scf03438g06004, Niben101Scf04396g04016, Niben101Scf04400g01006, Niben101Scf04549g09015, Niben101Scf05056g03034, Niben101Scf06028g00007, Niben101Scf06855g01012, Niben101Scf07549g02001, Niben101Scf09867g01003, Niben101Scf1016…	NIBEN101SCF00016G04006, NIBEN101SCF00806G02001, NIBEN101SCF01048G00008, NIBEN101SCF02118G00004, NIBEN101SCF02362G02014, NIBEN101SCF02653G01003, NIBEN101SCF03202G12016, NIBEN101SCF03438G06004, NIBEN101SCF04396G04016, NIBEN101SCF04400G01006, NIBEN101SCF04549G09015, NIBEN101SCF05056G03034, NIBEN101SCF06028G00007, NIBEN101SCF06855G01012, NIBEN101SCF07549G02001, NIBEN101SCF09867G01003, NIBEN101SCF1016…
GO:1901565	organonitrogen compound catabolic process	134	32	16.58	0.00017	0.005628	P	Niben101Scf00107g03016, Niben101Scf00375g01018, Niben101Scf01025g02004, Niben101Scf01119g00007, Niben101Scf01633g00002, Niben101Scf02041g00002, Niben101Scf02063g04001, Niben101Scf02171g00007, Niben101Scf02410g00002, Niben101Scf02428g01020, Niben101Scf02681g01015, Niben101Scf02807g11007, Niben101Scf03200g01014, Niben101Scf03911g05013, Niben101Scf03949g00023, Niben101Scf04046g00002, Niben101Scf0409…	NIBEN101SCF00107G03016, NIBEN101SCF00375G01018, NIBEN101SCF01025G02004, NIBEN101SCF01119G00007, NIBEN101SCF01633G00002, NIBEN101SCF02041G00002, NIBEN101SCF02063G04001, NIBEN101SCF02171G00007, NIBEN101SCF02410G00002, NIBEN101SCF02428G01020, NIBEN101SCF02681G01015, NIBEN101SCF02807G11007, NIBEN101SCF03200G01014, NIBEN101SCF03911G05013, NIBEN101SCF03949G00023, NIBEN101SCF04046G00002, NIBEN101SCF0409…
GO:0009266	response to temperature stimulus	363	69	44.92	0.00017	0.005628	P	Niben101Scf00043g03012, Niben101Scf00239g07005, Niben101Scf00305g04010, Niben101Scf00308g01003, Niben101Scf00317g09001, Niben101Scf00675g03010, Niben101Scf00700g05004, Niben101Scf00712g15023, Niben101Scf00715g04003, Niben101Scf00806g02001, Niben101Scf00885g05004, Niben101Scf01025g02004, Niben101Scf01297g04006, Niben101Scf01375g06006, Niben101Scf01412g00015, Niben101Scf01506g04006, Niben101Scf0153…	NIBEN101SCF00043G03012, NIBEN101SCF00239G07005, NIBEN101SCF00305G04010, NIBEN101SCF00308G01003, NIBEN101SCF00317G09001, NIBEN101SCF00675G03010, NIBEN101SCF00700G05004, NIBEN101SCF00712G15023, NIBEN101SCF00715G04003, NIBEN101SCF00806G02001, NIBEN101SCF00885G05004, NIBEN101SCF01025G02004, NIBEN101SCF01297G04006, NIBEN101SCF01375G06006, NIBEN101SCF01412G00015, NIBEN101SCF01506G04006, NIBEN101SCF0153…
GO:0009991	response to extracellular stimulus	112	28	13.86	0.00018	0.005918	P	Niben101Scf00016g00006, Niben101Scf00369g03015, Niben101Scf00573g01003, Niben101Scf00700g05004, Niben101Scf00712g15023, Niben101Scf01734g00001, Niben101Scf02160g02006, Niben101Scf02516g01004, Niben101Scf02857g01010, Niben101Scf03015g03010, Niben101Scf03599g00004, Niben101Scf03706g00007, Niben101Scf03911g05013, Niben101Scf04082g01004, Niben101Scf04174g01008, Niben101Scf04549g09015, Niben101Scf0481…	NIBEN101SCF00016G00006, NIBEN101SCF00369G03015, NIBEN101SCF00573G01003, NIBEN101SCF00700G05004, NIBEN101SCF00712G15023, NIBEN101SCF01734G00001, NIBEN101SCF02160G02006, NIBEN101SCF02516G01004, NIBEN101SCF02857G01010, NIBEN101SCF03015G03010, NIBEN101SCF03599G00004, NIBEN101SCF03706G00007, NIBEN101SCF03911G05013, NIBEN101SCF04082G01004, NIBEN101SCF04174G01008, NIBEN101SCF04549G09015, NIBEN101SCF0481…
GO:0006914	autophagy	27	11	3.34	0.0002	0.00653	P	Niben101Scf00114g00010, Niben101Scf00369g03015, Niben101Scf00712g09036, Niben101Scf01297g04006, Niben101Scf01734g00001, Niben101Scf02849g01004, Niben101Scf03520g01007, Niben101Scf04418g11001, Niben101Scf05314g00002, Niben101Scf07817g01006, Niben101Scf08044g02007	NIBEN101SCF00114G00010, NIBEN101SCF00369G03015, NIBEN101SCF00712G09036, NIBEN101SCF01297G04006, NIBEN101SCF01734G00001, NIBEN101SCF02849G01004, NIBEN101SCF03520G01007, NIBEN101SCF04418G11001, NIBEN101SCF05314G00002, NIBEN101SCF07817G01006, NIBEN101SCF08044G02007
GO:0009862	systemic acquired resistance, salicylic acid mediated signaling pathway	9	6	1.11	0.00021	0.006717	P	Niben101Scf02544g01012, Niben101Scf03729g00011, Niben101Scf06603g03002, Niben101Scf06720g01024, Niben101Scf07576g04017, Niben101Scf14780g01001	NIBEN101SCF02544G01012, NIBEN101SCF03729G00011, NIBEN101SCF06603G03002, NIBEN101SCF06720G01024, NIBEN101SCF07576G04017, NIBEN101SCF14780G01001
GO:0010310	regulation of hydrogen peroxide metabolic process	9	6	1.11	0.00021	0.006717	P	Niben101Scf01167g05010, Niben101Scf02221g01001, Niben101Scf02544g01012, Niben101Scf03729g00011, Niben101Scf05912g02001, Niben101Scf06720g01024	NIBEN101SCF01167G05010, NIBEN101SCF02221G01001, NIBEN101SCF02544G01012, NIBEN101SCF03729G00011, NIBEN101SCF05912G02001, NIBEN101SCF06720G01024
GO:0010337	regulation of salicylic acid metabolic process	9	6	1.11	0.00021	0.006717	P	Niben101Scf00428g09005, Niben101Scf01691g01017, Niben101Scf02544g01012, Niben101Scf04549g09015, Niben101Scf05081g01018, Niben101Scf06200g02013	NIBEN101SCF00428G09005, NIBEN101SCF01691G01017, NIBEN101SCF02544G01012, NIBEN101SCF04549G09015, NIBEN101SCF05081G01018, NIBEN101SCF06200G02013
GO:0045089	positive regulation of innate immune response	36	13	4.45	0.00022	0.00699	P	Niben101Scf00622g00006, Niben101Scf01037g04009, Niben101Scf01076g00005, Niben101Scf01167g05010, Niben101Scf01434g03006, Niben101Scf01582g13009, Niben101Scf03848g01005, Niben101Scf05081g01018, Niben101Scf06603g03002, Niben101Scf07013g00006, Niben101Scf09796g00002, Niben101Scf10834g03005, Niben101Scf13593g00007	NIBEN101SCF00622G00006, NIBEN101SCF01037G04009, NIBEN101SCF01076G00005, NIBEN101SCF01167G05010, NIBEN101SCF01434G03006, NIBEN101SCF01582G13009, NIBEN101SCF03848G01005, NIBEN101SCF05081G01018, NIBEN101SCF06603G03002, NIBEN101SCF07013G00006, NIBEN101SCF09796G00002, NIBEN101SCF10834G03005, NIBEN101SCF13593G00007
GO:0070647	protein modification by small protein conjugation or removal	277	55	34.28	0.00024	0.007574	P	Niben101Scf00073g03006, Niben101Scf00087g05001, Niben101Scf00177g04006, Niben101Scf00305g01013, Niben101Scf00388g00001, Niben101Scf00419g11019, Niben101Scf00444g01002, Niben101Scf00611g09004, Niben101Scf00712g08013, Niben101Scf00742g01033, Niben101Scf01279g00008, Niben101Scf01392g01001, Niben101Scf01958g03008, Niben101Scf02307g01004, Niben101Scf02752g10009, Niben101Scf02756g01008, Niben101Scf0282…	NIBEN101SCF00073G03006, NIBEN101SCF00087G05001, NIBEN101SCF00177G04006, NIBEN101SCF00305G01013, NIBEN101SCF00388G00001, NIBEN101SCF00419G11019, NIBEN101SCF00444G01002, NIBEN101SCF00611G09004, NIBEN101SCF00712G08013, NIBEN101SCF00742G01033, NIBEN101SCF01279G00008, NIBEN101SCF01392G01001, NIBEN101SCF01958G03008, NIBEN101SCF02307G01004, NIBEN101SCF02752G10009, NIBEN101SCF02756G01008, NIBEN101SCF0282…
GO:0008272	sulfate transport	28	11	3.46	0.00029	0.009092	P	Niben101Scf00279g06014, Niben101Scf00960g15004, Niben101Scf01870g00003, Niben101Scf01870g03002, Niben101Scf02030g01005, Niben101Scf02052g00010, Niben101Scf02829g04008, Niben101Scf05044g02012, Niben101Scf07699g00007, Niben101Scf16098g00019, Niben101Scf18667g02004	NIBEN101SCF00279G06014, NIBEN101SCF00960G15004, NIBEN101SCF01870G00003, NIBEN101SCF01870G03002, NIBEN101SCF02030G01005, NIBEN101SCF02052G00010, NIBEN101SCF02829G04008, NIBEN101SCF05044G02012, NIBEN101SCF07699G00007, NIBEN101SCF16098G00019, NIBEN101SCF18667G02004
GO:0010118	stomatal movement	77	21	9.53	0.00032	0.009901	P	Niben101Scf00047g03012, Niben101Scf00700g05004, Niben101Scf00806g02001, Niben101Scf01076g00005, Niben101Scf01155g01009, Niben101Scf01167g05010, Niben101Scf01721g04001, Niben101Scf01998g03009, Niben101Scf02093g00004, Niben101Scf02857g01010, Niben101Scf03018g05015, Niben101Scf03238g01002, Niben101Scf06028g00007, Niben101Scf08341g00018, Niben101Scf08564g03007, Niben101Scf09867g01003, Niben101Scf1084…	NIBEN101SCF00047G03012, NIBEN101SCF00700G05004, NIBEN101SCF00806G02001, NIBEN101SCF01076G00005, NIBEN101SCF01155G01009, NIBEN101SCF01167G05010, NIBEN101SCF01721G04001, NIBEN101SCF01998G03009, NIBEN101SCF02093G00004, NIBEN101SCF02857G01010, NIBEN101SCF03018G05015, NIBEN101SCF03238G01002, NIBEN101SCF06028G00007, NIBEN101SCF08341G00018, NIBEN101SCF08564G03007, NIBEN101SCF09867G01003, NIBEN101SCF1084…
GO:0042594	response to starvation	77	21	9.53	0.00032	0.009901	P	Niben101Scf00016g00006, Niben101Scf00369g03015, Niben101Scf00573g01003, Niben101Scf00700g05004, Niben101Scf00712g15023, Niben101Scf01734g00001, Niben101Scf02516g01004, Niben101Scf03015g03010, Niben101Scf03599g00004, Niben101Scf03911g05013, Niben101Scf04082g01004, Niben101Scf04549g09015, Niben101Scf04819g03016, Niben101Scf05314g00002, Niben101Scf09116g01006, Niben101Scf09597g01002, Niben101Scf1188…	NIBEN101SCF00016G00006, NIBEN101SCF00369G03015, NIBEN101SCF00573G01003, NIBEN101SCF00700G05004, NIBEN101SCF00712G15023, NIBEN101SCF01734G00001, NIBEN101SCF02516G01004, NIBEN101SCF03015G03010, NIBEN101SCF03599G00004, NIBEN101SCF03911G05013, NIBEN101SCF04082G01004, NIBEN101SCF04549G09015, NIBEN101SCF04819G03016, NIBEN101SCF05314G00002, NIBEN101SCF09116G01006, NIBEN101SCF09597G01002, NIBEN101SCF1188…
GO:0071395	cellular response to jasmonic acid stimulus	47	15	5.82	0.00036	0.01107	P	Niben101Scf01076g00005, Niben101Scf01333g00001, Niben101Scf01375g06006, Niben101Scf01879g01008, Niben101Scf02093g00004, Niben101Scf02544g01012, Niben101Scf04028g01002, Niben101Scf06603g03002, Niben101Scf08390g07004, Niben101Scf08526g02006, Niben101Scf09745g00006, Niben101Scf09751g00001, Niben101Scf10306g00003, Niben101Scf14780g01001, Niben101Scf15224g00002	NIBEN101SCF01076G00005, NIBEN101SCF01333G00001, NIBEN101SCF01375G06006, NIBEN101SCF01879G01008, NIBEN101SCF02093G00004, NIBEN101SCF02544G01012, NIBEN101SCF04028G01002, NIBEN101SCF06603G03002, NIBEN101SCF08390G07004, NIBEN101SCF08526G02006, NIBEN101SCF09745G00006, NIBEN101SCF09751G00001, NIBEN101SCF10306G00003, NIBEN101SCF14780G01001, NIBEN101SCF15224G00002
GO:1900150	regulation of defense response to fungus	13	7	1.61	0.00038	0.01161	P	Niben101Scf01326g11012, Niben101Scf01375g06006, Niben101Scf03706g00007, Niben101Scf03764g04008, Niben101Scf04396g04016, Niben101Scf06565g00008, Niben101Scf06996g01011	NIBEN101SCF01326G11012, NIBEN101SCF01375G06006, NIBEN101SCF03706G00007, NIBEN101SCF03764G04008, NIBEN101SCF04396G04016, NIBEN101SCF06565G00008, NIBEN101SCF06996G01011
GO:0045893	positive regulation of transcription, DNA-templated	123	29	15.22	0.00041	0.01236	P	Niben101Scf00066g02006, Niben101Scf00397g01009, Niben101Scf00454g04003, Niben101Scf00776g02002, Niben101Scf00801g03002, Niben101Scf01249g04006, Niben101Scf01481g02006, Niben101Scf01777g02001, Niben101Scf02221g01001, Niben101Scf02362g02014, Niben101Scf03169g04009, Niben101Scf03204g02006, Niben101Scf03647g01004, Niben101Scf03764g04007, Niben101Scf03766g01010, Niben101Scf03870g01016, Niben101Scf0481…	NIBEN101SCF00066G02006, NIBEN101SCF00397G01009, NIBEN101SCF00454G04003, NIBEN101SCF00776G02002, NIBEN101SCF00801G03002, NIBEN101SCF01249G04006, NIBEN101SCF01481G02006, NIBEN101SCF01777G02001, NIBEN101SCF02221G01001, NIBEN101SCF02362G02014, NIBEN101SCF03169G04009, NIBEN101SCF03204G02006, NIBEN101SCF03647G01004, NIBEN101SCF03764G04007, NIBEN101SCF03766G01010, NIBEN101SCF03870G01016, NIBEN101SCF0481…
GO:0097306	cellular response to alcohol	123	29	15.22	0.00041	0.01236	P	Niben101Scf00016g04006, Niben101Scf00806g02001, Niben101Scf01048g00008, Niben101Scf02118g00004, Niben101Scf02160g02006, Niben101Scf02362g02014, Niben101Scf02513g11004, Niben101Scf02653g01003, Niben101Scf03202g12016, Niben101Scf03438g06004, Niben101Scf03911g05013, Niben101Scf04396g04016, Niben101Scf04400g01006, Niben101Scf04549g09015, Niben101Scf05056g03034, Niben101Scf05301g00016, Niben101Scf0602…	NIBEN101SCF00016G04006, NIBEN101SCF00806G02001, NIBEN101SCF01048G00008, NIBEN101SCF02118G00004, NIBEN101SCF02160G02006, NIBEN101SCF02362G02014, NIBEN101SCF02513G11004, NIBEN101SCF02653G01003, NIBEN101SCF03202G12016, NIBEN101SCF03438G06004, NIBEN101SCF03911G05013, NIBEN101SCF04396G04016, NIBEN101SCF04400G01006, NIBEN101SCF04549G09015, NIBEN101SCF05056G03034, NIBEN101SCF05301G00016, NIBEN101SCF0602…
GO:0051254	positive regulation of RNA metabolic process	129	30	15.96	0.00043	0.01288	P	Niben101Scf00066g02006, Niben101Scf00397g01009, Niben101Scf00454g04003, Niben101Scf00776g02002, Niben101Scf00801g03002, Niben101Scf01249g04006, Niben101Scf01481g02006, Niben101Scf01777g02001, Niben101Scf02221g01001, Niben101Scf02362g02014, Niben101Scf03169g04009, Niben101Scf03204g02006, Niben101Scf03647g01004, Niben101Scf03764g04007, Niben101Scf03766g01010, Niben101Scf03870g01016, Niben101Scf0448…	NIBEN101SCF00066G02006, NIBEN101SCF00397G01009, NIBEN101SCF00454G04003, NIBEN101SCF00776G02002, NIBEN101SCF00801G03002, NIBEN101SCF01249G04006, NIBEN101SCF01481G02006, NIBEN101SCF01777G02001, NIBEN101SCF02221G01001, NIBEN101SCF02362G02014, NIBEN101SCF03169G04009, NIBEN101SCF03204G02006, NIBEN101SCF03647G01004, NIBEN101SCF03764G04007, NIBEN101SCF03766G01010, NIBEN101SCF03870G01016, NIBEN101SCF0448…
GO:0044703	multi-organism reproductive process	258	51	31.93	0.00045	0.0134	P	Niben101Scf00016g04006, Niben101Scf00213g01002, Niben101Scf00675g03010, Niben101Scf00683g03030, Niben101Scf00780g01029, Niben101Scf01025g13001, Niben101Scf01232g00010, Niben101Scf01374g01019, Niben101Scf01506g03003, Niben101Scf01685g03001, Niben101Scf01696g06043, Niben101Scf02050g00011, Niben101Scf02264g06032, Niben101Scf02289g07017, Niben101Scf02305g01016, Niben101Scf02305g01018, Niben101Scf0240…	NIBEN101SCF00016G04006, NIBEN101SCF00213G01002, NIBEN101SCF00675G03010, NIBEN101SCF00683G03030, NIBEN101SCF00780G01029, NIBEN101SCF01025G13001, NIBEN101SCF01232G00010, NIBEN101SCF01374G01019, NIBEN101SCF01506G03003, NIBEN101SCF01685G03001, NIBEN101SCF01696G06043, NIBEN101SCF02050G00011, NIBEN101SCF02264G06032, NIBEN101SCF02289G07017, NIBEN101SCF02305G01016, NIBEN101SCF02305G01018, NIBEN101SCF0240…
GO:0010119	regulation of stomatal movement	48	15	5.94	0.00047	0.01391	P	Niben101Scf00047g03012, Niben101Scf00806g02001, Niben101Scf01076g00005, Niben101Scf01155g01009, Niben101Scf01998g03009, Niben101Scf02093g00004, Niben101Scf03018g05015, Niben101Scf03238g01002, Niben101Scf06028g00007, Niben101Scf08341g00018, Niben101Scf09867g01003, Niben101Scf10840g01010, Niben101Scf11767g02019, Niben101Scf13196g00010, Niben101Scf14805g03004	NIBEN101SCF00047G03012, NIBEN101SCF00806G02001, NIBEN101SCF01076G00005, NIBEN101SCF01155G01009, NIBEN101SCF01998G03009, NIBEN101SCF02093G00004, NIBEN101SCF03018G05015, NIBEN101SCF03238G01002, NIBEN101SCF06028G00007, NIBEN101SCF08341G00018, NIBEN101SCF09867G01003, NIBEN101SCF10840G01010, NIBEN101SCF11767G02019, NIBEN101SCF13196G00010, NIBEN101SCF14805G03004
GO:1902680	positive regulation of RNA biosynthetic process	124	29	15.34	0.00048	0.01394	P	Niben101Scf00066g02006, Niben101Scf00397g01009, Niben101Scf00454g04003, Niben101Scf00776g02002, Niben101Scf00801g03002, Niben101Scf01249g04006, Niben101Scf01481g02006, Niben101Scf01777g02001, Niben101Scf02221g01001, Niben101Scf02362g02014, Niben101Scf03169g04009, Niben101Scf03204g02006, Niben101Scf03647g01004, Niben101Scf03764g04007, Niben101Scf03766g01010, Niben101Scf03870g01016, Niben101Scf0481…	NIBEN101SCF00066G02006, NIBEN101SCF00397G01009, NIBEN101SCF00454G04003, NIBEN101SCF00776G02002, NIBEN101SCF00801G03002, NIBEN101SCF01249G04006, NIBEN101SCF01481G02006, NIBEN101SCF01777G02001, NIBEN101SCF02221G01001, NIBEN101SCF02362G02014, NIBEN101SCF03169G04009, NIBEN101SCF03204G02006, NIBEN101SCF03647G01004, NIBEN101SCF03764G04007, NIBEN101SCF03766G01010, NIBEN101SCF03870G01016, NIBEN101SCF0481…
GO:1903508	positive regulation of nucleic acid-templated transcription	124	29	15.34	0.00048	0.01394	P	Niben101Scf00066g02006, Niben101Scf00397g01009, Niben101Scf00454g04003, Niben101Scf00776g02002, Niben101Scf00801g03002, Niben101Scf01249g04006, Niben101Scf01481g02006, Niben101Scf01777g02001, Niben101Scf02221g01001, Niben101Scf02362g02014, Niben101Scf03169g04009, Niben101Scf03204g02006, Niben101Scf03647g01004, Niben101Scf03764g04007, Niben101Scf03766g01010, Niben101Scf03870g01016, Niben101Scf0481…	NIBEN101SCF00066G02006, NIBEN101SCF00397G01009, NIBEN101SCF00454G04003, NIBEN101SCF00776G02002, NIBEN101SCF00801G03002, NIBEN101SCF01249G04006, NIBEN101SCF01481G02006, NIBEN101SCF01777G02001, NIBEN101SCF02221G01001, NIBEN101SCF02362G02014, NIBEN101SCF03169G04009, NIBEN101SCF03204G02006, NIBEN101SCF03647G01004, NIBEN101SCF03764G04007, NIBEN101SCF03766G01010, NIBEN101SCF03870G01016, NIBEN101SCF0481…
GO:2000070	regulation of response to water deprivation	10	6	1.24	0.00048	0.01394	P	Niben101Scf00369g08005, Niben101Scf04549g09015, Niben101Scf05230g01007, Niben101Scf05346g05001, Niben101Scf05697g03011, Niben101Scf06120g00005	NIBEN101SCF00369G08005, NIBEN101SCF04549G09015, NIBEN101SCF05230G01007, NIBEN101SCF05346G05001, NIBEN101SCF05697G03011, NIBEN101SCF06120G00005
GO:0042743	hydrogen peroxide metabolic process	21	9	2.6	0.00049	0.01414	P	Niben101Scf00622g00006, Niben101Scf01167g05010, Niben101Scf02221g01001, Niben101Scf02544g01012, Niben101Scf03729g00011, Niben101Scf05912g02001, Niben101Scf06720g01024, Niben101Scf10840g01010, Niben101Scf11767g02019	NIBEN101SCF00622G00006, NIBEN101SCF01167G05010, NIBEN101SCF02221G01001, NIBEN101SCF02544G01012, NIBEN101SCF03729G00011, NIBEN101SCF05912G02001, NIBEN101SCF06720G01024, NIBEN101SCF10840G01010, NIBEN101SCF11767G02019
GO:0014070	response to organic cyclic compound	204	42	25.24	0.00058	0.01664	P	Niben101Scf00712g09036, Niben101Scf00715g09001, Niben101Scf01167g05010, Niben101Scf01239g01007, Niben101Scf01333g00001, Niben101Scf01434g03006, Niben101Scf01635g01006, Niben101Scf02093g00004, Niben101Scf02153g02002, Niben101Scf02222g00005, Niben101Scf02383g01001, Niben101Scf02400g02015, Niben101Scf02513g11004, Niben101Scf02544g01012, Niben101Scf03015g03010, Niben101Scf03150g06002, Niben101Scf0318…	NIBEN101SCF00712G09036, NIBEN101SCF00715G09001, NIBEN101SCF01167G05010, NIBEN101SCF01239G01007, NIBEN101SCF01333G00001, NIBEN101SCF01434G03006, NIBEN101SCF01635G01006, NIBEN101SCF02093G00004, NIBEN101SCF02153G02002, NIBEN101SCF02222G00005, NIBEN101SCF02383G01001, NIBEN101SCF02400G02015, NIBEN101SCF02513G11004, NIBEN101SCF02544G01012, NIBEN101SCF03015G03010, NIBEN101SCF03150G06002, NIBEN101SCF0318…
GO:0031667	response to nutrient levels	97	24	12	0.0006	0.01711	P	Niben101Scf00016g00006, Niben101Scf00369g03015, Niben101Scf00573g01003, Niben101Scf00700g05004, Niben101Scf00712g15023, Niben101Scf01734g00001, Niben101Scf02516g01004, Niben101Scf02857g01010, Niben101Scf03015g03010, Niben101Scf03599g00004, Niben101Scf03911g05013, Niben101Scf04082g01004, Niben101Scf04549g09015, Niben101Scf04819g03016, Niben101Scf05314g00002, Niben101Scf07123g00019, Niben101Scf0755…	NIBEN101SCF00016G00006, NIBEN101SCF00369G03015, NIBEN101SCF00573G01003, NIBEN101SCF00700G05004, NIBEN101SCF00712G15023, NIBEN101SCF01734G00001, NIBEN101SCF02516G01004, NIBEN101SCF02857G01010, NIBEN101SCF03015G03010, NIBEN101SCF03599G00004, NIBEN101SCF03911G05013, NIBEN101SCF04082G01004, NIBEN101SCF04549G09015, NIBEN101SCF04819G03016, NIBEN101SCF05314G00002, NIBEN101SCF07123G00019, NIBEN101SCF0755…
GO:0048523	negative regulation of cellular process	300	57	37.12	0.00061	0.01729	P	Niben101Scf00144g04001, Niben101Scf00560g10001, Niben101Scf00700g05004, Niben101Scf00742g01033, Niben101Scf00750g04008, Niben101Scf00806g02001, Niben101Scf01148g00007, Niben101Scf01697g05002, Niben101Scf02093g00004, Niben101Scf02221g01001, Niben101Scf02362g02014, Niben101Scf02400g02015, Niben101Scf02440g00006, Niben101Scf02482g02005, Niben101Scf02516g01004, Niben101Scf02537g01007, Niben101Scf0254…	NIBEN101SCF00144G04001, NIBEN101SCF00560G10001, NIBEN101SCF00700G05004, NIBEN101SCF00742G01033, NIBEN101SCF00750G04008, NIBEN101SCF00806G02001, NIBEN101SCF01148G00007, NIBEN101SCF01697G05002, NIBEN101SCF02093G00004, NIBEN101SCF02221G01001, NIBEN101SCF02362G02014, NIBEN101SCF02400G02015, NIBEN101SCF02440G00006, NIBEN101SCF02482G02005, NIBEN101SCF02516G01004, NIBEN101SCF02537G01007, NIBEN101SCF0254…
GO:0016054	organic acid catabolic process	86	22	10.64	0.00062	0.01737	P	Niben101Scf00107g03016, Niben101Scf00595g08043, Niben101Scf00605g01013, Niben101Scf01025g02004, Niben101Scf01119g00007, Niben101Scf02063g04001, Niben101Scf02807g11007, Niben101Scf03085g06004, Niben101Scf03373g01001, Niben101Scf03510g03001, Niben101Scf03854g02014, Niben101Scf04090g02003, Niben101Scf04387g01037, Niben101Scf04626g00009, Niben101Scf05442g03015, Niben101Scf05617g00005, Niben101Scf0633…	NIBEN101SCF00107G03016, NIBEN101SCF00595G08043, NIBEN101SCF00605G01013, NIBEN101SCF01025G02004, NIBEN101SCF01119G00007, NIBEN101SCF02063G04001, NIBEN101SCF02807G11007, NIBEN101SCF03085G06004, NIBEN101SCF03373G01001, NIBEN101SCF03510G03001, NIBEN101SCF03854G02014, NIBEN101SCF04090G02003, NIBEN101SCF04387G01037, NIBEN101SCF04626G00009, NIBEN101SCF05442G03015, NIBEN101SCF05617G00005, NIBEN101SCF0633…
GO:0046395	carboxylic acid catabolic process	86	22	10.64	0.00062	0.01737	P	Niben101Scf00107g03016, Niben101Scf00595g08043, Niben101Scf00605g01013, Niben101Scf01025g02004, Niben101Scf01119g00007, Niben101Scf02063g04001, Niben101Scf02807g11007, Niben101Scf03085g06004, Niben101Scf03373g01001, Niben101Scf03510g03001, Niben101Scf03854g02014, Niben101Scf04090g02003, Niben101Scf04387g01037, Niben101Scf04626g00009, Niben101Scf05442g03015, Niben101Scf05617g00005, Niben101Scf0633…	NIBEN101SCF00107G03016, NIBEN101SCF00595G08043, NIBEN101SCF00605G01013, NIBEN101SCF01025G02004, NIBEN101SCF01119G00007, NIBEN101SCF02063G04001, NIBEN101SCF02807G11007, NIBEN101SCF03085G06004, NIBEN101SCF03373G01001, NIBEN101SCF03510G03001, NIBEN101SCF03854G02014, NIBEN101SCF04090G02003, NIBEN101SCF04387G01037, NIBEN101SCF04626G00009, NIBEN101SCF05442G03015, NIBEN101SCF05617G00005, NIBEN101SCF0633…
GO:0009593	detection of chemical stimulus	14	7	1.73	0.00068	0.01894	P	Niben101Scf01037g04009, Niben101Scf01633g00031, Niben101Scf04549g09015, Niben101Scf06761g00018, Niben101Scf07013g00006, Niben101Scf11767g02019, Niben101Scf19733g00001	NIBEN101SCF01037G04009, NIBEN101SCF01633G00031, NIBEN101SCF04549G09015, NIBEN101SCF06761G00018, NIBEN101SCF07013G00006, NIBEN101SCF11767G02019, NIBEN101SCF19733G00001
GO:0018958	phenol-containing compound metabolic process	22	9	2.72	0.00073	0.02009	P	Niben101Scf00428g09005, Niben101Scf01691g01017, Niben101Scf02544g01012, Niben101Scf04549g09015, Niben101Scf05081g01018, Niben101Scf05415g00003, Niben101Scf05617g00005, Niben101Scf05912g02001, Niben101Scf06200g02013	NIBEN101SCF00428G09005, NIBEN101SCF01691G01017, NIBEN101SCF02544G01012, NIBEN101SCF04549G09015, NIBEN101SCF05081G01018, NIBEN101SCF05415G00003, NIBEN101SCF05617G00005, NIBEN101SCF05912G02001, NIBEN101SCF06200G02013
GO:0071470	cellular response to osmotic stress	22	9	2.72	0.00073	0.02009	P	Niben101Scf00351g05002, Niben101Scf00700g05004, Niben101Scf01048g00008, Niben101Scf02581g04013, Niben101Scf07060g03008, Niben101Scf10840g01010, Niben101Scf11886g02001, Niben101Scf12935g00040, Niben101Scf18667g02004	NIBEN101SCF00351G05002, NIBEN101SCF00700G05004, NIBEN101SCF01048G00008, NIBEN101SCF02581G04013, NIBEN101SCF07060G03008, NIBEN101SCF10840G01010, NIBEN101SCF11886G02001, NIBEN101SCF12935G00040, NIBEN101SCF18667G02004
GO:2000377	regulation of reactive oxygen species metabolic process	31	11	3.84	0.0008	0.02189	P	Niben101Scf00069g15020, Niben101Scf01076g00005, Niben101Scf01167g05010, Niben101Scf01582g13009, Niben101Scf01879g01008, Niben101Scf02221g01001, Niben101Scf02544g01012, Niben101Scf03486g01014, Niben101Scf03729g00011, Niben101Scf05912g02001, Niben101Scf06720g01024	NIBEN101SCF00069G15020, NIBEN101SCF01076G00005, NIBEN101SCF01167G05010, NIBEN101SCF01582G13009, NIBEN101SCF01879G01008, NIBEN101SCF02221G01001, NIBEN101SCF02544G01012, NIBEN101SCF03486G01014, NIBEN101SCF03729G00011, NIBEN101SCF05912G02001, NIBEN101SCF06720G01024
GO:0000302	response to reactive oxygen species	105	25	12.99	0.00086	0.0234	P	Niben101Scf01076g00005, Niben101Scf01167g05010, Niben101Scf01412g00015, Niben101Scf01506g04006, Niben101Scf01582g13009, Niben101Scf01719g08001, Niben101Scf01777g02001, Niben101Scf01879g01008, Niben101Scf01958g03008, Niben101Scf01964g08023, Niben101Scf01984g00024, Niben101Scf02090g06012, Niben101Scf03706g00007, Niben101Scf03729g00011, Niben101Scf04626g00009, Niben101Scf04782g01001, Niben101Scf0594…	NIBEN101SCF01076G00005, NIBEN101SCF01167G05010, NIBEN101SCF01412G00015, NIBEN101SCF01506G04006, NIBEN101SCF01582G13009, NIBEN101SCF01719G08001, NIBEN101SCF01777G02001, NIBEN101SCF01879G01008, NIBEN101SCF01958G03008, NIBEN101SCF01964G08023, NIBEN101SCF01984G00024, NIBEN101SCF02090G06012, NIBEN101SCF03706G00007, NIBEN101SCF03729G00011, NIBEN101SCF04626G00009, NIBEN101SCF04782G01001, NIBEN101SCF0594…
GO:0048522	positive regulation of cellular process	311	58	38.48	0.00088	0.02381	P	Niben101Scf00016g04006, Niben101Scf00066g02006, Niben101Scf00163g13002, Niben101Scf00247g02010, Niben101Scf00397g01009, Niben101Scf00454g04003, Niben101Scf00700g05004, Niben101Scf00776g02002, Niben101Scf00801g03002, Niben101Scf01167g05010, Niben101Scf01249g04006, Niben101Scf01297g04006, Niben101Scf01434g03006, Niben101Scf01481g02006, Niben101Scf01582g13009, Niben101Scf01734g00001, Niben101Scf0177…	NIBEN101SCF00016G04006, NIBEN101SCF00066G02006, NIBEN101SCF00163G13002, NIBEN101SCF00247G02010, NIBEN101SCF00397G01009, NIBEN101SCF00454G04003, NIBEN101SCF00700G05004, NIBEN101SCF00776G02002, NIBEN101SCF00801G03002, NIBEN101SCF01167G05010, NIBEN101SCF01249G04006, NIBEN101SCF01297G04006, NIBEN101SCF01434G03006, NIBEN101SCF01481G02006, NIBEN101SCF01582G13009, NIBEN101SCF01734G00001, NIBEN101SCF0177…
GO:0034654	nucleobase-containing compound biosynthetic process	2420	348	299.46	0.00094	0.02511	P	Niben101Ctg13008g00002, Niben101Ctg14444g00003, Niben101Ctg15010g00002, Niben101Ctg15807g00002, Niben101Ctg16115g00003, Niben101Scf00046g02008, Niben101Scf00063g07011, Niben101Scf00063g11003, Niben101Scf00066g02006, Niben101Scf00073g04002, Niben101Scf00077g08013, Niben101Scf00090g02002, Niben101Scf00107g00007, Niben101Scf00109g02027, Niben101Scf00113g03002, Niben101Scf00136g01010, Niben101Scf0014…	NIBEN101CTG13008G00002, NIBEN101CTG14444G00003, NIBEN101CTG15010G00002, NIBEN101CTG15807G00002, NIBEN101CTG16115G00003, NIBEN101SCF00046G02008, NIBEN101SCF00063G07011, NIBEN101SCF00063G11003, NIBEN101SCF00066G02006, NIBEN101SCF00073G04002, NIBEN101SCF00077G08013, NIBEN101SCF00090G02002, NIBEN101SCF00107G00007, NIBEN101SCF00109G02027, NIBEN101SCF00113G03002, NIBEN101SCF00136G01010, NIBEN101SCF0014…
GO:0009873	ethylene-activated signaling pathway	27	10	3.34	0.00094	0.02511	P	Niben101Scf00750g04008, Niben101Scf01249g04006, Niben101Scf01879g01008, Niben101Scf02544g01012, Niben101Scf03729g00011, Niben101Scf03940g04005, Niben101Scf04487g01005, Niben101Scf07491g00003, Niben101Scf09550g01005, Niben101Scf13196g00010	NIBEN101SCF00750G04008, NIBEN101SCF01249G04006, NIBEN101SCF01879G01008, NIBEN101SCF02544G01012, NIBEN101SCF03729G00011, NIBEN101SCF03940G04005, NIBEN101SCF04487G01005, NIBEN101SCF07491G00003, NIBEN101SCF09550G01005, NIBEN101SCF13196G00010
GO:1900426	positive regulation of defense response to bacterium	11	6	1.36	0.00095	0.02511	P	Niben101Scf00428g09005, Niben101Scf01167g05010, Niben101Scf01752g06014, Niben101Scf02544g01012, Niben101Scf04400g01006, Niben101Scf09796g00002	NIBEN101SCF00428G09005, NIBEN101SCF01167G05010, NIBEN101SCF01752G06014, NIBEN101SCF02544G01012, NIBEN101SCF04400G01006, NIBEN101SCF09796G00002
GO:1900140	regulation of seedling development	51	15	6.31	0.00095	0.02511	P	Niben101Scf00595g08043, Niben101Scf00821g14009, Niben101Scf01375g06006, Niben101Scf02118g00004, Niben101Scf02482g02005, Niben101Scf02653g01003, Niben101Scf02790g01008, Niben101Scf03373g01001, Niben101Scf03911g05013, Niben101Scf04655g04031, Niben101Scf05720g06002, Niben101Scf06926g06001, Niben101Scf08298g03010, Niben101Scf11767g02019, Niben101Scf20914g00001	NIBEN101SCF00595G08043, NIBEN101SCF00821G14009, NIBEN101SCF01375G06006, NIBEN101SCF02118G00004, NIBEN101SCF02482G02005, NIBEN101SCF02653G01003, NIBEN101SCF02790G01008, NIBEN101SCF03373G01001, NIBEN101SCF03911G05013, NIBEN101SCF04655G04031, NIBEN101SCF05720G06002, NIBEN101SCF06926G06001, NIBEN101SCF08298G03010, NIBEN101SCF11767G02019, NIBEN101SCF20914G00001
GO:0015698	inorganic anion transport	100	24	12.37	0.00096	0.02511	P	Niben101Ctg14444g00003, Niben101Scf00016g00006, Niben101Scf00279g06014, Niben101Scf00960g15004, Niben101Scf01870g00003, Niben101Scf01870g03002, Niben101Scf02030g01005, Niben101Scf02052g00010, Niben101Scf02239g01005, Niben101Scf02829g04008, Niben101Scf03298g02003, Niben101Scf05044g02012, Niben101Scf05437g04014, Niben101Scf05437g04015, Niben101Scf06017g00002, Niben101Scf06779g01002, Niben101Scf0701…	NIBEN101CTG14444G00003, NIBEN101SCF00016G00006, NIBEN101SCF00279G06014, NIBEN101SCF00960G15004, NIBEN101SCF01870G00003, NIBEN101SCF01870G03002, NIBEN101SCF02030G01005, NIBEN101SCF02052G00010, NIBEN101SCF02239G01005, NIBEN101SCF02829G04008, NIBEN101SCF03298G02003, NIBEN101SCF05044G02012, NIBEN101SCF05437G04014, NIBEN101SCF05437G04015, NIBEN101SCF06017G00002, NIBEN101SCF06779G01002, NIBEN101SCF0701…
GO:0009867	jasmonic acid mediated signaling pathway	46	14	5.69	0.00096	0.02511	P	Niben101Scf01076g00005, Niben101Scf01375g06006, Niben101Scf01879g01008, Niben101Scf02093g00004, Niben101Scf02544g01012, Niben101Scf04028g01002, Niben101Scf06603g03002, Niben101Scf08390g07004, Niben101Scf08526g02006, Niben101Scf09745g00006, Niben101Scf09751g00001, Niben101Scf10306g00003, Niben101Scf14780g01001, Niben101Scf15224g00002	NIBEN101SCF01076G00005, NIBEN101SCF01375G06006, NIBEN101SCF01879G01008, NIBEN101SCF02093G00004, NIBEN101SCF02544G01012, NIBEN101SCF04028G01002, NIBEN101SCF06603G03002, NIBEN101SCF08390G07004, NIBEN101SCF08526G02006, NIBEN101SCF09745G00006, NIBEN101SCF09751G00001, NIBEN101SCF10306G00003, NIBEN101SCF14780G01001, NIBEN101SCF15224G00002
GO:0031668	cellular response to extracellular stimulus	95	23	11.76	0.00107	0.02768	P	Niben101Scf00573g01003, Niben101Scf00700g05004, Niben101Scf00712g15023, Niben101Scf01734g00001, Niben101Scf02160g02006, Niben101Scf02516g01004, Niben101Scf03015g03010, Niben101Scf03599g00004, Niben101Scf03706g00007, Niben101Scf03911g05013, Niben101Scf04082g01004, Niben101Scf04174g01008, Niben101Scf04549g09015, Niben101Scf04819g03016, Niben101Scf05314g00002, Niben101Scf05697g03011, Niben101Scf0712…	NIBEN101SCF00573G01003, NIBEN101SCF00700G05004, NIBEN101SCF00712G15023, NIBEN101SCF01734G00001, NIBEN101SCF02160G02006, NIBEN101SCF02516G01004, NIBEN101SCF03015G03010, NIBEN101SCF03599G00004, NIBEN101SCF03706G00007, NIBEN101SCF03911G05013, NIBEN101SCF04082G01004, NIBEN101SCF04174G01008, NIBEN101SCF04549G09015, NIBEN101SCF04819G03016, NIBEN101SCF05314G00002, NIBEN101SCF05697G03011, NIBEN101SCF0712…
GO:0006006	glucose metabolic process	23	9	2.85	0.00107	0.02768	P	Niben101Ctg06307g00001, Niben101Scf02296g00016, Niben101Scf02939g02006, Niben101Scf03600g04008, Niben101Scf05782g00006, Niben101Scf06637g00012, Niben101Scf09100g03002, Niben101Scf09871g00009, Niben101Scf15153g02001	NIBEN101CTG06307G00001, NIBEN101SCF02296G00016, NIBEN101SCF02939G02006, NIBEN101SCF03600G04008, NIBEN101SCF05782G00006, NIBEN101SCF06637G00012, NIBEN101SCF09100G03002, NIBEN101SCF09871G00009, NIBEN101SCF15153G02001
GO:0015748	organophosphate ester transport	52	15	6.43	0.00119	0.03062	P	Niben101Scf00312g00004, Niben101Scf00465g02013, Niben101Scf00470g03009, Niben101Scf01623g05007, Niben101Scf02167g00009, Niben101Scf02626g07012, Niben101Scf02831g03005, Niben101Scf04191g04019, Niben101Scf05422g00018, Niben101Scf06293g03005, Niben101Scf07969g01026, Niben101Scf08127g12002, Niben101Scf09170g02002, Niben101Scf10053g00011, Niben101Scf21069g00002	NIBEN101SCF00312G00004, NIBEN101SCF00465G02013, NIBEN101SCF00470G03009, NIBEN101SCF01623G05007, NIBEN101SCF02167G00009, NIBEN101SCF02626G07012, NIBEN101SCF02831G03005, NIBEN101SCF04191G04019, NIBEN101SCF05422G00018, NIBEN101SCF06293G03005, NIBEN101SCF07969G01026, NIBEN101SCF08127G12002, NIBEN101SCF09170G02002, NIBEN101SCF10053G00011, NIBEN101SCF21069G00002
GO:0010029	regulation of seed germination	47	14	5.82	0.00121	0.03096	P	Niben101Scf00595g08043, Niben101Scf00821g14009, Niben101Scf01375g06006, Niben101Scf02118g00004, Niben101Scf02482g02005, Niben101Scf02653g01003, Niben101Scf02790g01008, Niben101Scf03373g01001, Niben101Scf03911g05013, Niben101Scf04655g04031, Niben101Scf05720g06002, Niben101Scf06926g06001, Niben101Scf08298g03010, Niben101Scf20914g00001	NIBEN101SCF00595G08043, NIBEN101SCF00821G14009, NIBEN101SCF01375G06006, NIBEN101SCF02118G00004, NIBEN101SCF02482G02005, NIBEN101SCF02653G01003, NIBEN101SCF02790G01008, NIBEN101SCF03373G01001, NIBEN101SCF03911G05013, NIBEN101SCF04655G04031, NIBEN101SCF05720G06002, NIBEN101SCF06926G06001, NIBEN101SCF08298G03010, NIBEN101SCF20914G00001
GO:0045935	positive regulation of nucleobase-containing compound metabolic process	139	30	17.2	0.00155	0.03945	P	Niben101Scf00066g02006, Niben101Scf00397g01009, Niben101Scf00454g04003, Niben101Scf00776g02002, Niben101Scf00801g03002, Niben101Scf01249g04006, Niben101Scf01481g02006, Niben101Scf01777g02001, Niben101Scf02221g01001, Niben101Scf02362g02014, Niben101Scf03169g04009, Niben101Scf03204g02006, Niben101Scf03647g01004, Niben101Scf03764g04007, Niben101Scf03766g01010, Niben101Scf03870g01016, Niben101Scf0448…	NIBEN101SCF00066G02006, NIBEN101SCF00397G01009, NIBEN101SCF00454G04003, NIBEN101SCF00776G02002, NIBEN101SCF00801G03002, NIBEN101SCF01249G04006, NIBEN101SCF01481G02006, NIBEN101SCF01777G02001, NIBEN101SCF02221G01001, NIBEN101SCF02362G02014, NIBEN101SCF03169G04009, NIBEN101SCF03204G02006, NIBEN101SCF03647G01004, NIBEN101SCF03764G04007, NIBEN101SCF03766G01010, NIBEN101SCF03870G01016, NIBEN101SCF0448…
GO:0006559	L-phenylalanine catabolic process	12	6	1.48	0.00169	0.04256	P	Niben101Scf01119g00007, Niben101Scf04090g02003, Niben101Scf05442g03015, Niben101Scf05617g00005, Niben101Scf06338g00001, Niben101Scf12881g00010	NIBEN101SCF01119G00007, NIBEN101SCF04090G02003, NIBEN101SCF05442G03015, NIBEN101SCF05617G00005, NIBEN101SCF06338G00001, NIBEN101SCF12881G00010
GO:1902222	erythrose 4-phosphate/phosphoenolpyruvate family amino acid catabolic process	12	6	1.48	0.00169	0.04256	P	Niben101Scf01119g00007, Niben101Scf04090g02003, Niben101Scf05442g03015, Niben101Scf05617g00005, Niben101Scf06338g00001, Niben101Scf12881g00010	NIBEN101SCF01119G00007, NIBEN101SCF04090G02003, NIBEN101SCF05442G03015, NIBEN101SCF05617G00005, NIBEN101SCF06338G00001, NIBEN101SCF12881G00010
GO:0032103	positive regulation of response to external stimulus	20	8	2.47	0.00172	0.04308	P	Niben101Scf00428g09005, Niben101Scf01167g05010, Niben101Scf01734g00001, Niben101Scf01752g06014, Niben101Scf02544g01012, Niben101Scf03599g00004, Niben101Scf04400g01006, Niben101Scf09796g00002	NIBEN101SCF00428G09005, NIBEN101SCF01167G05010, NIBEN101SCF01734G00001, NIBEN101SCF01752G06014, NIBEN101SCF02544G01012, NIBEN101SCF03599G00004, NIBEN101SCF04400G01006, NIBEN101SCF09796G00002
GO:0080167	response to karrikin	87	21	10.77	0.00179	0.0446	P	Niben101Scf00318g00012, Niben101Scf00578g05007, Niben101Scf00646g07010, Niben101Scf01025g02004, Niben101Scf01337g06006, Niben101Scf01450g01008, Niben101Scf01635g01006, Niben101Scf02547g02012, Niben101Scf03018g05015, Niben101Scf04287g03001, Niben101Scf04713g00016, Niben101Scf05617g00005, Niben101Scf05619g00015, Niben101Scf07242g07006, Niben101Scf07304g02018, Niben101Scf07395g00029, Niben101Scf0847…	NIBEN101SCF00318G00012, NIBEN101SCF00578G05007, NIBEN101SCF00646G07010, NIBEN101SCF01025G02004, NIBEN101SCF01337G06006, NIBEN101SCF01450G01008, NIBEN101SCF01635G01006, NIBEN101SCF02547G02012, NIBEN101SCF03018G05015, NIBEN101SCF04287G03001, NIBEN101SCF04713G00016, NIBEN101SCF05617G00005, NIBEN101SCF05619G00015, NIBEN101SCF07242G07006, NIBEN101SCF07304G02018, NIBEN101SCF07395G00029, NIBEN101SCF0847…
GO:0009625	response to insect	16	7	1.98	0.00182	0.04511	P	Niben101Scf00176g01010, Niben101Scf01506g02001, Niben101Scf02544g01012, Niben101Scf03706g00007, Niben101Scf11767g02019, Niben101Scf14780g01001, Niben101Scf15224g00002	NIBEN101SCF00176G01010, NIBEN101SCF01506G02001, NIBEN101SCF02544G01012, NIBEN101SCF03706G00007, NIBEN101SCF11767G02019, NIBEN101SCF14780G01001, NIBEN101SCF15224G00002
GO:0009835	fruit ripening	3	3	0.37	0.00189	0.04565	P	Niben101Scf00193g01009, Niben101Scf05118g08013, Niben101Scf10322g01012	NIBEN101SCF00193G01009, NIBEN101SCF05118G08013, NIBEN101SCF10322G01012
GO:0010618	aerenchyma formation	3	3	0.37	0.00189	0.04565	P	Niben101Scf02544g01012, Niben101Scf03729g00011, Niben101Scf06720g01024	NIBEN101SCF02544G01012, NIBEN101SCF03729G00011, NIBEN101SCF06720G01024
GO:0042939	tripeptide transport	3	3	0.37	0.00189	0.04565	P	Niben101Scf06868g00003, Niben101Scf09678g01007, Niben101Scf12076g00013	NIBEN101SCF06868G00003, NIBEN101SCF09678G01007, NIBEN101SCF12076G00013
GO:0071323	cellular response to chitin	3	3	0.37	0.00189	0.04565	P	Niben101Scf01037g04009, Niben101Scf01189g00001, Niben101Scf07013g00006	NIBEN101SCF01037G04009, NIBEN101SCF01189G00001, NIBEN101SCF07013G00006
GO:0071695	anatomical structure maturation	3	3	0.37	0.00189	0.04565	P	Niben101Scf00193g01009, Niben101Scf05118g08013, Niben101Scf10322g01012	NIBEN101SCF00193G01009, NIBEN101SCF05118G08013, NIBEN101SCF10322G01012
GO:0034440	lipid oxidation	34	11	4.21	0.00191	0.0459	P	Niben101Scf00605g01013, Niben101Scf01434g03006, Niben101Scf01506g02001, Niben101Scf02749g01001, Niben101Scf03085g06004, Niben101Scf03373g01001, Niben101Scf03510g03001, Niben101Scf03854g02014, Niben101Scf04387g01037, Niben101Scf04626g00009, Niben101Scf10053g00011	NIBEN101SCF00605G01013, NIBEN101SCF01434G03006, NIBEN101SCF01506G02001, NIBEN101SCF02749G01001, NIBEN101SCF03085G06004, NIBEN101SCF03373G01001, NIBEN101SCF03510G03001, NIBEN101SCF03854G02014, NIBEN101SCF04387G01037, NIBEN101SCF04626G00009, NIBEN101SCF10053G00011
GO:0071496	cellular response to external stimulus	99	23	12.25	0.00192	0.04591	P	Niben101Scf00573g01003, Niben101Scf00700g05004, Niben101Scf00712g15023, Niben101Scf01734g00001, Niben101Scf02160g02006, Niben101Scf02516g01004, Niben101Scf03015g03010, Niben101Scf03599g00004, Niben101Scf03706g00007, Niben101Scf03911g05013, Niben101Scf04082g01004, Niben101Scf04174g01008, Niben101Scf04549g09015, Niben101Scf04819g03016, Niben101Scf05314g00002, Niben101Scf05697g03011, Niben101Scf0712…	NIBEN101SCF00573G01003, NIBEN101SCF00700G05004, NIBEN101SCF00712G15023, NIBEN101SCF01734G00001, NIBEN101SCF02160G02006, NIBEN101SCF02516G01004, NIBEN101SCF03015G03010, NIBEN101SCF03599G00004, NIBEN101SCF03706G00007, NIBEN101SCF03911G05013, NIBEN101SCF04082G01004, NIBEN101SCF04174G01008, NIBEN101SCF04549G09015, NIBEN101SCF04819G03016, NIBEN101SCF05314G00002, NIBEN101SCF05697G03011, NIBEN101SCF0712…
GO:0072593	reactive oxygen species metabolic process	82	20	10.15	0.002	0.04758	P	Niben101Ctg14566g00003, Niben101Scf00069g15020, Niben101Scf00622g00006, Niben101Scf01076g00005, Niben101Scf01167g05010, Niben101Scf01582g13009, Niben101Scf01764g02004, Niben101Scf01879g01008, Niben101Scf02221g01001, Niben101Scf02544g01012, Niben101Scf02581g04013, Niben101Scf03486g01014, Niben101Scf03729g00011, Niben101Scf05912g02001, Niben101Scf06028g00007, Niben101Scf06720g01024, Niben101Scf1084…	NIBEN101CTG14566G00003, NIBEN101SCF00069G15020, NIBEN101SCF00622G00006, NIBEN101SCF01076G00005, NIBEN101SCF01167G05010, NIBEN101SCF01582G13009, NIBEN101SCF01764G02004, NIBEN101SCF01879G01008, NIBEN101SCF02221G01001, NIBEN101SCF02544G01012, NIBEN101SCF02581G04013, NIBEN101SCF03486G01014, NIBEN101SCF03729G00011, NIBEN101SCF05912G02001, NIBEN101SCF06028G00007, NIBEN101SCF06720G01024, NIBEN101SCF1084…
GO:0044712	single-organism catabolic process	371	65	45.91	0.00231	0.05468	P	Niben101Scf00107g03016, Niben101Scf00155g04014, Niben101Scf00163g23018, Niben101Scf00302g01002, Niben101Scf00375g01018, Niben101Scf00438g02009, Niben101Scf00595g08043, Niben101Scf00605g01013, Niben101Scf00712g09036, Niben101Scf00784g02020, Niben101Scf00960g01013, Niben101Scf01025g02004, Niben101Scf01119g00007, Niben101Scf01153g00016, Niben101Scf01235g00019, Niben101Scf01633g00002, Niben101Scf0173…	NIBEN101SCF00107G03016, NIBEN101SCF00155G04014, NIBEN101SCF00163G23018, NIBEN101SCF00302G01002, NIBEN101SCF00375G01018, NIBEN101SCF00438G02009, NIBEN101SCF00595G08043, NIBEN101SCF00605G01013, NIBEN101SCF00712G09036, NIBEN101SCF00784G02020, NIBEN101SCF00960G01013, NIBEN101SCF01025G02004, NIBEN101SCF01119G00007, NIBEN101SCF01153G00016, NIBEN101SCF01235G00019, NIBEN101SCF01633G00002, NIBEN101SCF0173…
GO:0031328	positive regulation of cellular biosynthetic process	155	32	19.18	0.00235	0.05504	P	Niben101Scf00066g02006, Niben101Scf00163g13002, Niben101Scf00397g01009, Niben101Scf00454g04003, Niben101Scf00776g02002, Niben101Scf00801g03002, Niben101Scf01249g04006, Niben101Scf01481g02006, Niben101Scf01777g02001, Niben101Scf02221g01001, Niben101Scf02362g02014, Niben101Scf02544g01012, Niben101Scf03169g04009, Niben101Scf03204g02006, Niben101Scf03647g01004, Niben101Scf03764g04007, Niben101Scf0376…	NIBEN101SCF00066G02006, NIBEN101SCF00163G13002, NIBEN101SCF00397G01009, NIBEN101SCF00454G04003, NIBEN101SCF00776G02002, NIBEN101SCF00801G03002, NIBEN101SCF01249G04006, NIBEN101SCF01481G02006, NIBEN101SCF01777G02001, NIBEN101SCF02221G01001, NIBEN101SCF02362G02014, NIBEN101SCF02544G01012, NIBEN101SCF03169G04009, NIBEN101SCF03204G02006, NIBEN101SCF03647G01004, NIBEN101SCF03764G04007, NIBEN101SCF0376…
GO:0031331	positive regulation of cellular catabolic process	9	5	1.11	0.00236	0.05504	P	Niben101Scf01297g04006, Niben101Scf01734g00001, Niben101Scf02752g10009, Niben101Scf03520g01007, Niben101Scf04487g01005	NIBEN101SCF01297G04006, NIBEN101SCF01734G00001, NIBEN101SCF02752G10009, NIBEN101SCF03520G01007, NIBEN101SCF04487G01005
GO:0043901	negative regulation of multi-organism process	9	5	1.11	0.00236	0.05504	P	Niben101Scf01326g11012, Niben101Scf01506g02001, Niben101Scf02752g10009, Niben101Scf04549g09015, Niben101Scf09044g01012	NIBEN101SCF01326G11012, NIBEN101SCF01506G02001, NIBEN101SCF02752G10009, NIBEN101SCF04549G09015, NIBEN101SCF09044G01012
GO:0006558	L-phenylalanine metabolic process	21	8	2.6	0.00248	0.05727	P	Niben101Scf01119g00007, Niben101Scf04090g02003, Niben101Scf05382g00001, Niben101Scf05442g03015, Niben101Scf05617g00005, Niben101Scf06028g00007, Niben101Scf06338g00001, Niben101Scf12881g00010	NIBEN101SCF01119G00007, NIBEN101SCF04090G02003, NIBEN101SCF05382G00001, NIBEN101SCF05442G03015, NIBEN101SCF05617G00005, NIBEN101SCF06028G00007, NIBEN101SCF06338G00001, NIBEN101SCF12881G00010
GO:1902221	erythrose 4-phosphate/phosphoenolpyruvate family amino acid metabolic process	21	8	2.6	0.00248	0.05727	P	Niben101Scf01119g00007, Niben101Scf04090g02003, Niben101Scf05382g00001, Niben101Scf05442g03015, Niben101Scf05617g00005, Niben101Scf06028g00007, Niben101Scf06338g00001, Niben101Scf12881g00010	NIBEN101SCF01119G00007, NIBEN101SCF04090G02003, NIBEN101SCF05382G00001, NIBEN101SCF05442G03015, NIBEN101SCF05617G00005, NIBEN101SCF06028G00007, NIBEN101SCF06338G00001, NIBEN101SCF12881G00010
GO:0090351	seedling development	107	24	13.24	0.00256	0.05883	P	Niben101Scf00595g08043, Niben101Scf00605g01013, Niben101Scf00638g01004, Niben101Scf00821g14009, Niben101Scf01375g06006, Niben101Scf01635g01006, Niben101Scf02118g00004, Niben101Scf02482g02005, Niben101Scf02653g01003, Niben101Scf02790g01008, Niben101Scf03202g12016, Niben101Scf03373g01001, Niben101Scf03911g05013, Niben101Scf04655g04031, Niben101Scf05720g06002, Niben101Scf06028g00007, Niben101Scf0692…	NIBEN101SCF00595G08043, NIBEN101SCF00605G01013, NIBEN101SCF00638G01004, NIBEN101SCF00821G14009, NIBEN101SCF01375G06006, NIBEN101SCF01635G01006, NIBEN101SCF02118G00004, NIBEN101SCF02482G02005, NIBEN101SCF02653G01003, NIBEN101SCF02790G01008, NIBEN101SCF03202G12016, NIBEN101SCF03373G01001, NIBEN101SCF03911G05013, NIBEN101SCF04655G04031, NIBEN101SCF05720G06002, NIBEN101SCF06028G00007, NIBEN101SCF0692…
GO:0010942	positive regulation of cell death	17	7	2.1	0.00276	0.06282	P	Niben101Scf01434g03006, Niben101Scf01582g13009, Niben101Scf02544g01012, Niben101Scf03816g01001, Niben101Scf06720g01024, Niben101Scf09044g01012, Niben101Scf14536g00005	NIBEN101SCF01434G03006, NIBEN101SCF01582G13009, NIBEN101SCF02544G01012, NIBEN101SCF03816G01001, NIBEN101SCF06720G01024, NIBEN101SCF09044G01012, NIBEN101SCF14536G00005
GO:0034605	cellular response to heat	17	7	2.1	0.00276	0.06282	P	Niben101Scf01297g04006, Niben101Scf01777g02001, Niben101Scf02581g05002, Niben101Scf04487g01005, Niben101Scf04664g01002, Niben101Scf06596g03021, Niben101Scf11737g00029	NIBEN101SCF01297G04006, NIBEN101SCF01777G02001, NIBEN101SCF02581G05002, NIBEN101SCF04487G01005, NIBEN101SCF04664G01002, NIBEN101SCF06596G03021, NIBEN101SCF11737G00029
GO:0052542	defense response by callose deposition	13	6	1.61	0.00282	0.0629	P	Niben101Scf00661g00002, Niben101Scf04046g00002, Niben101Scf06200g02013, Niben101Scf10840g01010, Niben101Scf11767g02019, Niben101Scf17594g00006	NIBEN101SCF00661G00002, NIBEN101SCF04046G00002, NIBEN101SCF06200G02013, NIBEN101SCF10840G01010, NIBEN101SCF11767G02019, NIBEN101SCF17594G00006
GO:0070588	calcium ion transmembrane transport	13	6	1.61	0.00282	0.0629	P	Niben101Scf00991g06001, Niben101Scf02282g01016, Niben101Scf03927g01003, Niben101Scf04808g00007, Niben101Scf07741g02025, Niben101Scf11325g00011	NIBEN101SCF00991G06001, NIBEN101SCF02282G01016, NIBEN101SCF03927G01003, NIBEN101SCF04808G00007, NIBEN101SCF07741G02025, NIBEN101SCF11325G00011
GO:0009697	salicylic acid biosynthetic process	6	4	0.74	0.00285	0.0629	P	Niben101Scf00428g09005, Niben101Scf02544g01012, Niben101Scf05081g01018, Niben101Scf05912g02001	NIBEN101SCF00428G09005, NIBEN101SCF02544G01012, NIBEN101SCF05081G01018, NIBEN101SCF05912G02001
GO:0051668	localization within membrane	6	4	0.74	0.00285	0.0629	P	Niben101Scf01146g06011, Niben101Scf04191g04019, Niben101Scf06376g05032, Niben101Scf09527g01016	NIBEN101SCF01146G06011, NIBEN101SCF04191G04019, NIBEN101SCF06376G05032, NIBEN101SCF09527G01016
GO:1902347	response to strigolactone	6	4	0.74	0.00285	0.0629	P	Niben101Scf01167g05010, Niben101Scf01635g01006, Niben101Scf02153g02002, Niben101Scf06949g00004	NIBEN101SCF01167G05010, NIBEN101SCF01635G01006, NIBEN101SCF02153G02002, NIBEN101SCF06949G00004
GO:1902591	single-organism membrane budding	6	4	0.74	0.00285	0.0629	P	Niben101Scf01146g06011, Niben101Scf04191g04019, Niben101Scf06376g05032, Niben101Scf09527g01016	NIBEN101SCF01146G06011, NIBEN101SCF04191G04019, NIBEN101SCF06376G05032, NIBEN101SCF09527G01016
GO:0009100	glycoprotein metabolic process	120	26	14.85	0.0029	0.0629	P	Niben101Scf00087g04004, Niben101Scf00234g02013, Niben101Scf00488g04007, Niben101Scf00721g00008, Niben101Scf00859g02007, Niben101Scf00962g03006, Niben101Scf01269g12007, Niben101Scf01386g00005, Niben101Scf01393g00001, Niben101Scf01438g02010, Niben101Scf01481g00009, Niben101Scf02302g01001, Niben101Scf02380g01009, Niben101Scf02622g07001, Niben101Scf03045g16009, Niben101Scf03101g01001, Niben101Scf0349…	NIBEN101SCF00087G04004, NIBEN101SCF00234G02013, NIBEN101SCF00488G04007, NIBEN101SCF00721G00008, NIBEN101SCF00859G02007, NIBEN101SCF00962G03006, NIBEN101SCF01269G12007, NIBEN101SCF01386G00005, NIBEN101SCF01393G00001, NIBEN101SCF01438G02010, NIBEN101SCF01481G00009, NIBEN101SCF02302G01001, NIBEN101SCF02380G01009, NIBEN101SCF02622G07001, NIBEN101SCF03045G16009, NIBEN101SCF03101G01001, NIBEN101SCF0349…
GO:0009101	glycoprotein biosynthetic process	120	26	14.85	0.0029	0.0629	P	Niben101Scf00087g04004, Niben101Scf00234g02013, Niben101Scf00488g04007, Niben101Scf00721g00008, Niben101Scf00859g02007, Niben101Scf00962g03006, Niben101Scf01269g12007, Niben101Scf01386g00005, Niben101Scf01393g00001, Niben101Scf01438g02010, Niben101Scf01481g00009, Niben101Scf02302g01001, Niben101Scf02380g01009, Niben101Scf02622g07001, Niben101Scf03045g16009, Niben101Scf03101g01001, Niben101Scf0349…	NIBEN101SCF00087G04004, NIBEN101SCF00234G02013, NIBEN101SCF00488G04007, NIBEN101SCF00721G00008, NIBEN101SCF00859G02007, NIBEN101SCF00962G03006, NIBEN101SCF01269G12007, NIBEN101SCF01386G00005, NIBEN101SCF01393G00001, NIBEN101SCF01438G02010, NIBEN101SCF01481G00009, NIBEN101SCF02302G01001, NIBEN101SCF02380G01009, NIBEN101SCF02622G07001, NIBEN101SCF03045G16009, NIBEN101SCF03101G01001, NIBEN101SCF0349…
GO:0002218	activation of innate immune response	26	9	3.22	0.0029	0.0629	P	Niben101Scf00622g00006, Niben101Scf01037g04009, Niben101Scf01076g00005, Niben101Scf03848g01005, Niben101Scf05081g01018, Niben101Scf06603g03002, Niben101Scf07013g00006, Niben101Scf10834g03005, Niben101Scf13593g00007	NIBEN101SCF00622G00006, NIBEN101SCF01037G04009, NIBEN101SCF01076G00005, NIBEN101SCF03848G01005, NIBEN101SCF05081G01018, NIBEN101SCF06603G03002, NIBEN101SCF07013G00006, NIBEN101SCF10834G03005, NIBEN101SCF13593G00007
GO:0002253	activation of immune response	26	9	3.22	0.0029	0.0629	P	Niben101Scf00622g00006, Niben101Scf01037g04009, Niben101Scf01076g00005, Niben101Scf03848g01005, Niben101Scf05081g01018, Niben101Scf06603g03002, Niben101Scf07013g00006, Niben101Scf10834g03005, Niben101Scf13593g00007	NIBEN101SCF00622G00006, NIBEN101SCF01037G04009, NIBEN101SCF01076G00005, NIBEN101SCF03848G01005, NIBEN101SCF05081G01018, NIBEN101SCF06603G03002, NIBEN101SCF07013G00006, NIBEN101SCF10834G03005, NIBEN101SCF13593G00007
GO:0071214	cellular response to abiotic stimulus	108	24	13.36	0.00291	0.0629	P	Niben101Scf00318g00012, Niben101Scf00351g05002, Niben101Scf00700g05004, Niben101Scf00801g03002, Niben101Scf01048g00008, Niben101Scf01076g00005, Niben101Scf01167g05010, Niben101Scf02160g02006, Niben101Scf02537g15006, Niben101Scf02581g04013, Niben101Scf03706g00007, Niben101Scf04174g01008, Niben101Scf04664g01002, Niben101Scf05697g03011, Niben101Scf05830g06012, Niben101Scf06028g00007, Niben101Scf0706…	NIBEN101SCF00318G00012, NIBEN101SCF00351G05002, NIBEN101SCF00700G05004, NIBEN101SCF00801G03002, NIBEN101SCF01048G00008, NIBEN101SCF01076G00005, NIBEN101SCF01167G05010, NIBEN101SCF02160G02006, NIBEN101SCF02537G15006, NIBEN101SCF02581G04013, NIBEN101SCF03706G00007, NIBEN101SCF04174G01008, NIBEN101SCF04664G01002, NIBEN101SCF05697G03011, NIBEN101SCF05830G06012, NIBEN101SCF06028G00007, NIBEN101SCF0706…
GO:0002239	response to oomycetes	22	8	2.72	0.00349	0.0751	P	Niben101Scf00428g09005, Niben101Scf01239g01007, Niben101Scf01719g08001, Niben101Scf02513g11004, Niben101Scf03729g00011, Niben101Scf04396g04016, Niben101Scf08873g01009, Niben101Scf12076g00013	NIBEN101SCF00428G09005, NIBEN101SCF01239G01007, NIBEN101SCF01719G08001, NIBEN101SCF02513G11004, NIBEN101SCF03729G00011, NIBEN101SCF04396G04016, NIBEN101SCF08873G01009, NIBEN101SCF12076G00013
GO:1901362	organic cyclic compound biosynthetic process	2792	390	345.49	0.00357	0.07647	P	Niben101Ctg13008g00002, Niben101Ctg14444g00003, Niben101Ctg15010g00002, Niben101Ctg15807g00002, Niben101Ctg16115g00003, Niben101Scf00023g00004, Niben101Scf00046g02008, Niben101Scf00063g07011, Niben101Scf00063g11003, Niben101Scf00066g02006, Niben101Scf00073g04002, Niben101Scf00077g08013, Niben101Scf00090g02002, Niben101Scf00107g00007, Niben101Scf00109g02027, Niben101Scf00113g03002, Niben101Scf0013…	NIBEN101CTG13008G00002, NIBEN101CTG14444G00003, NIBEN101CTG15010G00002, NIBEN101CTG15807G00002, NIBEN101CTG16115G00003, NIBEN101SCF00023G00004, NIBEN101SCF00046G02008, NIBEN101SCF00063G07011, NIBEN101SCF00063G11003, NIBEN101SCF00066G02006, NIBEN101SCF00073G04002, NIBEN101SCF00077G08013, NIBEN101SCF00090G02002, NIBEN101SCF00107G00007, NIBEN101SCF00109G02027, NIBEN101SCF00113G03002, NIBEN101SCF0013…
GO:0006900	membrane budding	32	10	3.96	0.00404	0.08483	P	Niben101Ctg15555g00001, Niben101Scf01146g06011, Niben101Scf02467g01048, Niben101Scf02610g00014, Niben101Scf04191g04019, Niben101Scf05109g02006, Niben101Scf05720g06006, Niben101Scf05804g01017, Niben101Scf06376g05032, Niben101Scf09527g01016	NIBEN101CTG15555G00001, NIBEN101SCF01146G06011, NIBEN101SCF02467G01048, NIBEN101SCF02610G00014, NIBEN101SCF04191G04019, NIBEN101SCF05109G02006, NIBEN101SCF05720G06006, NIBEN101SCF05804G01017, NIBEN101SCF06376G05032, NIBEN101SCF09527G01016
GO:0072329	monocarboxylic acid catabolic process	32	10	3.96	0.00404	0.08483	P	Niben101Scf00605g01013, Niben101Scf02807g11007, Niben101Scf03085g06004, Niben101Scf03373g01001, Niben101Scf03510g03001, Niben101Scf03854g02014, Niben101Scf04387g01037, Niben101Scf04626g00009, Niben101Scf05617g00005, Niben101Scf10053g00011	NIBEN101SCF00605G01013, NIBEN101SCF02807G11007, NIBEN101SCF03085G06004, NIBEN101SCF03373G01001, NIBEN101SCF03510G03001, NIBEN101SCF03854G02014, NIBEN101SCF04387G01037, NIBEN101SCF04626G00009, NIBEN101SCF05617G00005, NIBEN101SCF10053G00011
GO:0009074	aromatic amino acid family catabolic process	18	7	2.23	0.00405	0.08483	P	Niben101Scf00107g03016, Niben101Scf01119g00007, Niben101Scf04090g02003, Niben101Scf05442g03015, Niben101Scf05617g00005, Niben101Scf06338g00001, Niben101Scf12881g00010	NIBEN101SCF00107G03016, NIBEN101SCF01119G00007, NIBEN101SCF04090G02003, NIBEN101SCF05442G03015, NIBEN101SCF05617G00005, NIBEN101SCF06338G00001, NIBEN101SCF12881G00010
GO:0015936	coenzyme A metabolic process	18	7	2.23	0.00405	0.08483	P	Niben101Scf02203g05002, Niben101Scf02398g02004, Niben101Scf04287g04013, Niben101Scf05633g00015, Niben101Scf09686g00013, Niben101Scf13180g01003, Niben101Scf16937g00004	NIBEN101SCF02203G05002, NIBEN101SCF02398G02004, NIBEN101SCF04287G04013, NIBEN101SCF05633G00015, NIBEN101SCF09686G00013, NIBEN101SCF13180G01003, NIBEN101SCF16937G00004
GO:0043902	positive regulation of multi-organism process	18	7	2.23	0.00405	0.08483	P	Niben101Scf00428g09005, Niben101Scf01167g05010, Niben101Scf01752g06014, Niben101Scf02544g01012, Niben101Scf04400g01006, Niben101Scf09044g01012, Niben101Scf09796g00002	NIBEN101SCF00428G09005, NIBEN101SCF01167G05010, NIBEN101SCF01752G06014, NIBEN101SCF02544G01012, NIBEN101SCF04400G01006, NIBEN101SCF09044G01012, NIBEN101SCF09796G00002
GO:0031669	cellular response to nutrient levels	81	19	10.02	0.00407	0.08488	P	Niben101Scf00573g01003, Niben101Scf00700g05004, Niben101Scf00712g15023, Niben101Scf01734g00001, Niben101Scf02516g01004, Niben101Scf03015g03010, Niben101Scf03599g00004, Niben101Scf03911g05013, Niben101Scf04082g01004, Niben101Scf04549g09015, Niben101Scf04819g03016, Niben101Scf05314g00002, Niben101Scf07123g00019, Niben101Scf07554g02009, Niben101Scf09116g01006, Niben101Scf09597g01002, Niben101Scf1188…	NIBEN101SCF00573G01003, NIBEN101SCF00700G05004, NIBEN101SCF00712G15023, NIBEN101SCF01734G00001, NIBEN101SCF02516G01004, NIBEN101SCF03015G03010, NIBEN101SCF03599G00004, NIBEN101SCF03911G05013, NIBEN101SCF04082G01004, NIBEN101SCF04549G09015, NIBEN101SCF04819G03016, NIBEN101SCF05314G00002, NIBEN101SCF07123G00019, NIBEN101SCF07554G02009, NIBEN101SCF09116G01006, NIBEN101SCF09597G01002, NIBEN101SCF1188…
GO:0006732	coenzyme metabolic process	305	54	37.74	0.00411	0.08534	P	Niben101Ctg13008g00002, Niben101Scf00023g00004, Niben101Scf00043g03012, Niben101Scf00088g00002, Niben101Scf00155g04014, Niben101Scf00160g10001, Niben101Scf00163g23018, Niben101Scf00173g05015, Niben101Scf00302g01002, Niben101Scf00573g05005, Niben101Scf00712g05029, Niben101Scf00784g02020, Niben101Scf01153g00016, Niben101Scf01167g05010, Niben101Scf01235g00019, Niben101Scf01802g02003, Niben101Scf0204…	NIBEN101CTG13008G00002, NIBEN101SCF00023G00004, NIBEN101SCF00043G03012, NIBEN101SCF00088G00002, NIBEN101SCF00155G04014, NIBEN101SCF00160G10001, NIBEN101SCF00163G23018, NIBEN101SCF00173G05015, NIBEN101SCF00302G01002, NIBEN101SCF00573G05005, NIBEN101SCF00712G05029, NIBEN101SCF00784G02020, NIBEN101SCF01153G00016, NIBEN101SCF01167G05010, NIBEN101SCF01235G00019, NIBEN101SCF01802G02003, NIBEN101SCF0204…
GO:0065009	regulation of molecular function	123	26	15.22	0.00413	0.08538	P	Niben101Scf00016g04006, Niben101Scf00023g00004, Niben101Scf00801g03002, Niben101Scf00806g02001, Niben101Scf00821g13003, Niben101Scf01022g02008, Niben101Scf01167g05010, Niben101Scf01455g01021, Niben101Scf01701g07009, Niben101Scf01826g01001, Niben101Scf02537g01007, Niben101Scf02930g00008, Niben101Scf04096g04010, Niben101Scf05668g01001, Niben101Scf05736g00001, Niben101Scf06424g01007, Niben101Scf0642…	NIBEN101SCF00016G04006, NIBEN101SCF00023G00004, NIBEN101SCF00801G03002, NIBEN101SCF00806G02001, NIBEN101SCF00821G13003, NIBEN101SCF01022G02008, NIBEN101SCF01167G05010, NIBEN101SCF01455G01021, NIBEN101SCF01701G07009, NIBEN101SCF01826G01001, NIBEN101SCF02537G01007, NIBEN101SCF02930G00008, NIBEN101SCF04096G04010, NIBEN101SCF05668G01001, NIBEN101SCF05736G00001, NIBEN101SCF06424G01007, NIBEN101SCF0642…
GO:0019318	hexose metabolic process	64	16	7.92	0.00415	0.08542	P	Niben101Ctg06307g00001, Niben101Scf00087g00006, Niben101Scf00324g02004, Niben101Scf02296g00016, Niben101Scf02361g08011, Niben101Scf02939g02006, Niben101Scf03194g00009, Niben101Scf03600g04008, Niben101Scf03969g00012, Niben101Scf05782g00006, Niben101Scf06172g02015, Niben101Scf06637g00012, Niben101Scf07391g04030, Niben101Scf09100g03002, Niben101Scf09871g00009, Niben101Scf15153g02001	NIBEN101CTG06307G00001, NIBEN101SCF00087G00006, NIBEN101SCF00324G02004, NIBEN101SCF02296G00016, NIBEN101SCF02361G08011, NIBEN101SCF02939G02006, NIBEN101SCF03194G00009, NIBEN101SCF03600G04008, NIBEN101SCF03969G00012, NIBEN101SCF05782G00006, NIBEN101SCF06172G02015, NIBEN101SCF06637G00012, NIBEN101SCF07391G04030, NIBEN101SCF09100G03002, NIBEN101SCF09871G00009, NIBEN101SCF15153G02001
GO:0032940	secretion by cell	87	20	10.77	0.00417	0.08546	P	Niben101Scf00288g06020, Niben101Scf00482g00004, Niben101Scf00757g00007, Niben101Scf01143g11007, Niben101Scf01773g08011, Niben101Scf01826g01004, Niben101Scf02303g00022, Niben101Scf02569g03013, Niben101Scf02639g03007, Niben101Scf03116g02003, Niben101Scf03486g02008, Niben101Scf03764g04008, Niben101Scf04608g05035, Niben101Scf04608g05036, Niben101Scf06996g01011, Niben101Scf08230g00016, Niben101Scf0902…	NIBEN101SCF00288G06020, NIBEN101SCF00482G00004, NIBEN101SCF00757G00007, NIBEN101SCF01143G11007, NIBEN101SCF01773G08011, NIBEN101SCF01826G01004, NIBEN101SCF02303G00022, NIBEN101SCF02569G03013, NIBEN101SCF02639G03007, NIBEN101SCF03116G02003, NIBEN101SCF03486G02008, NIBEN101SCF03764G04008, NIBEN101SCF04608G05035, NIBEN101SCF04608G05036, NIBEN101SCF06996G01011, NIBEN101SCF08230G00016, NIBEN101SCF0902…
GO:0009896	positive regulation of catabolic process	10	5	1.24	0.00425	0.08635	P	Niben101Scf01297g04006, Niben101Scf01734g00001, Niben101Scf02752g10009, Niben101Scf03520g01007, Niben101Scf04487g01005	NIBEN101SCF01297G04006, NIBEN101SCF01734G00001, NIBEN101SCF02752G10009, NIBEN101SCF03520G01007, NIBEN101SCF04487G01005
GO:1901658	glycosyl compound catabolic process	10	5	1.24	0.00425	0.08635	P	Niben101Scf00375g01018, Niben101Scf01633g00002, Niben101Scf04046g00002, Niben101Scf04674g02018, Niben101Scf11383g00020	NIBEN101SCF00375G01018, NIBEN101SCF01633G00002, NIBEN101SCF04046G00002, NIBEN101SCF04674G02018, NIBEN101SCF11383G00020
GO:0010557	positive regulation of macromolecule biosynthetic process	142	29	17.57	0.00431	0.08719	P	Niben101Scf00066g02006, Niben101Scf00397g01009, Niben101Scf00454g04003, Niben101Scf00776g02002, Niben101Scf00801g03002, Niben101Scf01249g04006, Niben101Scf01481g02006, Niben101Scf01777g02001, Niben101Scf02221g01001, Niben101Scf02362g02014, Niben101Scf03169g04009, Niben101Scf03204g02006, Niben101Scf03647g01004, Niben101Scf03764g04007, Niben101Scf03766g01010, Niben101Scf03870g01016, Niben101Scf0481…	NIBEN101SCF00066G02006, NIBEN101SCF00397G01009, NIBEN101SCF00454G04003, NIBEN101SCF00776G02002, NIBEN101SCF00801G03002, NIBEN101SCF01249G04006, NIBEN101SCF01481G02006, NIBEN101SCF01777G02001, NIBEN101SCF02221G01001, NIBEN101SCF02362G02014, NIBEN101SCF03169G04009, NIBEN101SCF03204G02006, NIBEN101SCF03647G01004, NIBEN101SCF03764G04007, NIBEN101SCF03766G01010, NIBEN101SCF03870G01016, NIBEN101SCF0481…
GO:0009891	positive regulation of biosynthetic process	161	32	19.92	0.00435	0.08763	P	Niben101Scf00066g02006, Niben101Scf00163g13002, Niben101Scf00397g01009, Niben101Scf00454g04003, Niben101Scf00776g02002, Niben101Scf00801g03002, Niben101Scf01249g04006, Niben101Scf01481g02006, Niben101Scf01777g02001, Niben101Scf02221g01001, Niben101Scf02362g02014, Niben101Scf02544g01012, Niben101Scf03169g04009, Niben101Scf03204g02006, Niben101Scf03647g01004, Niben101Scf03764g04007, Niben101Scf0376…	NIBEN101SCF00066G02006, NIBEN101SCF00163G13002, NIBEN101SCF00397G01009, NIBEN101SCF00454G04003, NIBEN101SCF00776G02002, NIBEN101SCF00801G03002, NIBEN101SCF01249G04006, NIBEN101SCF01481G02006, NIBEN101SCF01777G02001, NIBEN101SCF02221G01001, NIBEN101SCF02362G02014, NIBEN101SCF02544G01012, NIBEN101SCF03169G04009, NIBEN101SCF03204G02006, NIBEN101SCF03647G01004, NIBEN101SCF03764G04007, NIBEN101SCF0376…
GO:0009267	cellular response to starvation	70	17	8.66	0.00439	0.08792	P	Niben101Scf00573g01003, Niben101Scf00700g05004, Niben101Scf00712g15023, Niben101Scf01734g00001, Niben101Scf02516g01004, Niben101Scf03015g03010, Niben101Scf03599g00004, Niben101Scf03911g05013, Niben101Scf04082g01004, Niben101Scf04549g09015, Niben101Scf04819g03016, Niben101Scf05314g00002, Niben101Scf09116g01006, Niben101Scf09597g01002, Niben101Scf11886g02001, Niben101Scf15153g02001, Niben101Scf1866…	NIBEN101SCF00573G01003, NIBEN101SCF00700G05004, NIBEN101SCF00712G15023, NIBEN101SCF01734G00001, NIBEN101SCF02516G01004, NIBEN101SCF03015G03010, NIBEN101SCF03599G00004, NIBEN101SCF03911G05013, NIBEN101SCF04082G01004, NIBEN101SCF04549G09015, NIBEN101SCF04819G03016, NIBEN101SCF05314G00002, NIBEN101SCF09116G01006, NIBEN101SCF09597G01002, NIBEN101SCF11886G02001, NIBEN101SCF15153G02001, NIBEN101SCF1866…
GO:0010030	positive regulation of seed germination	14	6	1.73	0.00442	0.08792	P	Niben101Scf00595g08043, Niben101Scf02482g02005, Niben101Scf02653g01003, Niben101Scf02790g01008, Niben101Scf03373g01001, Niben101Scf04655g04031	NIBEN101SCF00595G08043, NIBEN101SCF02482G02005, NIBEN101SCF02653G01003, NIBEN101SCF02790G01008, NIBEN101SCF03373G01001, NIBEN101SCF04655G04031
GO:0010363	regulation of plant-type hypersensitive response	14	6	1.73	0.00442	0.08792	P	Niben101Scf01434g03006, Niben101Scf01582g13009, Niben101Scf02093g00004, Niben101Scf02681g01015, Niben101Scf04406g07002, Niben101Scf13593g00007	NIBEN101SCF01434G03006, NIBEN101SCF01582G13009, NIBEN101SCF02093G00004, NIBEN101SCF02681G01015, NIBEN101SCF04406G07002, NIBEN101SCF13593G00007
GO:0051336	regulation of hydrolase activity	23	8	2.85	0.00477	0.09429	P	Niben101Scf00821g13003, Niben101Scf04096g04010, Niben101Scf06424g01007, Niben101Scf06424g02024, Niben101Scf07663g00009, Niben101Scf08637g01014, Niben101Scf08783g00010, Niben101Scf09796g00002	NIBEN101SCF00821G13003, NIBEN101SCF04096G04010, NIBEN101SCF06424G01007, NIBEN101SCF06424G02024, NIBEN101SCF07663G00009, NIBEN101SCF08637G01014, NIBEN101SCF08783G00010, NIBEN101SCF09796G00002
GO:0046903	secretion	88	20	10.89	0.00478	0.09429	P	Niben101Scf00288g06020, Niben101Scf00482g00004, Niben101Scf00757g00007, Niben101Scf01143g11007, Niben101Scf01773g08011, Niben101Scf01826g01004, Niben101Scf02303g00022, Niben101Scf02569g03013, Niben101Scf02639g03007, Niben101Scf03116g02003, Niben101Scf03486g02008, Niben101Scf03764g04008, Niben101Scf04608g05035, Niben101Scf04608g05036, Niben101Scf06996g01011, Niben101Scf08230g00016, Niben101Scf0902…	NIBEN101SCF00288G06020, NIBEN101SCF00482G00004, NIBEN101SCF00757G00007, NIBEN101SCF01143G11007, NIBEN101SCF01773G08011, NIBEN101SCF01826G01004, NIBEN101SCF02303G00022, NIBEN101SCF02569G03013, NIBEN101SCF02639G03007, NIBEN101SCF03116G02003, NIBEN101SCF03486G02008, NIBEN101SCF03764G04008, NIBEN101SCF04608G05035, NIBEN101SCF04608G05036, NIBEN101SCF06996G01011, NIBEN101SCF08230G00016, NIBEN101SCF0902…
GO:0009787	regulation of abscisic acid-activated signaling pathway	43	12	5.32	0.00481	0.09448	P	Niben101Scf00016g04006, Niben101Scf00806g02001, Niben101Scf01048g00008, Niben101Scf02118g00004, Niben101Scf02362g02014, Niben101Scf02653g01003, Niben101Scf04396g04016, Niben101Scf04549g09015, Niben101Scf05056g03034, Niben101Scf06028g00007, Niben101Scf10189g02009, Niben101Scf19016g00005	NIBEN101SCF00016G04006, NIBEN101SCF00806G02001, NIBEN101SCF01048G00008, NIBEN101SCF02118G00004, NIBEN101SCF02362G02014, NIBEN101SCF02653G01003, NIBEN101SCF04396G04016, NIBEN101SCF04549G09015, NIBEN101SCF05056G03034, NIBEN101SCF06028G00007, NIBEN101SCF10189G02009, NIBEN101SCF19016G00005
GO:0010646	regulation of cell communication	137	28	16.95	0.00492	0.09624	P	Niben101Scf00016g04006, Niben101Scf00247g02010, Niben101Scf00351g05002, Niben101Scf00750g04008, Niben101Scf00806g02001, Niben101Scf00821g13003, Niben101Scf01048g00008, Niben101Scf01734g00001, Niben101Scf02118g00004, Niben101Scf02362g02014, Niben101Scf02544g01012, Niben101Scf02653g01003, Niben101Scf03599g00004, Niben101Scf03729g00011, Niben101Scf03940g04005, Niben101Scf04096g04010, Niben101Scf0439…	NIBEN101SCF00016G04006, NIBEN101SCF00247G02010, NIBEN101SCF00351G05002, NIBEN101SCF00750G04008, NIBEN101SCF00806G02001, NIBEN101SCF00821G13003, NIBEN101SCF01048G00008, NIBEN101SCF01734G00001, NIBEN101SCF02118G00004, NIBEN101SCF02362G02014, NIBEN101SCF02544G01012, NIBEN101SCF02653G01003, NIBEN101SCF03599G00004, NIBEN101SCF03729G00011, NIBEN101SCF03940G04005, NIBEN101SCF04096G04010, NIBEN101SCF0439…
GO:0018130	heterocycle biosynthetic process	2676	373	331.13	0.00501	0.0972	P	Niben101Ctg13008g00002, Niben101Ctg14444g00003, Niben101Ctg15010g00002, Niben101Ctg15807g00002, Niben101Ctg16115g00003, Niben101Scf00023g00004, Niben101Scf00046g02008, Niben101Scf00063g07011, Niben101Scf00063g11003, Niben101Scf00066g02006, Niben101Scf00073g04002, Niben101Scf00077g08013, Niben101Scf00090g02002, Niben101Scf00107g00007, Niben101Scf00109g02027, Niben101Scf00113g03002, Niben101Scf0013…	NIBEN101CTG13008G00002, NIBEN101CTG14444G00003, NIBEN101CTG15010G00002, NIBEN101CTG15807G00002, NIBEN101CTG16115G00003, NIBEN101SCF00023G00004, NIBEN101SCF00046G02008, NIBEN101SCF00063G07011, NIBEN101SCF00063G11003, NIBEN101SCF00066G02006, NIBEN101SCF00073G04002, NIBEN101SCF00077G08013, NIBEN101SCF00090G02002, NIBEN101SCF00107G00007, NIBEN101SCF00109G02027, NIBEN101SCF00113G03002, NIBEN101SCF0013…
GO:0019438	aromatic compound biosynthetic process	2676	373	331.13	0.00501	0.0972	P	Niben101Ctg13008g00002, Niben101Ctg14444g00003, Niben101Ctg15010g00002, Niben101Ctg15807g00002, Niben101Ctg16115g00003, Niben101Scf00023g00004, Niben101Scf00046g02008, Niben101Scf00063g07011, Niben101Scf00063g11003, Niben101Scf00066g02006, Niben101Scf00073g04002, Niben101Scf00077g08013, Niben101Scf00090g02002, Niben101Scf00107g00007, Niben101Scf00109g02027, Niben101Scf00113g03002, Niben101Scf0013…	NIBEN101CTG13008G00002, NIBEN101CTG14444G00003, NIBEN101CTG15010G00002, NIBEN101CTG15807G00002, NIBEN101CTG16115G00003, NIBEN101SCF00023G00004, NIBEN101SCF00046G02008, NIBEN101SCF00063G07011, NIBEN101SCF00063G11003, NIBEN101SCF00066G02006, NIBEN101SCF00073G04002, NIBEN101SCF00077G08013, NIBEN101SCF00090G02002, NIBEN101SCF00107G00007, NIBEN101SCF00109G02027, NIBEN101SCF00113G03002, NIBEN101SCF0013…
GO:0048519	negative regulation of biological process	488	80	60.39	0.00506	0.09777	P	Niben101Scf00144g04001, Niben101Scf00244g03017, Niben101Scf00390g01010, Niben101Scf00560g10001, Niben101Scf00700g05004, Niben101Scf00742g01033, Niben101Scf00750g04008, Niben101Scf00806g02001, Niben101Scf01022g02008, Niben101Scf01076g00005, Niben101Scf01148g00007, Niben101Scf01155g01009, Niben101Scf01167g05010, Niben101Scf01326g11012, Niben101Scf01375g06006, Niben101Scf01506g02001, Niben101Scf0169…	NIBEN101SCF00144G04001, NIBEN101SCF00244G03017, NIBEN101SCF00390G01010, NIBEN101SCF00560G10001, NIBEN101SCF00700G05004, NIBEN101SCF00742G01033, NIBEN101SCF00750G04008, NIBEN101SCF00806G02001, NIBEN101SCF01022G02008, NIBEN101SCF01076G00005, NIBEN101SCF01148G00007, NIBEN101SCF01155G01009, NIBEN101SCF01167G05010, NIBEN101SCF01326G11012, NIBEN101SCF01375G06006, NIBEN101SCF01506G02001, NIBEN101SCF0169…
GO:0007186	G-protein coupled receptor signaling pathway	33	10	4.08	0.00517	0.09949	P	Niben101Scf00372g05021, Niben101Scf01380g03018, Niben101Scf04375g13006, Niben101Scf04383g01013, Niben101Scf06028g00007, Niben101Scf06654g02004, Niben101Scf08443g00019, Niben101Scf11944g00019, Niben101Scf11944g00020, Niben101Scf19517g00019	NIBEN101SCF00372G05021, NIBEN101SCF01380G03018, NIBEN101SCF04375G13006, NIBEN101SCF04383G01013, NIBEN101SCF06028G00007, NIBEN101SCF06654G02004, NIBEN101SCF08443G00019, NIBEN101SCF11944G00019, NIBEN101SCF11944G00020, NIBEN101SCF19517G00019
GO:0044248	cellular catabolic process	610	97	75.48	0.00543	0.1038	P	Niben101Scf00087g05001, Niben101Scf00107g03016, Niben101Scf00114g00010, Niben101Scf00180g00004, Niben101Scf00369g03015, Niben101Scf00375g01018, Niben101Scf00388g00001, Niben101Scf00419g11019, Niben101Scf00438g02009, Niben101Scf00595g08043, Niben101Scf00605g01013, Niben101Scf00712g09036, Niben101Scf00883g10002, Niben101Scf00960g01013, Niben101Scf01025g02004, Niben101Scf01119g00007, Niben101Scf0127…	NIBEN101SCF00087G05001, NIBEN101SCF00107G03016, NIBEN101SCF00114G00010, NIBEN101SCF00180G00004, NIBEN101SCF00369G03015, NIBEN101SCF00375G01018, NIBEN101SCF00388G00001, NIBEN101SCF00419G11019, NIBEN101SCF00438G02009, NIBEN101SCF00595G08043, NIBEN101SCF00605G01013, NIBEN101SCF00712G09036, NIBEN101SCF00883G10002, NIBEN101SCF00960G01013, NIBEN101SCF01025G02004, NIBEN101SCF01119G00007, NIBEN101SCF0127…
GO:1901136	carbohydrate derivative catabolic process	49	13	6.06	0.00546	0.1038	P	Niben101Scf00375g01018, Niben101Scf01633g00002, Niben101Scf02041g00002, Niben101Scf02171g00007, Niben101Scf02410g00002, Niben101Scf03200g01014, Niben101Scf03949g00023, Niben101Scf04046g00002, Niben101Scf04674g02018, Niben101Scf06295g04002, Niben101Scf06295g04004, Niben101Scf07491g00003, Niben101Scf11383g00020	NIBEN101SCF00375G01018, NIBEN101SCF01633G00002, NIBEN101SCF02041G00002, NIBEN101SCF02171G00007, NIBEN101SCF02410G00002, NIBEN101SCF03200G01014, NIBEN101SCF03949G00023, NIBEN101SCF04046G00002, NIBEN101SCF04674G02018, NIBEN101SCF06295G04002, NIBEN101SCF06295G04004, NIBEN101SCF07491G00003, NIBEN101SCF11383G00020
GO:0051173	positive regulation of nitrogen compound metabolic process	157	31	19.43	0.00546	0.1038	P	Niben101Scf00066g02006, Niben101Scf00397g01009, Niben101Scf00454g04003, Niben101Scf00776g02002, Niben101Scf00801g03002, Niben101Scf01249g04006, Niben101Scf01481g02006, Niben101Scf01777g02001, Niben101Scf02221g01001, Niben101Scf02362g02014, Niben101Scf02544g01012, Niben101Scf03169g04009, Niben101Scf03204g02006, Niben101Scf03647g01004, Niben101Scf03764g04007, Niben101Scf03766g01010, Niben101Scf0387…	NIBEN101SCF00066G02006, NIBEN101SCF00397G01009, NIBEN101SCF00454G04003, NIBEN101SCF00776G02002, NIBEN101SCF00801G03002, NIBEN101SCF01249G04006, NIBEN101SCF01481G02006, NIBEN101SCF01777G02001, NIBEN101SCF02221G01001, NIBEN101SCF02362G02014, NIBEN101SCF02544G01012, NIBEN101SCF03169G04009, NIBEN101SCF03204G02006, NIBEN101SCF03647G01004, NIBEN101SCF03764G04007, NIBEN101SCF03766G01010, NIBEN101SCF0387…
GO:0009845	seed germination	95	21	11.76	0.00549	0.104	P	Niben101Scf00595g08043, Niben101Scf00605g01013, Niben101Scf00638g01004, Niben101Scf00821g14009, Niben101Scf01375g06006, Niben101Scf01635g01006, Niben101Scf02118g00004, Niben101Scf02482g02005, Niben101Scf02653g01003, Niben101Scf02790g01008, Niben101Scf03202g12016, Niben101Scf03373g01001, Niben101Scf03911g05013, Niben101Scf04655g04031, Niben101Scf05720g06002, Niben101Scf06028g00007, Niben101Scf0692…	NIBEN101SCF00595G08043, NIBEN101SCF00605G01013, NIBEN101SCF00638G01004, NIBEN101SCF00821G14009, NIBEN101SCF01375G06006, NIBEN101SCF01635G01006, NIBEN101SCF02118G00004, NIBEN101SCF02482G02005, NIBEN101SCF02653G01003, NIBEN101SCF02790G01008, NIBEN101SCF03202G12016, NIBEN101SCF03373G01001, NIBEN101SCF03911G05013, NIBEN101SCF04655G04031, NIBEN101SCF05720G06002, NIBEN101SCF06028G00007, NIBEN101SCF0692…
GO:0010628	positive regulation of gene expression	151	30	18.69	0.00566	0.1068	P	Niben101Scf00066g02006, Niben101Scf00397g01009, Niben101Scf00454g04003, Niben101Scf00742g01033, Niben101Scf00776g02002, Niben101Scf00801g03002, Niben101Scf01249g04006, Niben101Scf01481g02006, Niben101Scf01777g02001, Niben101Scf02221g01001, Niben101Scf02362g02014, Niben101Scf03169g04009, Niben101Scf03204g02006, Niben101Scf03647g01004, Niben101Scf03764g04007, Niben101Scf03766g01010, Niben101Scf0387…	NIBEN101SCF00066G02006, NIBEN101SCF00397G01009, NIBEN101SCF00454G04003, NIBEN101SCF00742G01033, NIBEN101SCF00776G02002, NIBEN101SCF00801G03002, NIBEN101SCF01249G04006, NIBEN101SCF01481G02006, NIBEN101SCF01777G02001, NIBEN101SCF02221G01001, NIBEN101SCF02362G02014, NIBEN101SCF03169G04009, NIBEN101SCF03204G02006, NIBEN101SCF03647G01004, NIBEN101SCF03764G04007, NIBEN101SCF03766G01010, NIBEN101SCF0387…
GO:1901419	regulation of response to alcohol	44	12	5.44	0.00589	0.1105	P	Niben101Scf00016g04006, Niben101Scf00806g02001, Niben101Scf01048g00008, Niben101Scf02118g00004, Niben101Scf02362g02014, Niben101Scf02653g01003, Niben101Scf04396g04016, Niben101Scf04549g09015, Niben101Scf05056g03034, Niben101Scf06028g00007, Niben101Scf10189g02009, Niben101Scf19016g00005	NIBEN101SCF00016G04006, NIBEN101SCF00806G02001, NIBEN101SCF01048G00008, NIBEN101SCF02118G00004, NIBEN101SCF02362G02014, NIBEN101SCF02653G01003, NIBEN101SCF04396G04016, NIBEN101SCF04549G09015, NIBEN101SCF05056G03034, NIBEN101SCF06028G00007, NIBEN101SCF10189G02009, NIBEN101SCF19016G00005
GO:0046777	protein autophosphorylation	72	17	8.91	0.00595	0.1105	P	Niben101Scf00016g04006, Niben101Scf00023g08011, Niben101Scf01037g04009, Niben101Scf01167g05010, Niben101Scf01249g04006, Niben101Scf01984g00024, Niben101Scf03362g05002, Niben101Scf04396g04016, Niben101Scf05171g00001, Niben101Scf06769g02003, Niben101Scf07013g00006, Niben101Scf08690g02017, Niben101Scf09867g01003, Niben101Scf09960g01014, Niben101Scf14101g01001, Niben101Scf17372g01008, Niben101Scf1777…	NIBEN101SCF00016G04006, NIBEN101SCF00023G08011, NIBEN101SCF01037G04009, NIBEN101SCF01167G05010, NIBEN101SCF01249G04006, NIBEN101SCF01984G00024, NIBEN101SCF03362G05002, NIBEN101SCF04396G04016, NIBEN101SCF05171G00001, NIBEN101SCF06769G02003, NIBEN101SCF07013G00006, NIBEN101SCF08690G02017, NIBEN101SCF09867G01003, NIBEN101SCF09960G01014, NIBEN101SCF14101G01001, NIBEN101SCF17372G01008, NIBEN101SCF1777…
GO:0009164	nucleoside catabolic process	7	4	0.87	0.006	0.1105	P	Niben101Scf00375g01018, Niben101Scf01633g00002, Niben101Scf04674g02018, Niben101Scf11383g00020	NIBEN101SCF00375G01018, NIBEN101SCF01633G00002, NIBEN101SCF04674G02018, NIBEN101SCF11383G00020
GO:0009608	response to symbiont	7	4	0.87	0.006	0.1105	P	Niben101Scf01451g02003, Niben101Scf08566g00007, Niben101Scf17776g00008, Niben101Scf34590g00006	NIBEN101SCF01451G02003, NIBEN101SCF08566G00007, NIBEN101SCF17776G00008, NIBEN101SCF34590G00006
GO:0010506	regulation of autophagy	7	4	0.87	0.006	0.1105	P	Niben101Scf01297g04006, Niben101Scf01734g00001, Niben101Scf03520g01007, Niben101Scf04418g11001	NIBEN101SCF01297G04006, NIBEN101SCF01734G00001, NIBEN101SCF03520G01007, NIBEN101SCF04418G11001
GO:0071417	cellular response to organonitrogen compound	7	4	0.87	0.006	0.1105	P	Niben101Scf01037g04009, Niben101Scf01189g00001, Niben101Scf04046g00002, Niben101Scf07013g00006	NIBEN101SCF01037G04009, NIBEN101SCF01189G00001, NIBEN101SCF04046G00002, NIBEN101SCF07013G00006
GO:0031325	positive regulation of cellular metabolic process	197	37	24.38	0.0061	0.1119	P	Niben101Scf00066g02006, Niben101Scf00163g13002, Niben101Scf00397g01009, Niben101Scf00454g04003, Niben101Scf00776g02002, Niben101Scf00801g03002, Niben101Scf01249g04006, Niben101Scf01297g04006, Niben101Scf01481g02006, Niben101Scf01734g00001, Niben101Scf01777g02001, Niben101Scf02221g01001, Niben101Scf02362g02014, Niben101Scf02544g01012, Niben101Scf02752g10009, Niben101Scf03169g04009, Niben101Scf0320…	NIBEN101SCF00066G02006, NIBEN101SCF00163G13002, NIBEN101SCF00397G01009, NIBEN101SCF00454G04003, NIBEN101SCF00776G02002, NIBEN101SCF00801G03002, NIBEN101SCF01249G04006, NIBEN101SCF01297G04006, NIBEN101SCF01481G02006, NIBEN101SCF01734G00001, NIBEN101SCF01777G02001, NIBEN101SCF02221G01001, NIBEN101SCF02362G02014, NIBEN101SCF02544G01012, NIBEN101SCF02752G10009, NIBEN101SCF03169G04009, NIBEN101SCF0320…
GO:0033554	cellular response to stress	563	90	69.67	0.00624	0.114	P	Niben101Ctg16034g00002, Niben101Scf00073g03006, Niben101Scf00270g11005, Niben101Scf00308g01003, Niben101Scf00351g05002, Niben101Scf00360g00006, Niben101Scf00486g03004, Niben101Scf00573g01003, Niben101Scf00661g00002, Niben101Scf00700g05004, Niben101Scf00712g09036, Niben101Scf00712g15023, Niben101Scf01048g00008, Niben101Scf01051g01013, Niben101Scf01051g01019, Niben101Scf01100g00004, Niben101Scf0116…	NIBEN101CTG16034G00002, NIBEN101SCF00073G03006, NIBEN101SCF00270G11005, NIBEN101SCF00308G01003, NIBEN101SCF00351G05002, NIBEN101SCF00360G00006, NIBEN101SCF00486G03004, NIBEN101SCF00573G01003, NIBEN101SCF00661G00002, NIBEN101SCF00700G05004, NIBEN101SCF00712G09036, NIBEN101SCF00712G15023, NIBEN101SCF01048G00008, NIBEN101SCF01051G01013, NIBEN101SCF01051G01019, NIBEN101SCF01100G00004, NIBEN101SCF0116…
GO:0006022	aminoglycan metabolic process	39	11	4.83	0.00626	0.114	P	Niben101Scf01481g00009, Niben101Scf02041g00002, Niben101Scf02171g00007, Niben101Scf02410g00002, Niben101Scf02622g07001, Niben101Scf03200g01014, Niben101Scf03949g00023, Niben101Scf06295g04002, Niben101Scf06295g04004, Niben101Scf07491g00003, Niben101Scf15870g00001	NIBEN101SCF01481G00009, NIBEN101SCF02041G00002, NIBEN101SCF02171G00007, NIBEN101SCF02410G00002, NIBEN101SCF02622G07001, NIBEN101SCF03200G01014, NIBEN101SCF03949G00023, NIBEN101SCF06295G04002, NIBEN101SCF06295G04004, NIBEN101SCF07491G00003, NIBEN101SCF15870G00001
GO:0006002	fructose 6-phosphate metabolic process	15	6	1.86	0.0066	0.1191	P	Niben101Scf00163g23018, Niben101Scf01153g00016, Niben101Scf01235g00019, Niben101Scf02217g03004, Niben101Scf03307g06009, Niben101Scf06698g00008	NIBEN101SCF00163G23018, NIBEN101SCF01153G00016, NIBEN101SCF01235G00019, NIBEN101SCF02217G03004, NIBEN101SCF03307G06009, NIBEN101SCF06698G00008
GO:0002221	pattern recognition receptor signaling pathway	4	3	0.49	0.00687	0.1191	P	Niben101Scf01037g04009, Niben101Scf05081g01018, Niben101Scf07013g00006	NIBEN101SCF01037G04009, NIBEN101SCF05081G01018, NIBEN101SCF07013G00006
GO:0002757	immune response-activating signal transduction	4	3	0.49	0.00687	0.1191	P	Niben101Scf01037g04009, Niben101Scf05081g01018, Niben101Scf07013g00006	NIBEN101SCF01037G04009, NIBEN101SCF05081G01018, NIBEN101SCF07013G00006
GO:0002758	innate immune response-activating signal transduction	4	3	0.49	0.00687	0.1191	P	Niben101Scf01037g04009, Niben101Scf05081g01018, Niben101Scf07013g00006	NIBEN101SCF01037G04009, NIBEN101SCF05081G01018, NIBEN101SCF07013G00006
GO:0002764	immune response-regulating signaling pathway	4	3	0.49	0.00687	0.1191	P	Niben101Scf01037g04009, Niben101Scf05081g01018, Niben101Scf07013g00006	NIBEN101SCF01037G04009, NIBEN101SCF05081G01018, NIBEN101SCF07013G00006
GO:0006152	purine nucleoside catabolic process	4	3	0.49	0.00687	0.1191	P	Niben101Scf00375g01018, Niben101Scf04674g02018, Niben101Scf11383g00020	NIBEN101SCF00375G01018, NIBEN101SCF04674G02018, NIBEN101SCF11383G00020
GO:0009861	jasmonic acid and ethylene-dependent systemic resistance	4	3	0.49	0.00687	0.1191	P	Niben101Scf01076g00005, Niben101Scf07491g00003, Niben101Scf07576g04017	NIBEN101SCF01076G00005, NIBEN101SCF07491G00003, NIBEN101SCF07576G04017
GO:0019365	pyridine nucleotide salvage	4	3	0.49	0.00687	0.1191	P	Niben101Scf01802g02003, Niben101Scf03241g00014, Niben101Scf04003g04003	NIBEN101SCF01802G02003, NIBEN101SCF03241G00014, NIBEN101SCF04003G04003
GO:0019419	sulfate reduction	4	3	0.49	0.00687	0.1191	P	Niben101Scf04446g00023, Niben101Scf05438g03003, Niben101Scf37733g00002	NIBEN101SCF04446G00023, NIBEN101SCF05438G03003, NIBEN101SCF37733G00002
GO:0042938	dipeptide transport	4	3	0.49	0.00687	0.1191	P	Niben101Scf02239g01005, Niben101Scf06868g00003, Niben101Scf09678g01007	NIBEN101SCF02239G01005, NIBEN101SCF06868G00003, NIBEN101SCF09678G01007
GO:0046209	nitric oxide metabolic process	4	3	0.49	0.00687	0.1191	P	Niben101Scf00069g15020, Niben101Scf01879g01008, Niben101Scf34590g00006	NIBEN101SCF00069G15020, NIBEN101SCF01879G01008, NIBEN101SCF34590G00006
GO:0080142	regulation of salicylic acid biosynthetic process	4	3	0.49	0.00687	0.1191	P	Niben101Scf00428g09005, Niben101Scf02544g01012, Niben101Scf05081g01018	NIBEN101SCF00428G09005, NIBEN101SCF02544G01012, NIBEN101SCF05081G01018
GO:2000068	regulation of defense response to insect	4	3	0.49	0.00687	0.1191	P	Niben101Scf01506g02001, Niben101Scf02544g01012, Niben101Scf15224g00002	NIBEN101SCF01506G02001, NIBEN101SCF02544G01012, NIBEN101SCF15224G00002
GO:0033866	nucleoside bisphosphate biosynthetic process	11	5	1.36	0.007	0.1201	P	Niben101Scf02398g02004, Niben101Scf02749g03007, Niben101Scf04287g04013, Niben101Scf05633g00015, Niben101Scf16937g00004	NIBEN101SCF02398G02004, NIBEN101SCF02749G03007, NIBEN101SCF04287G04013, NIBEN101SCF05633G00015, NIBEN101SCF16937G00004
GO:0034030	ribonucleoside bisphosphate biosynthetic process	11	5	1.36	0.007	0.1201	P	Niben101Scf02398g02004, Niben101Scf02749g03007, Niben101Scf04287g04013, Niben101Scf05633g00015, Niben101Scf16937g00004	NIBEN101SCF02398G02004, NIBEN101SCF02749G03007, NIBEN101SCF04287G04013, NIBEN101SCF05633G00015, NIBEN101SCF16937G00004
GO:0034033	purine nucleoside bisphosphate biosynthetic process	11	5	1.36	0.007	0.1201	P	Niben101Scf02398g02004, Niben101Scf02749g03007, Niben101Scf04287g04013, Niben101Scf05633g00015, Niben101Scf16937g00004	NIBEN101SCF02398G02004, NIBEN101SCF02749G03007, NIBEN101SCF04287G04013, NIBEN101SCF05633G00015, NIBEN101SCF16937G00004
GO:0016042	lipid catabolic process	56	14	6.93	0.00709	0.1212	P	Niben101Scf00605g01013, Niben101Scf02174g01018, Niben101Scf02465g00004, Niben101Scf02475g02004, Niben101Scf02854g09007, Niben101Scf03085g06004, Niben101Scf03264g05010, Niben101Scf03373g01001, Niben101Scf03510g03001, Niben101Scf03854g02014, Niben101Scf04387g01037, Niben101Scf04626g00009, Niben101Scf06926g06001, Niben101Scf10053g00011	NIBEN101SCF00605G01013, NIBEN101SCF02174G01018, NIBEN101SCF02465G00004, NIBEN101SCF02475G02004, NIBEN101SCF02854G09007, NIBEN101SCF03085G06004, NIBEN101SCF03264G05010, NIBEN101SCF03373G01001, NIBEN101SCF03510G03001, NIBEN101SCF03854G02014, NIBEN101SCF04387G01037, NIBEN101SCF04626G00009, NIBEN101SCF06926G06001, NIBEN101SCF10053G00011
GO:0051186	cofactor metabolic process	397	66	49.13	0.00745	0.1269	P	Niben101Ctg13008g00002, Niben101Scf00023g00004, Niben101Scf00043g03012, Niben101Scf00088g00002, Niben101Scf00155g04014, Niben101Scf00160g10001, Niben101Scf00163g23018, Niben101Scf00173g05015, Niben101Scf00302g01002, Niben101Scf00573g05005, Niben101Scf00712g05029, Niben101Scf00784g02020, Niben101Scf01153g00016, Niben101Scf01167g05010, Niben101Scf01235g00019, Niben101Scf01802g02003, Niben101Scf0204…	NIBEN101CTG13008G00002, NIBEN101SCF00023G00004, NIBEN101SCF00043G03012, NIBEN101SCF00088G00002, NIBEN101SCF00155G04014, NIBEN101SCF00160G10001, NIBEN101SCF00163G23018, NIBEN101SCF00173G05015, NIBEN101SCF00302G01002, NIBEN101SCF00573G05005, NIBEN101SCF00712G05029, NIBEN101SCF00784G02020, NIBEN101SCF01153G00016, NIBEN101SCF01167G05010, NIBEN101SCF01235G00019, NIBEN101SCF01802G02003, NIBEN101SCF0204…
GO:0002229	defense response to oomycetes	20	7	2.47	0.00789	0.1339	P	Niben101Scf00428g09005, Niben101Scf01239g01007, Niben101Scf01719g08001, Niben101Scf02513g11004, Niben101Scf04396g04016, Niben101Scf08873g01009, Niben101Scf12076g00013	NIBEN101SCF00428G09005, NIBEN101SCF01239G01007, NIBEN101SCF01719G08001, NIBEN101SCF02513G11004, NIBEN101SCF04396G04016, NIBEN101SCF08873G01009, NIBEN101SCF12076G00013
GO:0006887	exocytosis	74	17	9.16	0.00793	0.1341	P	Niben101Scf00288g06020, Niben101Scf00482g00004, Niben101Scf00757g00007, Niben101Scf01143g11007, Niben101Scf01826g01004, Niben101Scf02303g00022, Niben101Scf02569g03013, Niben101Scf02639g03007, Niben101Scf03116g02003, Niben101Scf03486g02008, Niben101Scf04608g05035, Niben101Scf04608g05036, Niben101Scf08230g00016, Niben101Scf09025g01006, Niben101Scf10015g09021, Niben101Scf13268g00004, Niben101Scf1597…	NIBEN101SCF00288G06020, NIBEN101SCF00482G00004, NIBEN101SCF00757G00007, NIBEN101SCF01143G11007, NIBEN101SCF01826G01004, NIBEN101SCF02303G00022, NIBEN101SCF02569G03013, NIBEN101SCF02639G03007, NIBEN101SCF03116G02003, NIBEN101SCF03486G02008, NIBEN101SCF04608G05035, NIBEN101SCF04608G05036, NIBEN101SCF08230G00016, NIBEN101SCF09025G01006, NIBEN101SCF10015G09021, NIBEN101SCF13268G00004, NIBEN101SCF1597…
GO:0044267	cellular protein metabolic process	4206	567	520.46	0.00811	0.1362	P	Niben101Ctg07204g00002, Niben101Ctg09156g00001, Niben101Scf00012g00010, Niben101Scf00012g00012, Niben101Scf00016g00006, Niben101Scf00016g04006, Niben101Scf00023g00004, Niben101Scf00023g08011, Niben101Scf00073g03006, Niben101Scf00074g01003, Niben101Scf00087g04004, Niben101Scf00087g05001, Niben101Scf00111g01018, Niben101Scf00128g02010, Niben101Scf00133g06001, Niben101Scf00149g10001, Niben101Scf0016…	NIBEN101CTG07204G00002, NIBEN101CTG09156G00001, NIBEN101SCF00012G00010, NIBEN101SCF00012G00012, NIBEN101SCF00016G00006, NIBEN101SCF00016G04006, NIBEN101SCF00023G00004, NIBEN101SCF00023G08011, NIBEN101SCF00073G03006, NIBEN101SCF00074G01003, NIBEN101SCF00087G04004, NIBEN101SCF00087G05001, NIBEN101SCF00111G01018, NIBEN101SCF00128G02010, NIBEN101SCF00133G06001, NIBEN101SCF00149G10001, NIBEN101SCF0016…
GO:0010647	positive regulation of cell communication	35	10	4.33	0.00814	0.1362	P	Niben101Scf00016g04006, Niben101Scf00247g02010, Niben101Scf01734g00001, Niben101Scf02118g00004, Niben101Scf02544g01012, Niben101Scf02653g01003, Niben101Scf03599g00004, Niben101Scf06028g00007, Niben101Scf10189g02009, Niben101Scf10708g02011	NIBEN101SCF00016G04006, NIBEN101SCF00247G02010, NIBEN101SCF01734G00001, NIBEN101SCF02118G00004, NIBEN101SCF02544G01012, NIBEN101SCF02653G01003, NIBEN101SCF03599G00004, NIBEN101SCF06028G00007, NIBEN101SCF10189G02009, NIBEN101SCF10708G02011
GO:0071369	cellular response to ethylene stimulus	35	10	4.33	0.00814	0.1362	P	Niben101Scf00750g04008, Niben101Scf01249g04006, Niben101Scf01879g01008, Niben101Scf02544g01012, Niben101Scf03729g00011, Niben101Scf03940g04005, Niben101Scf04487g01005, Niben101Scf07491g00003, Niben101Scf09550g01005, Niben101Scf13196g00010	NIBEN101SCF00750G04008, NIBEN101SCF01249G04006, NIBEN101SCF01879G01008, NIBEN101SCF02544G01012, NIBEN101SCF03729G00011, NIBEN101SCF03940G04005, NIBEN101SCF04487G01005, NIBEN101SCF07491G00003, NIBEN101SCF09550G01005, NIBEN101SCF13196G00010
GO:0051260	protein homooligomerization	25	8	3.09	0.0084	0.14	P	Niben101Scf00348g11002, Niben101Scf00774g01045, Niben101Scf01812g01009, Niben101Scf02289g07017, Niben101Scf04267g00003, Niben101Scf04988g02019, Niben101Scf11689g03003, Niben101Scf11991g01010	NIBEN101SCF00348G11002, NIBEN101SCF00774G01045, NIBEN101SCF01812G01009, NIBEN101SCF02289G07017, NIBEN101SCF04267G00003, NIBEN101SCF04988G02019, NIBEN101SCF11689G03003, NIBEN101SCF11991G01010
GO:0042542	response to hydrogen peroxide	46	12	5.69	0.0086	0.1429	P	Niben101Scf01412g00015, Niben101Scf01506g04006, Niben101Scf01777g02001, Niben101Scf01958g03008, Niben101Scf01964g08023, Niben101Scf02090g06012, Niben101Scf03706g00007, Niben101Scf07063g00001, Niben101Scf08526g04001, Niben101Scf09044g01012, Niben101Scf10842g00003, Niben101Scf24482g00010	NIBEN101SCF01412G00015, NIBEN101SCF01506G04006, NIBEN101SCF01777G02001, NIBEN101SCF01958G03008, NIBEN101SCF01964G08023, NIBEN101SCF02090G06012, NIBEN101SCF03706G00007, NIBEN101SCF07063G00001, NIBEN101SCF08526G04001, NIBEN101SCF09044G01012, NIBEN101SCF10842G00003, NIBEN101SCF24482G00010
GO:1901606	alpha-amino acid catabolic process	52	13	6.43	0.00929	0.1538	P	Niben101Scf00107g03016, Niben101Scf01025g02004, Niben101Scf01119g00007, Niben101Scf02063g04001, Niben101Scf02807g11007, Niben101Scf04090g02003, Niben101Scf05442g03015, Niben101Scf05617g00005, Niben101Scf06338g00001, Niben101Scf07304g02018, Niben101Scf09658g00026, Niben101Scf12881g00010, Niben101Scf15836g00013	NIBEN101SCF00107G03016, NIBEN101SCF01025G02004, NIBEN101SCF01119G00007, NIBEN101SCF02063G04001, NIBEN101SCF02807G11007, NIBEN101SCF04090G02003, NIBEN101SCF05442G03015, NIBEN101SCF05617G00005, NIBEN101SCF06338G00001, NIBEN101SCF07304G02018, NIBEN101SCF09658G00026, NIBEN101SCF12881G00010, NIBEN101SCF15836G00013
GO:0002833	positive regulation of response to biotic stimulus	16	6	1.98	0.00947	0.1562	P	Niben101Scf00428g09005, Niben101Scf01167g05010, Niben101Scf01752g06014, Niben101Scf02544g01012, Niben101Scf04400g01006, Niben101Scf09796g00002	NIBEN101SCF00428G09005, NIBEN101SCF01167G05010, NIBEN101SCF01752G06014, NIBEN101SCF02544G01012, NIBEN101SCF04400G01006, NIBEN101SCF09796G00002
GO:0005886	plasma membrane	1197	222	124.23	1.6e-19	1.096e-16	C	Niben101Ctg15035g00004, Niben101Scf00016g04006, Niben101Scf00031g02001, Niben101Scf00116g02008, Niben101Scf00154g09001, Niben101Scf00180g01013, Niben101Scf00225g00008, Niben101Scf00288g06020, Niben101Scf00308g01003, Niben101Scf00369g02005, Niben101Scf00439g06003, Niben101Scf00573g05005, Niben101Scf00635g04002, Niben101Scf00700g05004, Niben101Scf00712g08013, Niben101Scf00790g00004, Niben101Scf0079…	NIBEN101CTG15035G00004, NIBEN101SCF00016G04006, NIBEN101SCF00031G02001, NIBEN101SCF00116G02008, NIBEN101SCF00154G09001, NIBEN101SCF00180G01013, NIBEN101SCF00225G00008, NIBEN101SCF00288G06020, NIBEN101SCF00308G01003, NIBEN101SCF00369G02005, NIBEN101SCF00439G06003, NIBEN101SCF00573G05005, NIBEN101SCF00635G04002, NIBEN101SCF00700G05004, NIBEN101SCF00712G08013, NIBEN101SCF00790G00004, NIBEN101SCF0079…
GO:0071944	cell periphery	1633	266	169.47	1.4e-15	4.795e-13	C	Niben101Ctg15035g00004, Niben101Scf00016g04006, Niben101Scf00031g02001, Niben101Scf00108g00004, Niben101Scf00116g02008, Niben101Scf00154g09001, Niben101Scf00180g01013, Niben101Scf00225g00008, Niben101Scf00265g03001, Niben101Scf00288g06020, Niben101Scf00308g01003, Niben101Scf00369g02005, Niben101Scf00439g06003, Niben101Scf00446g06009, Niben101Scf00456g00003, Niben101Scf00482g00004, Niben101Scf0053…	NIBEN101CTG15035G00004, NIBEN101SCF00016G04006, NIBEN101SCF00031G02001, NIBEN101SCF00108G00004, NIBEN101SCF00116G02008, NIBEN101SCF00154G09001, NIBEN101SCF00180G01013, NIBEN101SCF00225G00008, NIBEN101SCF00265G03001, NIBEN101SCF00288G06020, NIBEN101SCF00308G01003, NIBEN101SCF00369G02005, NIBEN101SCF00439G06003, NIBEN101SCF00446G06009, NIBEN101SCF00456G00003, NIBEN101SCF00482G00004, NIBEN101SCF0053…
GO:0016020	membrane	5396	668	560	8.2e-11	1.872e-08	C	Niben101Ctg09679g00001, Niben101Ctg14845g00001, Niben101Ctg15035g00004, Niben101Ctg15582g00001, Niben101Scf00016g04006, Niben101Scf00023g00004, Niben101Scf00024g04006, Niben101Scf00031g02001, Niben101Scf00056g07001, Niben101Scf00057g00035, Niben101Scf00087g03023, Niben101Scf00087g04004, Niben101Scf00116g02008, Niben101Scf00126g03005, Niben101Scf00154g09001, Niben101Scf00163g04004, Niben101Scf0018…	NIBEN101CTG09679G00001, NIBEN101CTG14845G00001, NIBEN101CTG15035G00004, NIBEN101CTG15582G00001, NIBEN101SCF00016G04006, NIBEN101SCF00023G00004, NIBEN101SCF00024G04006, NIBEN101SCF00031G02001, NIBEN101SCF00056G07001, NIBEN101SCF00057G00035, NIBEN101SCF00087G03023, NIBEN101SCF00087G04004, NIBEN101SCF00116G02008, NIBEN101SCF00126G03005, NIBEN101SCF00154G09001, NIBEN101SCF00163G04004, NIBEN101SCF0018…
GO:0012505	endomembrane system	1086	154	112.71	2.2e-05	0.003768	C	Niben101Scf00031g02001, Niben101Scf00163g04004, Niben101Scf00176g09014, Niben101Scf00177g12003, Niben101Scf00180g01013, Niben101Scf00234g02013, Niben101Scf00349g06006, Niben101Scf00369g02005, Niben101Scf00383g03001, Niben101Scf00449g00004, Niben101Scf00543g03005, Niben101Scf00573g05005, Niben101Scf00712g02012, Niben101Scf00712g09036, Niben101Scf00750g04008, Niben101Scf00853g02012, Niben101Scf0085…	NIBEN101SCF00031G02001, NIBEN101SCF00163G04004, NIBEN101SCF00176G09014, NIBEN101SCF00177G12003, NIBEN101SCF00180G01013, NIBEN101SCF00234G02013, NIBEN101SCF00349G06006, NIBEN101SCF00369G02005, NIBEN101SCF00383G03001, NIBEN101SCF00449G00004, NIBEN101SCF00543G03005, NIBEN101SCF00573G05005, NIBEN101SCF00712G02012, NIBEN101SCF00712G09036, NIBEN101SCF00750G04008, NIBEN101SCF00853G02012, NIBEN101SCF0085…
GO:0005783	endoplasmic reticulum	494	78	51.27	9.5e-05	0.01142	C	Niben101Scf00163g04004, Niben101Scf00176g09014, Niben101Scf00369g02005, Niben101Scf00383g03001, Niben101Scf00449g00004, Niben101Scf00712g09036, Niben101Scf00750g04008, Niben101Scf00885g14013, Niben101Scf01025g13001, Niben101Scf01075g00019, Niben101Scf01430g02010, Niben101Scf01438g08004, Niben101Scf01623g14008, Niben101Scf01773g08011, Niben101Scf02004g00014, Niben101Scf02073g00005, Niben101Scf0207…	NIBEN101SCF00163G04004, NIBEN101SCF00176G09014, NIBEN101SCF00369G02005, NIBEN101SCF00383G03001, NIBEN101SCF00449G00004, NIBEN101SCF00712G09036, NIBEN101SCF00750G04008, NIBEN101SCF00885G14013, NIBEN101SCF01025G13001, NIBEN101SCF01075G00019, NIBEN101SCF01430G02010, NIBEN101SCF01438G08004, NIBEN101SCF01623G14008, NIBEN101SCF01773G08011, NIBEN101SCF02004G00014, NIBEN101SCF02073G00005, NIBEN101SCF0207…
GO:0005773	vacuole	511	80	53.03	0.0001	0.01142	C	Niben101Scf00160g10001, Niben101Scf00369g02005, Niben101Scf00369g08005, Niben101Scf00439g06003, Niben101Scf00790g00006, Niben101Scf00898g02014, Niben101Scf01143g09001, Niben101Scf01339g06013, Niben101Scf01445g00016, Niben101Scf01529g02004, Niben101Scf01634g00007, Niben101Scf01779g01001, Niben101Scf01859g07007, Niben101Scf01934g02004, Niben101Scf02077g05007, Niben101Scf02440g01039, Niben101Scf0246…	NIBEN101SCF00160G10001, NIBEN101SCF00369G02005, NIBEN101SCF00369G08005, NIBEN101SCF00439G06003, NIBEN101SCF00790G00006, NIBEN101SCF00898G02014, NIBEN101SCF01143G09001, NIBEN101SCF01339G06013, NIBEN101SCF01445G00016, NIBEN101SCF01529G02004, NIBEN101SCF01634G00007, NIBEN101SCF01779G01001, NIBEN101SCF01859G07007, NIBEN101SCF01934G02004, NIBEN101SCF02077G05007, NIBEN101SCF02440G01039, NIBEN101SCF0246…
GO:0031224	intrinsic component of membrane	1886	242	195.73	0.00012	0.01174	C	Niben101Ctg14845g00001, Niben101Ctg15582g00001, Niben101Scf00023g00004, Niben101Scf00024g04006, Niben101Scf00056g07001, Niben101Scf00116g02008, Niben101Scf00163g04004, Niben101Scf00180g01013, Niben101Scf00229g04004, Niben101Scf00239g07005, Niben101Scf00271g08009, Niben101Scf00279g06014, Niben101Scf00308g01003, Niben101Scf00312g00004, Niben101Scf00381g05004, Niben101Scf00381g06004, Niben101Scf0040…	NIBEN101CTG14845G00001, NIBEN101CTG15582G00001, NIBEN101SCF00023G00004, NIBEN101SCF00024G04006, NIBEN101SCF00056G07001, NIBEN101SCF00116G02008, NIBEN101SCF00163G04004, NIBEN101SCF00180G01013, NIBEN101SCF00229G04004, NIBEN101SCF00239G07005, NIBEN101SCF00271G08009, NIBEN101SCF00279G06014, NIBEN101SCF00308G01003, NIBEN101SCF00312G00004, NIBEN101SCF00381G05004, NIBEN101SCF00381G06004, NIBEN101SCF0040…
GO:0016021	integral component of membrane	1815	232	188.36	0.00022	0.01884	C	Niben101Ctg14845g00001, Niben101Ctg15582g00001, Niben101Scf00023g00004, Niben101Scf00024g04006, Niben101Scf00056g07001, Niben101Scf00116g02008, Niben101Scf00163g04004, Niben101Scf00180g01013, Niben101Scf00229g04004, Niben101Scf00239g07005, Niben101Scf00271g08009, Niben101Scf00279g06014, Niben101Scf00308g01003, Niben101Scf00312g00004, Niben101Scf00381g05004, Niben101Scf00381g06004, Niben101Scf0040…	NIBEN101CTG14845G00001, NIBEN101CTG15582G00001, NIBEN101SCF00023G00004, NIBEN101SCF00024G04006, NIBEN101SCF00056G07001, NIBEN101SCF00116G02008, NIBEN101SCF00163G04004, NIBEN101SCF00180G01013, NIBEN101SCF00229G04004, NIBEN101SCF00239G07005, NIBEN101SCF00271G08009, NIBEN101SCF00279G06014, NIBEN101SCF00308G01003, NIBEN101SCF00312G00004, NIBEN101SCF00381G05004, NIBEN101SCF00381G06004, NIBEN101SCF0040…
GO:0005777	peroxisome	143	29	14.84	0.0003	0.02055	C	Niben101Scf00088g00002, Niben101Scf00605g01013, Niben101Scf00622g00006, Niben101Scf00712g15023, Niben101Scf00797g18009, Niben101Scf01084g02006, Niben101Scf01998g08009, Niben101Scf02877g02002, Niben101Scf03085g06004, Niben101Scf03373g01001, Niben101Scf03510g03001, Niben101Scf03661g01001, Niben101Scf03854g02014, Niben101Scf03861g01002, Niben101Scf04387g01037, Niben101Scf05938g01018, Niben101Scf0628…	NIBEN101SCF00088G00002, NIBEN101SCF00605G01013, NIBEN101SCF00622G00006, NIBEN101SCF00712G15023, NIBEN101SCF00797G18009, NIBEN101SCF01084G02006, NIBEN101SCF01998G08009, NIBEN101SCF02877G02002, NIBEN101SCF03085G06004, NIBEN101SCF03373G01001, NIBEN101SCF03510G03001, NIBEN101SCF03661G01001, NIBEN101SCF03854G02014, NIBEN101SCF03861G01002, NIBEN101SCF04387G01037, NIBEN101SCF05938G01018, NIBEN101SCF0628…
GO:0042579	microbody	143	29	14.84	0.0003	0.02055	C	Niben101Scf00088g00002, Niben101Scf00605g01013, Niben101Scf00622g00006, Niben101Scf00712g15023, Niben101Scf00797g18009, Niben101Scf01084g02006, Niben101Scf01998g08009, Niben101Scf02877g02002, Niben101Scf03085g06004, Niben101Scf03373g01001, Niben101Scf03510g03001, Niben101Scf03661g01001, Niben101Scf03854g02014, Niben101Scf03861g01002, Niben101Scf04387g01037, Niben101Scf05938g01018, Niben101Scf0628…	NIBEN101SCF00088G00002, NIBEN101SCF00605G01013, NIBEN101SCF00622G00006, NIBEN101SCF00712G15023, NIBEN101SCF00797G18009, NIBEN101SCF01084G02006, NIBEN101SCF01998G08009, NIBEN101SCF02877G02002, NIBEN101SCF03085G06004, NIBEN101SCF03373G01001, NIBEN101SCF03510G03001, NIBEN101SCF03661G01001, NIBEN101SCF03854G02014, NIBEN101SCF03861G01002, NIBEN101SCF04387G01037, NIBEN101SCF05938G01018, NIBEN101SCF0628…
GO:0000145	exocyst	57	15	5.92	0.00053	0.033	C	Niben101Scf00288g06020, Niben101Scf00482g00004, Niben101Scf00757g00007, Niben101Scf01143g11007, Niben101Scf01826g01004, Niben101Scf02303g00022, Niben101Scf02639g03007, Niben101Scf03116g02003, Niben101Scf04608g05035, Niben101Scf04608g05036, Niben101Scf08230g00016, Niben101Scf09025g01006, Niben101Scf10015g09021, Niben101Scf13268g00004, Niben101Scf15972g02029	NIBEN101SCF00288G06020, NIBEN101SCF00482G00004, NIBEN101SCF00757G00007, NIBEN101SCF01143G11007, NIBEN101SCF01826G01004, NIBEN101SCF02303G00022, NIBEN101SCF02639G03007, NIBEN101SCF03116G02003, NIBEN101SCF04608G05035, NIBEN101SCF04608G05036, NIBEN101SCF08230G00016, NIBEN101SCF09025G01006, NIBEN101SCF10015G09021, NIBEN101SCF13268G00004, NIBEN101SCF15972G02029
GO:0031226	intrinsic component of plasma membrane	55	14	5.71	0.00115	0.06565	C	Niben101Scf00700g05004, Niben101Scf01365g05003, Niben101Scf01779g01001, Niben101Scf02510g05021, Niben101Scf03236g03026, Niben101Scf03338g00004, Niben101Scf03425g00005, Niben101Scf03438g06004, Niben101Scf07284g02003, Niben101Scf10688g01013, Niben101Scf10688g02001, Niben101Scf10840g01010, Niben101Scf11886g02001, Niben101Scf14536g00005	NIBEN101SCF00700G05004, NIBEN101SCF01365G05003, NIBEN101SCF01779G01001, NIBEN101SCF02510G05021, NIBEN101SCF03236G03026, NIBEN101SCF03338G00004, NIBEN101SCF03425G00005, NIBEN101SCF03438G06004, NIBEN101SCF07284G02003, NIBEN101SCF10688G01013, NIBEN101SCF10688G02001, NIBEN101SCF10840G01010, NIBEN101SCF11886G02001, NIBEN101SCF14536G00005
GO:0098588	bounding membrane of organelle	632	87	65.59	0.00341	0.1554	C	Niben101Scf00163g04004, Niben101Scf00439g06003, Niben101Scf00750g04008, Niben101Scf01084g02006, Niben101Scf01101g05008, Niben101Scf01143g09001, Niben101Scf01146g06011, Niben101Scf01339g06013, Niben101Scf01634g00007, Niben101Scf01859g07007, Niben101Scf01934g02004, Niben101Scf02090g06012, Niben101Scf02203g05002, Niben101Scf02494g10012, Niben101Scf02562g00023, Niben101Scf02663g00027, Niben101Scf0268…	NIBEN101SCF00163G04004, NIBEN101SCF00439G06003, NIBEN101SCF00750G04008, NIBEN101SCF01084G02006, NIBEN101SCF01101G05008, NIBEN101SCF01143G09001, NIBEN101SCF01146G06011, NIBEN101SCF01339G06013, NIBEN101SCF01634G00007, NIBEN101SCF01859G07007, NIBEN101SCF01934G02004, NIBEN101SCF02090G06012, NIBEN101SCF02203G05002, NIBEN101SCF02494G10012, NIBEN101SCF02562G00023, NIBEN101SCF02663G00027, NIBEN101SCF0268…
GO:0010008	endosome membrane	16	6	1.66	0.00395	0.1554	C	Niben101Scf01146g06011, Niben101Scf06376g05032, Niben101Scf08783g00010, Niben101Scf09527g01016, Niben101Scf10152g04002, Niben101Scf20077g00029	NIBEN101SCF01146G06011, NIBEN101SCF06376G05032, NIBEN101SCF08783G00010, NIBEN101SCF09527G01016, NIBEN101SCF10152G04002, NIBEN101SCF20077G00029
GO:0044440	endosomal part	16	6	1.66	0.00395	0.1554	C	Niben101Scf01146g06011, Niben101Scf06376g05032, Niben101Scf08783g00010, Niben101Scf09527g01016, Niben101Scf10152g04002, Niben101Scf20077g00029	NIBEN101SCF01146G06011, NIBEN101SCF06376G05032, NIBEN101SCF08783G00010, NIBEN101SCF09527G01016, NIBEN101SCF10152G04002, NIBEN101SCF20077G00029
GO:0005789	endoplasmic reticulum membrane	131	24	13.6	0.004	0.1554	C	Niben101Scf00163g04004, Niben101Scf00750g04008, Niben101Scf02090g06012, Niben101Scf02203g05002, Niben101Scf02562g00023, Niben101Scf02680g00003, Niben101Scf02812g03006, Niben101Scf03940g04005, Niben101Scf04170g01006, Niben101Scf05269g02001, Niben101Scf06028g00007, Niben101Scf06529g01004, Niben101Scf06769g02003, Niben101Scf07035g07011, Niben101Scf08526g04001, Niben101Scf09550g01005, Niben101Scf1051…	NIBEN101SCF00163G04004, NIBEN101SCF00750G04008, NIBEN101SCF02090G06012, NIBEN101SCF02203G05002, NIBEN101SCF02562G00023, NIBEN101SCF02680G00003, NIBEN101SCF02812G03006, NIBEN101SCF03940G04005, NIBEN101SCF04170G01006, NIBEN101SCF05269G02001, NIBEN101SCF06028G00007, NIBEN101SCF06529G01004, NIBEN101SCF06769G02003, NIBEN101SCF07035G07011, NIBEN101SCF08526G04001, NIBEN101SCF09550G01005, NIBEN101SCF1051…
GO:0044459	plasma membrane part	124	23	12.87	0.00408	0.1554	C	Niben101Scf00700g05004, Niben101Scf00790g00004, Niben101Scf01101g05008, Niben101Scf01365g05003, Niben101Scf01779g01001, Niben101Scf02510g05021, Niben101Scf03236g03026, Niben101Scf03338g00004, Niben101Scf03425g00005, Niben101Scf03438g06004, Niben101Scf04276g02014, Niben101Scf05412g01004, Niben101Scf06028g00007, Niben101Scf07284g02003, Niben101Scf07554g02009, Niben101Scf10688g01013, Niben101Scf1068…	NIBEN101SCF00700G05004, NIBEN101SCF00790G00004, NIBEN101SCF01101G05008, NIBEN101SCF01365G05003, NIBEN101SCF01779G01001, NIBEN101SCF02510G05021, NIBEN101SCF03236G03026, NIBEN101SCF03338G00004, NIBEN101SCF03425G00005, NIBEN101SCF03438G06004, NIBEN101SCF04276G02014, NIBEN101SCF05412G01004, NIBEN101SCF06028G00007, NIBEN101SCF07284G02003, NIBEN101SCF07554G02009, NIBEN101SCF10688G01013, NIBEN101SCF1068…
GO:0005674	transcription factor TFIIF complex	4	3	0.42	0.00412	0.1554	C	Niben101Scf04795g01009, Niben101Scf06686g01021, Niben101Scf08533g02007	NIBEN101SCF04795G01009, NIBEN101SCF06686G01021, NIBEN101SCF08533G02007
GO:0044432	endoplasmic reticulum part	139	25	14.43	0.00431	0.1554	C	Niben101Scf00163g04004, Niben101Scf00750g04008, Niben101Scf02090g06012, Niben101Scf02203g05002, Niben101Scf02562g00023, Niben101Scf02680g00003, Niben101Scf02812g03006, Niben101Scf03202g05005, Niben101Scf03940g04005, Niben101Scf04170g01006, Niben101Scf05269g02001, Niben101Scf06028g00007, Niben101Scf06529g01004, Niben101Scf06769g02003, Niben101Scf07035g07011, Niben101Scf08526g04001, Niben101Scf0955…	NIBEN101SCF00163G04004, NIBEN101SCF00750G04008, NIBEN101SCF02090G06012, NIBEN101SCF02203G05002, NIBEN101SCF02562G00023, NIBEN101SCF02680G00003, NIBEN101SCF02812G03006, NIBEN101SCF03202G05005, NIBEN101SCF03940G04005, NIBEN101SCF04170G01006, NIBEN101SCF05269G02001, NIBEN101SCF06028G00007, NIBEN101SCF06529G01004, NIBEN101SCF06769G02003, NIBEN101SCF07035G07011, NIBEN101SCF08526G04001, NIBEN101SCF0955…
GO:0042175	nuclear outer membrane-endoplasmic reticulum membrane network	134	24	13.91	0.00538	0.1843	C	Niben101Scf00163g04004, Niben101Scf00750g04008, Niben101Scf02090g06012, Niben101Scf02203g05002, Niben101Scf02562g00023, Niben101Scf02680g00003, Niben101Scf02812g03006, Niben101Scf03940g04005, Niben101Scf04170g01006, Niben101Scf05269g02001, Niben101Scf06028g00007, Niben101Scf06529g01004, Niben101Scf06769g02003, Niben101Scf07035g07011, Niben101Scf08526g04001, Niben101Scf09550g01005, Niben101Scf1051…	NIBEN101SCF00163G04004, NIBEN101SCF00750G04008, NIBEN101SCF02090G06012, NIBEN101SCF02203G05002, NIBEN101SCF02562G00023, NIBEN101SCF02680G00003, NIBEN101SCF02812G03006, NIBEN101SCF03940G04005, NIBEN101SCF04170G01006, NIBEN101SCF05269G02001, NIBEN101SCF06028G00007, NIBEN101SCF06529G01004, NIBEN101SCF06769G02003, NIBEN101SCF07035G07011, NIBEN101SCF08526G04001, NIBEN101SCF09550G01005, NIBEN101SCF1051…
GO:0005778	peroxisomal membrane	18	6	1.87	0.00764	0.2379	C	Niben101Scf01084g02006, Niben101Scf03373g01001, Niben101Scf03661g01001, Niben101Scf04387g01037, Niben101Scf06293g03005, Niben101Scf18348g01027	NIBEN101SCF01084G02006, NIBEN101SCF03373G01001, NIBEN101SCF03661G01001, NIBEN101SCF04387G01037, NIBEN101SCF06293G03005, NIBEN101SCF18348G01027
GO:0031903	microbody membrane	18	6	1.87	0.00764	0.2379	C	Niben101Scf01084g02006, Niben101Scf03373g01001, Niben101Scf03661g01001, Niben101Scf04387g01037, Niben101Scf06293g03005, Niben101Scf18348g01027	NIBEN101SCF01084G02006, NIBEN101SCF03373G01001, NIBEN101SCF03661G01001, NIBEN101SCF04387G01037, NIBEN101SCF06293G03005, NIBEN101SCF18348G01027
GO:0000325	plant-type vacuole	75	15	7.78	0.00927	0.2706	C	Niben101Scf00369g02005, Niben101Scf01143g09001, Niben101Scf01339g06013, Niben101Scf03018g05015, Niben101Scf03338g00004, Niben101Scf04623g02006, Niben101Scf04655g04031, Niben101Scf05301g05001, Niben101Scf05860g01019, Niben101Scf05883g02002, Niben101Scf06528g04016, Niben101Scf07019g02006, Niben101Scf07060g03008, Niben101Scf13254g00005, Niben101Scf38184g00005	NIBEN101SCF00369G02005, NIBEN101SCF01143G09001, NIBEN101SCF01339G06013, NIBEN101SCF03018G05015, NIBEN101SCF03338G00004, NIBEN101SCF04623G02006, NIBEN101SCF04655G04031, NIBEN101SCF05301G05001, NIBEN101SCF05860G01019, NIBEN101SCF05883G02002, NIBEN101SCF06528G04016, NIBEN101SCF07019G02006, NIBEN101SCF07060G03008, NIBEN101SCF13254G00005, NIBEN101SCF38184G00005
GO:0005887	integral component of plasma membrane	9	4	0.93	0.00948	0.2706	C	Niben101Scf01365g05003, Niben101Scf03338g00004, Niben101Scf03425g00005, Niben101Scf10840g01010	NIBEN101SCF01365G05003, NIBEN101SCF03338G00004, NIBEN101SCF03425G00005, NIBEN101SCF10840G01010
GO:0004672	protein kinase activity	1905	402	229.4	1e-30	1.161e-27	F	Niben101Ctg09156g00001, Niben101Scf00012g00010, Niben101Scf00012g00012, Niben101Scf00016g00006, Niben101Scf00016g04006, Niben101Scf00023g08011, Niben101Scf00074g01003, Niben101Scf00111g01018, Niben101Scf00128g02010, Niben101Scf00133g06001, Niben101Scf00149g10001, Niben101Scf00160g06027, Niben101Scf00176g07004, Niben101Scf00176g07005, Niben101Scf00213g01002, Niben101Scf00219g03008, Niben101Scf0022…	NIBEN101CTG09156G00001, NIBEN101SCF00012G00010, NIBEN101SCF00012G00012, NIBEN101SCF00016G00006, NIBEN101SCF00016G04006, NIBEN101SCF00023G08011, NIBEN101SCF00074G01003, NIBEN101SCF00111G01018, NIBEN101SCF00128G02010, NIBEN101SCF00133G06001, NIBEN101SCF00149G10001, NIBEN101SCF00160G06027, NIBEN101SCF00176G07004, NIBEN101SCF00176G07005, NIBEN101SCF00213G01002, NIBEN101SCF00219G03008, NIBEN101SCF0022…
GO:0016773	phosphotransferase activity, alcohol group as acceptor	2127	435	256.13	1e-30	1.161e-27	F	Niben101Ctg09156g00001, Niben101Scf00012g00010, Niben101Scf00012g00012, Niben101Scf00016g00006, Niben101Scf00016g04006, Niben101Scf00023g08011, Niben101Scf00074g01003, Niben101Scf00087g00006, Niben101Scf00111g01018, Niben101Scf00128g02010, Niben101Scf00133g06001, Niben101Scf00149g10001, Niben101Scf00155g04014, Niben101Scf00160g06027, Niben101Scf00163g23018, Niben101Scf00176g07004, Niben101Scf0017…	NIBEN101CTG09156G00001, NIBEN101SCF00012G00010, NIBEN101SCF00012G00012, NIBEN101SCF00016G00006, NIBEN101SCF00016G04006, NIBEN101SCF00023G08011, NIBEN101SCF00074G01003, NIBEN101SCF00087G00006, NIBEN101SCF00111G01018, NIBEN101SCF00128G02010, NIBEN101SCF00133G06001, NIBEN101SCF00149G10001, NIBEN101SCF00155G04014, NIBEN101SCF00160G06027, NIBEN101SCF00163G23018, NIBEN101SCF00176G07004, NIBEN101SCF0017…
GO:0016301	kinase activity	2236	446	269.26	3.7e-29	2.863e-26	F	Niben101Ctg09156g00001, Niben101Scf00012g00010, Niben101Scf00012g00012, Niben101Scf00016g00006, Niben101Scf00016g04006, Niben101Scf00023g08011, Niben101Scf00074g01003, Niben101Scf00087g00006, Niben101Scf00111g01018, Niben101Scf00128g02010, Niben101Scf00133g06001, Niben101Scf00149g10001, Niben101Scf00160g06027, Niben101Scf00163g23018, Niben101Scf00176g07004, Niben101Scf00176g07005, Niben101Scf0021…	NIBEN101CTG09156G00001, NIBEN101SCF00012G00010, NIBEN101SCF00012G00012, NIBEN101SCF00016G00006, NIBEN101SCF00016G04006, NIBEN101SCF00023G08011, NIBEN101SCF00074G01003, NIBEN101SCF00087G00006, NIBEN101SCF00111G01018, NIBEN101SCF00128G02010, NIBEN101SCF00133G06001, NIBEN101SCF00149G10001, NIBEN101SCF00160G06027, NIBEN101SCF00163G23018, NIBEN101SCF00176G07004, NIBEN101SCF00176G07005, NIBEN101SCF0021…
GO:0043167	ion binding	8799	1297	1059.58	1.1e-20	6.383e-18	F	Niben101Ctg06121g00002, Niben101Ctg06307g00001, Niben101Ctg07683g00002, Niben101Ctg08590g00001, Niben101Ctg09156g00001, Niben101Ctg12891g00001, Niben101Ctg13347g00002, Niben101Ctg13733g00003, Niben101Ctg14566g00003, Niben101Ctg15555g00001, Niben101Ctg16134g00004, Niben101Scf00012g00010, Niben101Scf00012g00012, Niben101Scf00016g00006, Niben101Scf00016g04006, Niben101Scf00022g09004, Niben101Scf0002…	NIBEN101CTG06121G00002, NIBEN101CTG06307G00001, NIBEN101CTG07683G00002, NIBEN101CTG08590G00001, NIBEN101CTG09156G00001, NIBEN101CTG12891G00001, NIBEN101CTG13347G00002, NIBEN101CTG13733G00003, NIBEN101CTG14566G00003, NIBEN101CTG15555G00001, NIBEN101CTG16134G00004, NIBEN101SCF00012G00010, NIBEN101SCF00012G00012, NIBEN101SCF00016G00006, NIBEN101SCF00016G04006, NIBEN101SCF00022G09004, NIBEN101SCF0002…
GO:0016772	transferase activity, transferring phosphorus-containing groups	2607	468	313.94	1.6e-20	7.427e-18	F	Niben101Ctg09156g00001, Niben101Scf00012g00010, Niben101Scf00012g00012, Niben101Scf00016g00006, Niben101Scf00016g04006, Niben101Scf00023g08011, Niben101Scf00074g01003, Niben101Scf00087g00006, Niben101Scf00111g01018, Niben101Scf00128g02010, Niben101Scf00133g06001, Niben101Scf00144g03009, Niben101Scf00149g10001, Niben101Scf00155g04014, Niben101Scf00160g06027, Niben101Scf00163g23018, Niben101Scf0017…	NIBEN101CTG09156G00001, NIBEN101SCF00012G00010, NIBEN101SCF00012G00012, NIBEN101SCF00016G00006, NIBEN101SCF00016G04006, NIBEN101SCF00023G08011, NIBEN101SCF00074G01003, NIBEN101SCF00087G00006, NIBEN101SCF00111G01018, NIBEN101SCF00128G02010, NIBEN101SCF00133G06001, NIBEN101SCF00144G03009, NIBEN101SCF00149G10001, NIBEN101SCF00155G04014, NIBEN101SCF00160G06027, NIBEN101SCF00163G23018, NIBEN101SCF0017…
GO:0043565	sequence-specific DNA binding	588	144	70.81	2.8e-17	1.083e-14	F	Niben101Ctg14444g00003, Niben101Ctg16115g00003, Niben101Scf00073g04002, Niben101Scf00077g08013, Niben101Scf00090g02002, Niben101Scf00107g00007, Niben101Scf00280g02002, Niben101Scf00332g08008, Niben101Scf00397g01009, Niben101Scf00425g03034, Niben101Scf00428g09005, Niben101Scf00447g03001, Niben101Scf00481g03002, Niben101Scf00503g08009, Niben101Scf00520g06006, Niben101Scf00596g01005, Niben101Scf0063…	NIBEN101CTG14444G00003, NIBEN101CTG16115G00003, NIBEN101SCF00073G04002, NIBEN101SCF00077G08013, NIBEN101SCF00090G02002, NIBEN101SCF00107G00007, NIBEN101SCF00280G02002, NIBEN101SCF00332G08008, NIBEN101SCF00397G01009, NIBEN101SCF00425G03034, NIBEN101SCF00428G09005, NIBEN101SCF00447G03001, NIBEN101SCF00481G03002, NIBEN101SCF00503G08009, NIBEN101SCF00520G06006, NIBEN101SCF00596G01005, NIBEN101SCF0063…
GO:0003700	transcription factor activity, sequence-specific DNA binding	959	204	115.48	1.4e-16	4.352e-14	F	Niben101Ctg14444g00003, Niben101Ctg15010g00002, Niben101Ctg16115g00003, Niben101Scf00073g04002, Niben101Scf00077g08013, Niben101Scf00090g02002, Niben101Scf00107g00007, Niben101Scf00113g03002, Niben101Scf00163g22002, Niben101Scf00163g22004, Niben101Scf00262g04006, Niben101Scf00280g02002, Niben101Scf00282g02006, Niben101Scf00308g01003, Niben101Scf00332g08008, Niben101Scf00397g01009, Niben101Scf0042…	NIBEN101CTG14444G00003, NIBEN101CTG15010G00002, NIBEN101CTG16115G00003, NIBEN101SCF00073G04002, NIBEN101SCF00077G08013, NIBEN101SCF00090G02002, NIBEN101SCF00107G00007, NIBEN101SCF00113G03002, NIBEN101SCF00163G22002, NIBEN101SCF00163G22004, NIBEN101SCF00262G04006, NIBEN101SCF00280G02002, NIBEN101SCF00282G02006, NIBEN101SCF00308G01003, NIBEN101SCF00332G08008, NIBEN101SCF00397G01009, NIBEN101SCF0042…
GO:0001071	nucleic acid binding transcription factor activity	960	204	115.6	1.5e-16	4.352e-14	F	Niben101Ctg14444g00003, Niben101Ctg15010g00002, Niben101Ctg16115g00003, Niben101Scf00073g04002, Niben101Scf00077g08013, Niben101Scf00090g02002, Niben101Scf00107g00007, Niben101Scf00113g03002, Niben101Scf00163g22002, Niben101Scf00163g22004, Niben101Scf00262g04006, Niben101Scf00280g02002, Niben101Scf00282g02006, Niben101Scf00308g01003, Niben101Scf00332g08008, Niben101Scf00397g01009, Niben101Scf0042…	NIBEN101CTG14444G00003, NIBEN101CTG15010G00002, NIBEN101CTG16115G00003, NIBEN101SCF00073G04002, NIBEN101SCF00077G08013, NIBEN101SCF00090G02002, NIBEN101SCF00107G00007, NIBEN101SCF00113G03002, NIBEN101SCF00163G22002, NIBEN101SCF00163G22004, NIBEN101SCF00262G04006, NIBEN101SCF00280G02002, NIBEN101SCF00282G02006, NIBEN101SCF00308G01003, NIBEN101SCF00332G08008, NIBEN101SCF00397G01009, NIBEN101SCF0042…
GO:0032559	adenyl ribonucleotide binding	3738	605	450.13	4.4e-16	1.135e-13	F	Niben101Ctg06307g00001, Niben101Ctg09156g00001, Niben101Scf00012g00010, Niben101Scf00012g00012, Niben101Scf00016g00006, Niben101Scf00016g04006, Niben101Scf00023g00004, Niben101Scf00023g08011, Niben101Scf00074g01003, Niben101Scf00087g00006, Niben101Scf00111g01018, Niben101Scf00128g02010, Niben101Scf00128g04006, Niben101Scf00133g06001, Niben101Scf00138g03003, Niben101Scf00149g10001, Niben101Scf0016…	NIBEN101CTG06307G00001, NIBEN101CTG09156G00001, NIBEN101SCF00012G00010, NIBEN101SCF00012G00012, NIBEN101SCF00016G00006, NIBEN101SCF00016G04006, NIBEN101SCF00023G00004, NIBEN101SCF00023G08011, NIBEN101SCF00074G01003, NIBEN101SCF00087G00006, NIBEN101SCF00111G01018, NIBEN101SCF00128G02010, NIBEN101SCF00128G04006, NIBEN101SCF00133G06001, NIBEN101SCF00138G03003, NIBEN101SCF00149G10001, NIBEN101SCF0016…
GO:0030554	adenyl nucleotide binding	3745	605	450.97	6.5e-16	1.509e-13	F	Niben101Ctg06307g00001, Niben101Ctg09156g00001, Niben101Scf00012g00010, Niben101Scf00012g00012, Niben101Scf00016g00006, Niben101Scf00016g04006, Niben101Scf00023g00004, Niben101Scf00023g08011, Niben101Scf00074g01003, Niben101Scf00087g00006, Niben101Scf00111g01018, Niben101Scf00128g02010, Niben101Scf00128g04006, Niben101Scf00133g06001, Niben101Scf00138g03003, Niben101Scf00149g10001, Niben101Scf0016…	NIBEN101CTG06307G00001, NIBEN101CTG09156G00001, NIBEN101SCF00012G00010, NIBEN101SCF00012G00012, NIBEN101SCF00016G00006, NIBEN101SCF00016G04006, NIBEN101SCF00023G00004, NIBEN101SCF00023G08011, NIBEN101SCF00074G01003, NIBEN101SCF00087G00006, NIBEN101SCF00111G01018, NIBEN101SCF00128G02010, NIBEN101SCF00128G04006, NIBEN101SCF00133G06001, NIBEN101SCF00138G03003, NIBEN101SCF00149G10001, NIBEN101SCF0016…
GO:0043168	anion binding	4883	752	588.01	6.7e-15	1.414e-12	F	Niben101Ctg06307g00001, Niben101Ctg09156g00001, Niben101Ctg12891g00001, Niben101Ctg13733g00003, Niben101Ctg15555g00001, Niben101Scf00012g00010, Niben101Scf00012g00012, Niben101Scf00016g00006, Niben101Scf00016g04006, Niben101Scf00023g00004, Niben101Scf00023g08011, Niben101Scf00046g05014, Niben101Scf00074g01003, Niben101Scf00087g00006, Niben101Scf00100g00020, Niben101Scf00111g01018, Niben101Scf0012…	NIBEN101CTG06307G00001, NIBEN101CTG09156G00001, NIBEN101CTG12891G00001, NIBEN101CTG13733G00003, NIBEN101CTG15555G00001, NIBEN101SCF00012G00010, NIBEN101SCF00012G00012, NIBEN101SCF00016G00006, NIBEN101SCF00016G04006, NIBEN101SCF00023G00004, NIBEN101SCF00023G08011, NIBEN101SCF00046G05014, NIBEN101SCF00074G01003, NIBEN101SCF00087G00006, NIBEN101SCF00100G00020, NIBEN101SCF00111G01018, NIBEN101SCF0012…
GO:0016740	transferase activity	4810	735	579.22	8.9e-14	1.721e-11	F	Niben101Ctg09156g00001, Niben101Ctg13008g00002, Niben101Ctg14008g00002, Niben101Ctg15041g00004, Niben101Scf00012g00010, Niben101Scf00012g00012, Niben101Scf00016g00006, Niben101Scf00016g04006, Niben101Scf00023g08011, Niben101Scf00073g03006, Niben101Scf00074g01003, Niben101Scf00087g00006, Niben101Scf00087g04004, Niben101Scf00111g01018, Niben101Scf00128g02010, Niben101Scf00133g06001, Niben101Scf0014…	NIBEN101CTG09156G00001, NIBEN101CTG13008G00002, NIBEN101CTG14008G00002, NIBEN101CTG15041G00004, NIBEN101SCF00012G00010, NIBEN101SCF00012G00012, NIBEN101SCF00016G00006, NIBEN101SCF00016G04006, NIBEN101SCF00023G08011, NIBEN101SCF00073G03006, NIBEN101SCF00074G01003, NIBEN101SCF00087G00006, NIBEN101SCF00087G04004, NIBEN101SCF00111G01018, NIBEN101SCF00128G02010, NIBEN101SCF00133G06001, NIBEN101SCF0014…
GO:0005524	ATP binding	3554	566	427.97	1.1e-13	1.964e-11	F	Niben101Ctg06307g00001, Niben101Ctg09156g00001, Niben101Scf00012g00010, Niben101Scf00012g00012, Niben101Scf00016g00006, Niben101Scf00016g04006, Niben101Scf00023g00004, Niben101Scf00023g08011, Niben101Scf00074g01003, Niben101Scf00087g00006, Niben101Scf00111g01018, Niben101Scf00128g02010, Niben101Scf00128g04006, Niben101Scf00133g06001, Niben101Scf00138g03003, Niben101Scf00149g10001, Niben101Scf0016…	NIBEN101CTG06307G00001, NIBEN101CTG09156G00001, NIBEN101SCF00012G00010, NIBEN101SCF00012G00012, NIBEN101SCF00016G00006, NIBEN101SCF00016G04006, NIBEN101SCF00023G00004, NIBEN101SCF00023G08011, NIBEN101SCF00074G01003, NIBEN101SCF00087G00006, NIBEN101SCF00111G01018, NIBEN101SCF00128G02010, NIBEN101SCF00128G04006, NIBEN101SCF00133G06001, NIBEN101SCF00138G03003, NIBEN101SCF00149G10001, NIBEN101SCF0016…
GO:0004674	protein serine/threonine kinase activity	242	72	29.14	1.2e-13	1.989e-11	F	Niben101Scf00012g00012, Niben101Scf00016g04006, Niben101Scf00023g08011, Niben101Scf00213g01002, Niben101Scf00228g04005, Niben101Scf00350g05006, Niben101Scf00383g04011, Niben101Scf01037g04009, Niben101Scf01154g18011, Niben101Scf01209g02009, Niben101Scf01232g00010, Niben101Scf01249g04006, Niben101Scf01283g02011, Niben101Scf01685g03001, Niben101Scf01984g00024, Niben101Scf02050g00011, Niben101Scf0214…	NIBEN101SCF00012G00012, NIBEN101SCF00016G04006, NIBEN101SCF00023G08011, NIBEN101SCF00213G01002, NIBEN101SCF00228G04005, NIBEN101SCF00350G05006, NIBEN101SCF00383G04011, NIBEN101SCF01037G04009, NIBEN101SCF01154G18011, NIBEN101SCF01209G02009, NIBEN101SCF01232G00010, NIBEN101SCF01249G04006, NIBEN101SCF01283G02011, NIBEN101SCF01685G03001, NIBEN101SCF01984G00024, NIBEN101SCF02050G00011, NIBEN101SCF0214…
GO:0032553	ribonucleotide binding	4295	664	517.21	2.2e-13	3.191e-11	F	Niben101Ctg06307g00001, Niben101Ctg09156g00001, Niben101Ctg12891g00001, Niben101Scf00012g00010, Niben101Scf00012g00012, Niben101Scf00016g00006, Niben101Scf00016g04006, Niben101Scf00023g00004, Niben101Scf00023g08011, Niben101Scf00046g05014, Niben101Scf00074g01003, Niben101Scf00087g00006, Niben101Scf00111g01018, Niben101Scf00128g02010, Niben101Scf00128g04006, Niben101Scf00133g06001, Niben101Scf0013…	NIBEN101CTG06307G00001, NIBEN101CTG09156G00001, NIBEN101CTG12891G00001, NIBEN101SCF00012G00010, NIBEN101SCF00012G00012, NIBEN101SCF00016G00006, NIBEN101SCF00016G04006, NIBEN101SCF00023G00004, NIBEN101SCF00023G08011, NIBEN101SCF00046G05014, NIBEN101SCF00074G01003, NIBEN101SCF00087G00006, NIBEN101SCF00111G01018, NIBEN101SCF00128G02010, NIBEN101SCF00128G04006, NIBEN101SCF00133G06001, NIBEN101SCF0013…
GO:0097367	carbohydrate derivative binding	4333	669	521.78	2.2e-13	3.191e-11	F	Niben101Ctg06307g00001, Niben101Ctg09156g00001, Niben101Ctg12891g00001, Niben101Scf00012g00010, Niben101Scf00012g00012, Niben101Scf00016g00006, Niben101Scf00016g04006, Niben101Scf00023g00004, Niben101Scf00023g08011, Niben101Scf00046g05014, Niben101Scf00074g01003, Niben101Scf00087g00006, Niben101Scf00111g01018, Niben101Scf00128g02010, Niben101Scf00128g04006, Niben101Scf00133g06001, Niben101Scf0013…	NIBEN101CTG06307G00001, NIBEN101CTG09156G00001, NIBEN101CTG12891G00001, NIBEN101SCF00012G00010, NIBEN101SCF00012G00012, NIBEN101SCF00016G00006, NIBEN101SCF00016G04006, NIBEN101SCF00023G00004, NIBEN101SCF00023G08011, NIBEN101SCF00046G05014, NIBEN101SCF00074G01003, NIBEN101SCF00087G00006, NIBEN101SCF00111G01018, NIBEN101SCF00128G02010, NIBEN101SCF00128G04006, NIBEN101SCF00133G06001, NIBEN101SCF0013…
GO:0005516	calmodulin binding	87	35	10.48	2.4e-11	3.095e-09	F	Niben101Ctg06807g00002, Niben101Scf00362g00004, Niben101Scf00428g09005, Niben101Scf00643g01010, Niben101Scf00700g05004, Niben101Scf00991g06001, Niben101Scf01376g04027, Niben101Scf01463g07007, Niben101Scf01463g07027, Niben101Scf01463g08011, Niben101Scf01998g03009, Niben101Scf02160g01003, Niben101Scf02160g01004, Niben101Scf02268g06007, Niben101Scf02290g00004, Niben101Scf02413g03018, Niben101Scf0300…	NIBEN101CTG06807G00002, NIBEN101SCF00362G00004, NIBEN101SCF00428G09005, NIBEN101SCF00643G01010, NIBEN101SCF00700G05004, NIBEN101SCF00991G06001, NIBEN101SCF01376G04027, NIBEN101SCF01463G07007, NIBEN101SCF01463G07027, NIBEN101SCF01463G08011, NIBEN101SCF01998G03009, NIBEN101SCF02160G01003, NIBEN101SCF02160G01004, NIBEN101SCF02268G06007, NIBEN101SCF02290G00004, NIBEN101SCF02413G03018, NIBEN101SCF0300…
GO:0017076	purine nucleotide binding	4241	643	510.7	2.4e-11	3.095e-09	F	Niben101Ctg06307g00001, Niben101Ctg09156g00001, Niben101Scf00012g00010, Niben101Scf00012g00012, Niben101Scf00016g00006, Niben101Scf00016g04006, Niben101Scf00023g00004, Niben101Scf00023g08011, Niben101Scf00046g05014, Niben101Scf00074g01003, Niben101Scf00087g00006, Niben101Scf00111g01018, Niben101Scf00128g02010, Niben101Scf00128g04006, Niben101Scf00133g06001, Niben101Scf00138g03003, Niben101Scf0014…	NIBEN101CTG06307G00001, NIBEN101CTG09156G00001, NIBEN101SCF00012G00010, NIBEN101SCF00012G00012, NIBEN101SCF00016G00006, NIBEN101SCF00016G04006, NIBEN101SCF00023G00004, NIBEN101SCF00023G08011, NIBEN101SCF00046G05014, NIBEN101SCF00074G01003, NIBEN101SCF00087G00006, NIBEN101SCF00111G01018, NIBEN101SCF00128G02010, NIBEN101SCF00128G04006, NIBEN101SCF00133G06001, NIBEN101SCF00138G03003, NIBEN101SCF0014…
GO:0001883	purine nucleoside binding	4229	641	509.26	2.8e-11	3.095e-09	F	Niben101Ctg06307g00001, Niben101Ctg09156g00001, Niben101Scf00012g00010, Niben101Scf00012g00012, Niben101Scf00016g00006, Niben101Scf00016g04006, Niben101Scf00023g00004, Niben101Scf00023g08011, Niben101Scf00046g05014, Niben101Scf00074g01003, Niben101Scf00087g00006, Niben101Scf00111g01018, Niben101Scf00128g02010, Niben101Scf00128g04006, Niben101Scf00133g06001, Niben101Scf00138g03003, Niben101Scf0014…	NIBEN101CTG06307G00001, NIBEN101CTG09156G00001, NIBEN101SCF00012G00010, NIBEN101SCF00012G00012, NIBEN101SCF00016G00006, NIBEN101SCF00016G04006, NIBEN101SCF00023G00004, NIBEN101SCF00023G08011, NIBEN101SCF00046G05014, NIBEN101SCF00074G01003, NIBEN101SCF00087G00006, NIBEN101SCF00111G01018, NIBEN101SCF00128G02010, NIBEN101SCF00128G04006, NIBEN101SCF00133G06001, NIBEN101SCF00138G03003, NIBEN101SCF0014…
GO:0032550	purine ribonucleoside binding	4229	641	509.26	2.8e-11	3.095e-09	F	Niben101Ctg06307g00001, Niben101Ctg09156g00001, Niben101Scf00012g00010, Niben101Scf00012g00012, Niben101Scf00016g00006, Niben101Scf00016g04006, Niben101Scf00023g00004, Niben101Scf00023g08011, Niben101Scf00046g05014, Niben101Scf00074g01003, Niben101Scf00087g00006, Niben101Scf00111g01018, Niben101Scf00128g02010, Niben101Scf00128g04006, Niben101Scf00133g06001, Niben101Scf00138g03003, Niben101Scf0014…	NIBEN101CTG06307G00001, NIBEN101CTG09156G00001, NIBEN101SCF00012G00010, NIBEN101SCF00012G00012, NIBEN101SCF00016G00006, NIBEN101SCF00016G04006, NIBEN101SCF00023G00004, NIBEN101SCF00023G08011, NIBEN101SCF00046G05014, NIBEN101SCF00074G01003, NIBEN101SCF00087G00006, NIBEN101SCF00111G01018, NIBEN101SCF00128G02010, NIBEN101SCF00128G04006, NIBEN101SCF00133G06001, NIBEN101SCF00138G03003, NIBEN101SCF0014…
GO:0032555	purine ribonucleotide binding	4229	641	509.26	2.8e-11	3.095e-09	F	Niben101Ctg06307g00001, Niben101Ctg09156g00001, Niben101Scf00012g00010, Niben101Scf00012g00012, Niben101Scf00016g00006, Niben101Scf00016g04006, Niben101Scf00023g00004, Niben101Scf00023g08011, Niben101Scf00046g05014, Niben101Scf00074g01003, Niben101Scf00087g00006, Niben101Scf00111g01018, Niben101Scf00128g02010, Niben101Scf00128g04006, Niben101Scf00133g06001, Niben101Scf00138g03003, Niben101Scf0014…	NIBEN101CTG06307G00001, NIBEN101CTG09156G00001, NIBEN101SCF00012G00010, NIBEN101SCF00012G00012, NIBEN101SCF00016G00006, NIBEN101SCF00016G04006, NIBEN101SCF00023G00004, NIBEN101SCF00023G08011, NIBEN101SCF00046G05014, NIBEN101SCF00074G01003, NIBEN101SCF00087G00006, NIBEN101SCF00111G01018, NIBEN101SCF00128G02010, NIBEN101SCF00128G04006, NIBEN101SCF00133G06001, NIBEN101SCF00138G03003, NIBEN101SCF0014…
GO:0032549	ribonucleoside binding	4239	641	510.46	4.2e-11	4.431e-09	F	Niben101Ctg06307g00001, Niben101Ctg09156g00001, Niben101Scf00012g00010, Niben101Scf00012g00012, Niben101Scf00016g00006, Niben101Scf00016g04006, Niben101Scf00023g00004, Niben101Scf00023g08011, Niben101Scf00046g05014, Niben101Scf00074g01003, Niben101Scf00087g00006, Niben101Scf00111g01018, Niben101Scf00128g02010, Niben101Scf00128g04006, Niben101Scf00133g06001, Niben101Scf00138g03003, Niben101Scf0014…	NIBEN101CTG06307G00001, NIBEN101CTG09156G00001, NIBEN101SCF00012G00010, NIBEN101SCF00012G00012, NIBEN101SCF00016G00006, NIBEN101SCF00016G04006, NIBEN101SCF00023G00004, NIBEN101SCF00023G08011, NIBEN101SCF00046G05014, NIBEN101SCF00074G01003, NIBEN101SCF00087G00006, NIBEN101SCF00111G01018, NIBEN101SCF00128G02010, NIBEN101SCF00128G04006, NIBEN101SCF00133G06001, NIBEN101SCF00138G03003, NIBEN101SCF0014…
GO:0001882	nucleoside binding	4242	641	510.82	4.8e-11	4.844e-09	F	Niben101Ctg06307g00001, Niben101Ctg09156g00001, Niben101Scf00012g00010, Niben101Scf00012g00012, Niben101Scf00016g00006, Niben101Scf00016g04006, Niben101Scf00023g00004, Niben101Scf00023g08011, Niben101Scf00046g05014, Niben101Scf00074g01003, Niben101Scf00087g00006, Niben101Scf00111g01018, Niben101Scf00128g02010, Niben101Scf00128g04006, Niben101Scf00133g06001, Niben101Scf00138g03003, Niben101Scf0014…	NIBEN101CTG06307G00001, NIBEN101CTG09156G00001, NIBEN101SCF00012G00010, NIBEN101SCF00012G00012, NIBEN101SCF00016G00006, NIBEN101SCF00016G04006, NIBEN101SCF00023G00004, NIBEN101SCF00023G08011, NIBEN101SCF00046G05014, NIBEN101SCF00074G01003, NIBEN101SCF00087G00006, NIBEN101SCF00111G01018, NIBEN101SCF00128G02010, NIBEN101SCF00128G04006, NIBEN101SCF00133G06001, NIBEN101SCF00138G03003, NIBEN101SCF0014…
GO:0035639	purine ribonucleoside triphosphate binding	4045	602	487.1	2.7e-09	2.611e-07	F	Niben101Ctg06307g00001, Niben101Ctg09156g00001, Niben101Scf00012g00010, Niben101Scf00012g00012, Niben101Scf00016g00006, Niben101Scf00016g04006, Niben101Scf00023g00004, Niben101Scf00023g08011, Niben101Scf00046g05014, Niben101Scf00074g01003, Niben101Scf00087g00006, Niben101Scf00111g01018, Niben101Scf00128g02010, Niben101Scf00128g04006, Niben101Scf00133g06001, Niben101Scf00138g03003, Niben101Scf0014…	NIBEN101CTG06307G00001, NIBEN101CTG09156G00001, NIBEN101SCF00012G00010, NIBEN101SCF00012G00012, NIBEN101SCF00016G00006, NIBEN101SCF00016G04006, NIBEN101SCF00023G00004, NIBEN101SCF00023G08011, NIBEN101SCF00046G05014, NIBEN101SCF00074G01003, NIBEN101SCF00087G00006, NIBEN101SCF00111G01018, NIBEN101SCF00128G02010, NIBEN101SCF00128G04006, NIBEN101SCF00133G06001, NIBEN101SCF00138G03003, NIBEN101SCF0014…
GO:0005488	binding	18837	2407	2268.36	1.8e-08	1.671e-06	F	Niben101Ctg06121g00002, Niben101Ctg06307g00001, Niben101Ctg06807g00002, Niben101Ctg07683g00002, Niben101Ctg08590g00001, Niben101Ctg09156g00001, Niben101Ctg10282g00001, Niben101Ctg12683g00001, Niben101Ctg12891g00001, Niben101Ctg13347g00002, Niben101Ctg13733g00003, Niben101Ctg14444g00003, Niben101Ctg14566g00003, Niben101Ctg15010g00002, Niben101Ctg15314g00004, Niben101Ctg15555g00001, Niben101Ctg1580…	NIBEN101CTG06121G00002, NIBEN101CTG06307G00001, NIBEN101CTG06807G00002, NIBEN101CTG07683G00002, NIBEN101CTG08590G00001, NIBEN101CTG09156G00001, NIBEN101CTG10282G00001, NIBEN101CTG12683G00001, NIBEN101CTG12891G00001, NIBEN101CTG13347G00002, NIBEN101CTG13733G00003, NIBEN101CTG14444G00003, NIBEN101CTG14566G00003, NIBEN101CTG15010G00002, NIBEN101CTG15314G00004, NIBEN101CTG15555G00001, NIBEN101CTG1580…
GO:0036094	small molecule binding	5440	762	655.09	5.7e-07	5.088e-05	F	Niben101Ctg06307g00001, Niben101Ctg09156g00001, Niben101Ctg12891g00001, Niben101Scf00012g00010, Niben101Scf00012g00012, Niben101Scf00016g00006, Niben101Scf00016g04006, Niben101Scf00022g09004, Niben101Scf00023g00004, Niben101Scf00023g08011, Niben101Scf00024g04006, Niben101Scf00025g00005, Niben101Scf00046g05014, Niben101Scf00074g01003, Niben101Scf00087g00006, Niben101Scf00100g00020, Niben101Scf0011…	NIBEN101CTG06307G00001, NIBEN101CTG09156G00001, NIBEN101CTG12891G00001, NIBEN101SCF00012G00010, NIBEN101SCF00012G00012, NIBEN101SCF00016G00006, NIBEN101SCF00016G04006, NIBEN101SCF00022G09004, NIBEN101SCF00023G00004, NIBEN101SCF00023G08011, NIBEN101SCF00024G04006, NIBEN101SCF00025G00005, NIBEN101SCF00046G05014, NIBEN101SCF00074G01003, NIBEN101SCF00087G00006, NIBEN101SCF00100G00020, NIBEN101SCF0011…
GO:0004871	signal transducer activity	153	40	18.42	1.4e-06	0.0001201	F	Niben101Scf00372g05021, Niben101Scf00383g04011, Niben101Scf00747g12032, Niben101Scf00750g04008, Niben101Scf00870g00001, Niben101Scf01037g04009, Niben101Scf01167g05010, Niben101Scf01212g02011, Niben101Scf01380g03018, Niben101Scf01430g02010, Niben101Scf01537g03011, Niben101Scf02171g00008, Niben101Scf02537g15006, Niben101Scf03911g05013, Niben101Scf03940g04005, Niben101Scf04011g10012, Niben101Scf0431…	NIBEN101SCF00372G05021, NIBEN101SCF00383G04011, NIBEN101SCF00747G12032, NIBEN101SCF00750G04008, NIBEN101SCF00870G00001, NIBEN101SCF01037G04009, NIBEN101SCF01167G05010, NIBEN101SCF01212G02011, NIBEN101SCF01380G03018, NIBEN101SCF01430G02010, NIBEN101SCF01537G03011, NIBEN101SCF02171G00008, NIBEN101SCF02537G15006, NIBEN101SCF03911G05013, NIBEN101SCF03940G04005, NIBEN101SCF04011G10012, NIBEN101SCF0431…
GO:0000166	nucleotide binding	5308	741	639.19	1.5e-06	0.0001201	F	Niben101Ctg06307g00001, Niben101Ctg09156g00001, Niben101Ctg12891g00001, Niben101Scf00012g00010, Niben101Scf00012g00012, Niben101Scf00016g00006, Niben101Scf00016g04006, Niben101Scf00022g09004, Niben101Scf00023g00004, Niben101Scf00023g08011, Niben101Scf00024g04006, Niben101Scf00025g00005, Niben101Scf00046g05014, Niben101Scf00074g01003, Niben101Scf00087g00006, Niben101Scf00111g01018, Niben101Scf0012…	NIBEN101CTG06307G00001, NIBEN101CTG09156G00001, NIBEN101CTG12891G00001, NIBEN101SCF00012G00010, NIBEN101SCF00012G00012, NIBEN101SCF00016G00006, NIBEN101SCF00016G04006, NIBEN101SCF00022G09004, NIBEN101SCF00023G00004, NIBEN101SCF00023G08011, NIBEN101SCF00024G04006, NIBEN101SCF00025G00005, NIBEN101SCF00046G05014, NIBEN101SCF00074G01003, NIBEN101SCF00087G00006, NIBEN101SCF00111G01018, NIBEN101SCF0012…
GO:1901265	nucleoside phosphate binding	5308	741	639.19	1.5e-06	0.0001201	F	Niben101Ctg06307g00001, Niben101Ctg09156g00001, Niben101Ctg12891g00001, Niben101Scf00012g00010, Niben101Scf00012g00012, Niben101Scf00016g00006, Niben101Scf00016g04006, Niben101Scf00022g09004, Niben101Scf00023g00004, Niben101Scf00023g08011, Niben101Scf00024g04006, Niben101Scf00025g00005, Niben101Scf00046g05014, Niben101Scf00074g01003, Niben101Scf00087g00006, Niben101Scf00111g01018, Niben101Scf0012…	NIBEN101CTG06307G00001, NIBEN101CTG09156G00001, NIBEN101CTG12891G00001, NIBEN101SCF00012G00010, NIBEN101SCF00012G00012, NIBEN101SCF00016G00006, NIBEN101SCF00016G04006, NIBEN101SCF00022G09004, NIBEN101SCF00023G00004, NIBEN101SCF00023G08011, NIBEN101SCF00024G04006, NIBEN101SCF00025G00005, NIBEN101SCF00046G05014, NIBEN101SCF00074G01003, NIBEN101SCF00087G00006, NIBEN101SCF00111G01018, NIBEN101SCF0012…
GO:0043169	cation binding	4267	607	513.83	1.7e-06	0.0001273	F	Niben101Ctg06121g00002, Niben101Ctg07683g00002, Niben101Ctg08590g00001, Niben101Ctg13347g00002, Niben101Ctg14566g00003, Niben101Ctg16134g00004, Niben101Scf00016g04006, Niben101Scf00022g09004, Niben101Scf00024g04006, Niben101Scf00035g01012, Niben101Scf00039g01010, Niben101Scf00046g03002, Niben101Scf00046g05006, Niben101Scf00052g04001, Niben101Scf00058g03014, Niben101Scf00063g14001, Niben101Scf0006…	NIBEN101CTG06121G00002, NIBEN101CTG07683G00002, NIBEN101CTG08590G00001, NIBEN101CTG13347G00002, NIBEN101CTG14566G00003, NIBEN101CTG16134G00004, NIBEN101SCF00016G04006, NIBEN101SCF00022G09004, NIBEN101SCF00024G04006, NIBEN101SCF00035G01012, NIBEN101SCF00039G01010, NIBEN101SCF00046G03002, NIBEN101SCF00046G05006, NIBEN101SCF00052G04001, NIBEN101SCF00058G03014, NIBEN101SCF00063G14001, NIBEN101SCF0006…
GO:0010181	FMN binding	67	23	8.07	1.7e-06	0.0001273	F	Niben101Ctg12891g00001, Niben101Scf00360g00006, Niben101Scf00408g02001, Niben101Scf00560g10001, Niben101Scf00622g00006, Niben101Scf00779g06009, Niben101Scf01438g08004, Niben101Scf01517g05010, Niben101Scf01615g01009, Niben101Scf02235g04027, Niben101Scf02440g00006, Niben101Scf02772g07004, Niben101Scf02969g01008, Niben101Scf03403g01025, Niben101Scf04174g00006, Niben101Scf04422g17008, Niben101Scf0479…	NIBEN101CTG12891G00001, NIBEN101SCF00360G00006, NIBEN101SCF00408G02001, NIBEN101SCF00560G10001, NIBEN101SCF00622G00006, NIBEN101SCF00779G06009, NIBEN101SCF01438G08004, NIBEN101SCF01517G05010, NIBEN101SCF01615G01009, NIBEN101SCF02235G04027, NIBEN101SCF02440G00006, NIBEN101SCF02772G07004, NIBEN101SCF02969G01008, NIBEN101SCF03403G01025, NIBEN101SCF04174G00006, NIBEN101SCF04422G17008, NIBEN101SCF0479…
GO:0005509	calcium ion binding	453	88	54.55	3.7e-06	0.0002684	F	Niben101Scf00016g04006, Niben101Scf00035g01012, Niben101Scf00069g15020, Niben101Scf00109g07005, Niben101Scf00135g00027, Niben101Scf00149g10001, Niben101Scf00149g10020, Niben101Scf00234g02013, Niben101Scf00539g05012, Niben101Scf00578g05007, Niben101Scf00675g03010, Niben101Scf00700g05004, Niben101Scf00711g02008, Niben101Scf00800g02008, Niben101Scf01006g02011, Niben101Scf01191g06012, Niben101Scf0133…	NIBEN101SCF00016G04006, NIBEN101SCF00035G01012, NIBEN101SCF00069G15020, NIBEN101SCF00109G07005, NIBEN101SCF00135G00027, NIBEN101SCF00149G10001, NIBEN101SCF00149G10020, NIBEN101SCF00234G02013, NIBEN101SCF00539G05012, NIBEN101SCF00578G05007, NIBEN101SCF00675G03010, NIBEN101SCF00700G05004, NIBEN101SCF00711G02008, NIBEN101SCF00800G02008, NIBEN101SCF01006G02011, NIBEN101SCF01191G06012, NIBEN101SCF0133…
GO:0060089	molecular transducer activity	159	40	19.15	3.9e-06	0.0002743	F	Niben101Scf00372g05021, Niben101Scf00383g04011, Niben101Scf00747g12032, Niben101Scf00750g04008, Niben101Scf00870g00001, Niben101Scf01037g04009, Niben101Scf01167g05010, Niben101Scf01212g02011, Niben101Scf01380g03018, Niben101Scf01430g02010, Niben101Scf01537g03011, Niben101Scf02171g00008, Niben101Scf02537g15006, Niben101Scf03911g05013, Niben101Scf03940g04005, Niben101Scf04011g10012, Niben101Scf0431…	NIBEN101SCF00372G05021, NIBEN101SCF00383G04011, NIBEN101SCF00747G12032, NIBEN101SCF00750G04008, NIBEN101SCF00870G00001, NIBEN101SCF01037G04009, NIBEN101SCF01167G05010, NIBEN101SCF01212G02011, NIBEN101SCF01380G03018, NIBEN101SCF01430G02010, NIBEN101SCF01537G03011, NIBEN101SCF02171G00008, NIBEN101SCF02537G15006, NIBEN101SCF03911G05013, NIBEN101SCF03940G04005, NIBEN101SCF04011G10012, NIBEN101SCF0431…
GO:0003824	catalytic activity	12937	1674	1557.88	9.8e-06	0.0006631	F	Niben101Ctg06307g00001, Niben101Ctg07204g00002, Niben101Ctg07683g00002, Niben101Ctg08590g00001, Niben101Ctg09156g00001, Niben101Ctg12891g00001, Niben101Ctg13008g00002, Niben101Ctg13347g00002, Niben101Ctg13733g00003, Niben101Ctg13736g00004, Niben101Ctg14008g00002, Niben101Ctg14566g00003, Niben101Ctg14845g00001, Niben101Ctg15041g00004, Niben101Ctg15999g00004, Niben101Ctg16034g00002, Niben101Ctg1630…	NIBEN101CTG06307G00001, NIBEN101CTG07204G00002, NIBEN101CTG07683G00002, NIBEN101CTG08590G00001, NIBEN101CTG09156G00001, NIBEN101CTG12891G00001, NIBEN101CTG13008G00002, NIBEN101CTG13347G00002, NIBEN101CTG13733G00003, NIBEN101CTG13736G00004, NIBEN101CTG14008G00002, NIBEN101CTG14566G00003, NIBEN101CTG14845G00001, NIBEN101CTG15041G00004, NIBEN101CTG15999G00004, NIBEN101CTG16034G00002, NIBEN101CTG1630…
GO:0019787	ubiquitin-like protein transferase activity	248	54	29.86	1e-05	0.0006631	F	Niben101Scf00073g03006, Niben101Scf00177g04006, Niben101Scf00305g01013, Niben101Scf00388g00001, Niben101Scf00419g11019, Niben101Scf00444g01002, Niben101Scf00501g02005, Niben101Scf00611g09004, Niben101Scf00712g08013, Niben101Scf00742g01033, Niben101Scf01283g00012, Niben101Scf01392g01001, Niben101Scf01773g08011, Niben101Scf01958g03008, Niben101Scf02307g01004, Niben101Scf02752g10009, Niben101Scf0275…	NIBEN101SCF00073G03006, NIBEN101SCF00177G04006, NIBEN101SCF00305G01013, NIBEN101SCF00388G00001, NIBEN101SCF00419G11019, NIBEN101SCF00444G01002, NIBEN101SCF00501G02005, NIBEN101SCF00611G09004, NIBEN101SCF00712G08013, NIBEN101SCF00742G01033, NIBEN101SCF01283G00012, NIBEN101SCF01392G01001, NIBEN101SCF01773G08011, NIBEN101SCF01958G03008, NIBEN101SCF02307G01004, NIBEN101SCF02752G10009, NIBEN101SCF0275…
GO:0004842	ubiquitin-protein transferase activity	243	53	29.26	1.2e-05	0.0007737	F	Niben101Scf00073g03006, Niben101Scf00177g04006, Niben101Scf00305g01013, Niben101Scf00388g00001, Niben101Scf00419g11019, Niben101Scf00444g01002, Niben101Scf00501g02005, Niben101Scf00611g09004, Niben101Scf00712g08013, Niben101Scf00742g01033, Niben101Scf01283g00012, Niben101Scf01392g01001, Niben101Scf01773g08011, Niben101Scf01958g03008, Niben101Scf02307g01004, Niben101Scf02752g10009, Niben101Scf0275…	NIBEN101SCF00073G03006, NIBEN101SCF00177G04006, NIBEN101SCF00305G01013, NIBEN101SCF00388G00001, NIBEN101SCF00419G11019, NIBEN101SCF00444G01002, NIBEN101SCF00501G02005, NIBEN101SCF00611G09004, NIBEN101SCF00712G08013, NIBEN101SCF00742G01033, NIBEN101SCF01283G00012, NIBEN101SCF01392G01001, NIBEN101SCF01773G08011, NIBEN101SCF01958G03008, NIBEN101SCF02307G01004, NIBEN101SCF02752G10009, NIBEN101SCF0275…
GO:0038023	signaling receptor activity	87	25	10.48	2.2e-05	0.00138	F	Niben101Scf00747g12032, Niben101Scf00750g04008, Niben101Scf00870g00001, Niben101Scf01037g04009, Niben101Scf01167g05010, Niben101Scf01212g02011, Niben101Scf01430g02010, Niben101Scf01537g03011, Niben101Scf02537g15006, Niben101Scf03911g05013, Niben101Scf03940g04005, Niben101Scf04011g10012, Niben101Scf04316g09007, Niben101Scf04322g00001, Niben101Scf06221g00006, Niben101Scf06499g00001, Niben101Scf0701…	NIBEN101SCF00747G12032, NIBEN101SCF00750G04008, NIBEN101SCF00870G00001, NIBEN101SCF01037G04009, NIBEN101SCF01167G05010, NIBEN101SCF01212G02011, NIBEN101SCF01430G02010, NIBEN101SCF01537G03011, NIBEN101SCF02537G15006, NIBEN101SCF03911G05013, NIBEN101SCF03940G04005, NIBEN101SCF04011G10012, NIBEN101SCF04316G09007, NIBEN101SCF04322G00001, NIBEN101SCF06221G00006, NIBEN101SCF06499G00001, NIBEN101SCF0701…
GO:0046872	metal ion binding	4166	578	501.67	5.8e-05	0.003543	F	Niben101Ctg06121g00002, Niben101Ctg07683g00002, Niben101Ctg08590g00001, Niben101Ctg13347g00002, Niben101Ctg14566g00003, Niben101Ctg16134g00004, Niben101Scf00016g04006, Niben101Scf00022g09004, Niben101Scf00024g04006, Niben101Scf00035g01012, Niben101Scf00039g01010, Niben101Scf00046g03002, Niben101Scf00046g05006, Niben101Scf00052g04001, Niben101Scf00058g03014, Niben101Scf00063g14001, Niben101Scf0006…	NIBEN101CTG06121G00002, NIBEN101CTG07683G00002, NIBEN101CTG08590G00001, NIBEN101CTG13347G00002, NIBEN101CTG14566G00003, NIBEN101CTG16134G00004, NIBEN101SCF00016G04006, NIBEN101SCF00022G09004, NIBEN101SCF00024G04006, NIBEN101SCF00035G01012, NIBEN101SCF00039G01010, NIBEN101SCF00046G03002, NIBEN101SCF00046G05006, NIBEN101SCF00052G04001, NIBEN101SCF00058G03014, NIBEN101SCF00063G14001, NIBEN101SCF0006…
GO:0004012	phospholipid-translocating ATPase activity	21	10	2.53	6.3e-05	0.003749	F	Niben101Scf00312g00004, Niben101Scf00465g02013, Niben101Scf02167g00009, Niben101Scf02831g03005, Niben101Scf04191g04019, Niben101Scf05422g00018, Niben101Scf07969g01026, Niben101Scf08127g12002, Niben101Scf09170g02002, Niben101Scf21069g00002	NIBEN101SCF00312G00004, NIBEN101SCF00465G02013, NIBEN101SCF02167G00009, NIBEN101SCF02831G03005, NIBEN101SCF04191G04019, NIBEN101SCF05422G00018, NIBEN101SCF07969G01026, NIBEN101SCF08127G12002, NIBEN101SCF09170G02002, NIBEN101SCF21069G00002
GO:0004872	receptor activity	93	25	11.2	7.6e-05	0.00441	F	Niben101Scf00747g12032, Niben101Scf00750g04008, Niben101Scf00870g00001, Niben101Scf01037g04009, Niben101Scf01167g05010, Niben101Scf01212g02011, Niben101Scf01430g02010, Niben101Scf01537g03011, Niben101Scf02537g15006, Niben101Scf03911g05013, Niben101Scf03940g04005, Niben101Scf04011g10012, Niben101Scf04316g09007, Niben101Scf04322g00001, Niben101Scf06221g00006, Niben101Scf06499g00001, Niben101Scf0701…	NIBEN101SCF00747G12032, NIBEN101SCF00750G04008, NIBEN101SCF00870G00001, NIBEN101SCF01037G04009, NIBEN101SCF01167G05010, NIBEN101SCF01212G02011, NIBEN101SCF01430G02010, NIBEN101SCF01537G03011, NIBEN101SCF02537G15006, NIBEN101SCF03911G05013, NIBEN101SCF03940G04005, NIBEN101SCF04011G10012, NIBEN101SCF04316G09007, NIBEN101SCF04322G00001, NIBEN101SCF06221G00006, NIBEN101SCF06499G00001, NIBEN101SCF0701…
GO:0005548	phospholipid transporter activity	22	10	2.65	0.0001	0.005661	F	Niben101Scf00312g00004, Niben101Scf00465g02013, Niben101Scf02167g00009, Niben101Scf02831g03005, Niben101Scf04191g04019, Niben101Scf05422g00018, Niben101Scf07969g01026, Niben101Scf08127g12002, Niben101Scf09170g02002, Niben101Scf21069g00002	NIBEN101SCF00312G00004, NIBEN101SCF00465G02013, NIBEN101SCF02167G00009, NIBEN101SCF02831G03005, NIBEN101SCF04191G04019, NIBEN101SCF05422G00018, NIBEN101SCF07969G01026, NIBEN101SCF08127G12002, NIBEN101SCF09170G02002, NIBEN101SCF21069G00002
GO:0051740	ethylene binding	6	5	0.72	0.00014	0.007385	F	Niben101Scf00750g04008, Niben101Scf01430g02010, Niben101Scf03940g04005, Niben101Scf09550g01005, Niben101Scf11767g02019	NIBEN101SCF00750G04008, NIBEN101SCF01430G02010, NIBEN101SCF03940G04005, NIBEN101SCF09550G01005, NIBEN101SCF11767G02019
GO:0072328	alkene binding	6	5	0.72	0.00014	0.007385	F	Niben101Scf00750g04008, Niben101Scf01430g02010, Niben101Scf03940g04005, Niben101Scf09550g01005, Niben101Scf11767g02019	NIBEN101SCF00750G04008, NIBEN101SCF01430G02010, NIBEN101SCF03940G04005, NIBEN101SCF09550G01005, NIBEN101SCF11767G02019
GO:0005319	lipid transporter activity	40	14	4.82	0.00014	0.007385	F	Niben101Scf00312g00004, Niben101Scf00465g02013, Niben101Scf01862g00003, Niben101Scf02167g00009, Niben101Scf02831g03005, Niben101Scf03954g02011, Niben101Scf04191g04019, Niben101Scf05422g00018, Niben101Scf07969g01026, Niben101Scf08127g12002, Niben101Scf09170g02002, Niben101Scf14805g03004, Niben101Scf18544g00001, Niben101Scf21069g00002	NIBEN101SCF00312G00004, NIBEN101SCF00465G02013, NIBEN101SCF01862G00003, NIBEN101SCF02167G00009, NIBEN101SCF02831G03005, NIBEN101SCF03954G02011, NIBEN101SCF04191G04019, NIBEN101SCF05422G00018, NIBEN101SCF07969G01026, NIBEN101SCF08127G12002, NIBEN101SCF09170G02002, NIBEN101SCF14805G03004, NIBEN101SCF18544G00001, NIBEN101SCF21069G00002
GO:0022838	substrate-specific channel activity	126	30	15.17	0.00017	0.008768	F	Niben101Scf00087g03023, Niben101Scf00276g02010, Niben101Scf00530g09006, Niben101Scf00687g04016, Niben101Scf00747g12032, Niben101Scf00870g00001, Niben101Scf01062g08014, Niben101Scf01212g02011, Niben101Scf01240g12007, Niben101Scf01249g04001, Niben101Scf01495g01013, Niben101Scf01670g05004, Niben101Scf02108g00007, Niben101Scf02284g00009, Niben101Scf02290g00004, Niben101Scf03298g02003, Niben101Scf0374…	NIBEN101SCF00087G03023, NIBEN101SCF00276G02010, NIBEN101SCF00530G09006, NIBEN101SCF00687G04016, NIBEN101SCF00747G12032, NIBEN101SCF00870G00001, NIBEN101SCF01062G08014, NIBEN101SCF01212G02011, NIBEN101SCF01240G12007, NIBEN101SCF01249G04001, NIBEN101SCF01495G01013, NIBEN101SCF01670G05004, NIBEN101SCF02108G00007, NIBEN101SCF02284G00009, NIBEN101SCF02290G00004, NIBEN101SCF03298G02003, NIBEN101SCF0374…
GO:0015267	channel activity	127	30	15.29	0.0002	0.009877	F	Niben101Scf00087g03023, Niben101Scf00276g02010, Niben101Scf00530g09006, Niben101Scf00687g04016, Niben101Scf00747g12032, Niben101Scf00870g00001, Niben101Scf01062g08014, Niben101Scf01212g02011, Niben101Scf01240g12007, Niben101Scf01249g04001, Niben101Scf01495g01013, Niben101Scf01670g05004, Niben101Scf02108g00007, Niben101Scf02284g00009, Niben101Scf02290g00004, Niben101Scf03298g02003, Niben101Scf0374…	NIBEN101SCF00087G03023, NIBEN101SCF00276G02010, NIBEN101SCF00530G09006, NIBEN101SCF00687G04016, NIBEN101SCF00747G12032, NIBEN101SCF00870G00001, NIBEN101SCF01062G08014, NIBEN101SCF01212G02011, NIBEN101SCF01240G12007, NIBEN101SCF01249G04001, NIBEN101SCF01495G01013, NIBEN101SCF01670G05004, NIBEN101SCF02108G00007, NIBEN101SCF02284G00009, NIBEN101SCF02290G00004, NIBEN101SCF03298G02003, NIBEN101SCF0374…
GO:0022803	passive transmembrane transporter activity	127	30	15.29	0.0002	0.009877	F	Niben101Scf00087g03023, Niben101Scf00276g02010, Niben101Scf00530g09006, Niben101Scf00687g04016, Niben101Scf00747g12032, Niben101Scf00870g00001, Niben101Scf01062g08014, Niben101Scf01212g02011, Niben101Scf01240g12007, Niben101Scf01249g04001, Niben101Scf01495g01013, Niben101Scf01670g05004, Niben101Scf02108g00007, Niben101Scf02284g00009, Niben101Scf02290g00004, Niben101Scf03298g02003, Niben101Scf0374…	NIBEN101SCF00087G03023, NIBEN101SCF00276G02010, NIBEN101SCF00530G09006, NIBEN101SCF00687G04016, NIBEN101SCF00747G12032, NIBEN101SCF00870G00001, NIBEN101SCF01062G08014, NIBEN101SCF01212G02011, NIBEN101SCF01240G12007, NIBEN101SCF01249G04001, NIBEN101SCF01495G01013, NIBEN101SCF01670G05004, NIBEN101SCF02108G00007, NIBEN101SCF02284G00009, NIBEN101SCF02290G00004, NIBEN101SCF03298G02003, NIBEN101SCF0374…
GO:0003958	NADPH-hemoprotein reductase activity	4	4	0.48	0.00021	0.01015	F	Niben101Scf01438g08004, Niben101Scf02772g07004, Niben101Scf03403g01025, Niben101Scf09372g01008	NIBEN101SCF01438G08004, NIBEN101SCF02772G07004, NIBEN101SCF03403G01025, NIBEN101SCF09372G01008
GO:1901682	sulfur compound transmembrane transporter activity	28	11	3.37	0.00023	0.01068	F	Niben101Scf00279g06014, Niben101Scf00960g15004, Niben101Scf01870g00003, Niben101Scf01870g03002, Niben101Scf02030g01005, Niben101Scf02052g00010, Niben101Scf02829g04008, Niben101Scf05044g02012, Niben101Scf07395g00029, Niben101Scf07699g00007, Niben101Scf16098g00019	NIBEN101SCF00279G06014, NIBEN101SCF00960G15004, NIBEN101SCF01870G00003, NIBEN101SCF01870G03002, NIBEN101SCF02030G01005, NIBEN101SCF02052G00010, NIBEN101SCF02829G04008, NIBEN101SCF05044G02012, NIBEN101SCF07395G00029, NIBEN101SCF07699G00007, NIBEN101SCF16098G00019
GO:0008061	chitin binding	16	8	1.93	0.00023	0.01068	F	Niben101Scf01015g01002, Niben101Scf01037g04009, Niben101Scf01189g00001, Niben101Scf02171g00007, Niben101Scf03200g01014, Niben101Scf03949g00023, Niben101Scf07013g00006, Niben101Scf07491g00003	NIBEN101SCF01015G01002, NIBEN101SCF01037G04009, NIBEN101SCF01189G00001, NIBEN101SCF02171G00007, NIBEN101SCF03200G01014, NIBEN101SCF03949G00023, NIBEN101SCF07013G00006, NIBEN101SCF07491G00003
GO:0043531	ADP binding	184	39	22.16	0.00029	0.0132	F	Niben101Scf00650g02002, Niben101Scf01013g08008, Niben101Scf01013g08009, Niben101Scf01145g00004, Niben101Scf01145g00020, Niben101Scf01494g09005, Niben101Scf01984g00023, Niben101Scf02118g00018, Niben101Scf02211g02009, Niben101Scf02211g02010, Niben101Scf02248g00001, Niben101Scf02422g02015, Niben101Scf02518g01003, Niben101Scf02553g02001, Niben101Scf03048g01040, Niben101Scf03069g01016, Niben101Scf0306…	NIBEN101SCF00650G02002, NIBEN101SCF01013G08008, NIBEN101SCF01013G08009, NIBEN101SCF01145G00004, NIBEN101SCF01145G00020, NIBEN101SCF01494G09005, NIBEN101SCF01984G00023, NIBEN101SCF02118G00018, NIBEN101SCF02211G02009, NIBEN101SCF02211G02010, NIBEN101SCF02248G00001, NIBEN101SCF02422G02015, NIBEN101SCF02518G01003, NIBEN101SCF02553G02001, NIBEN101SCF03048G01040, NIBEN101SCF03069G01016, NIBEN101SCF0306…
GO:0008270	zinc ion binding	1796	263	216.27	0.00036	0.01607	F	Niben101Ctg16134g00004, Niben101Scf00039g01010, Niben101Scf00046g03002, Niben101Scf00046g05006, Niben101Scf00058g03014, Niben101Scf00063g14001, Niben101Scf00099g00003, Niben101Scf00149g00007, Niben101Scf00154g05017, Niben101Scf00168g10031, Niben101Scf00189g06007, Niben101Scf00240g01002, Niben101Scf00245g05005, Niben101Scf00272g08006, Niben101Scf00288g11016, Niben101Scf00293g07013, Niben101Scf0031…	NIBEN101CTG16134G00004, NIBEN101SCF00039G01010, NIBEN101SCF00046G03002, NIBEN101SCF00046G05006, NIBEN101SCF00058G03014, NIBEN101SCF00063G14001, NIBEN101SCF00099G00003, NIBEN101SCF00149G00007, NIBEN101SCF00154G05017, NIBEN101SCF00168G10031, NIBEN101SCF00189G06007, NIBEN101SCF00240G01002, NIBEN101SCF00245G05005, NIBEN101SCF00272G08006, NIBEN101SCF00288G11016, NIBEN101SCF00293G07013, NIBEN101SCF0031…
GO:0008271	secondary active sulfate transmembrane transporter activity	17	8	2.05	0.00039	0.01708	F	Niben101Scf00279g06014, Niben101Scf00960g15004, Niben101Scf01870g00003, Niben101Scf01870g03002, Niben101Scf02052g00010, Niben101Scf02829g04008, Niben101Scf05044g02012, Niben101Scf16098g00019	NIBEN101SCF00279G06014, NIBEN101SCF00960G15004, NIBEN101SCF01870G00003, NIBEN101SCF01870G03002, NIBEN101SCF02052G00010, NIBEN101SCF02829G04008, NIBEN101SCF05044G02012, NIBEN101SCF16098G00019
GO:0044212	transcription regulatory region DNA binding	97	24	11.68	0.00041	0.01762	F	Niben101Ctg14444g00003, Niben101Scf00047g03012, Niben101Scf00447g03001, Niben101Scf00635g04005, Niben101Scf00742g01033, Niben101Scf00823g01006, Niben101Scf01297g04006, Niben101Scf01777g02001, Niben101Scf02221g01001, Niben101Scf02407g02002, Niben101Scf02516g01004, Niben101Scf03009g03002, Niben101Scf03169g04009, Niben101Scf03188g06001, Niben101Scf03613g00013, Niben101Scf03779g06005, Niben101Scf0412…	NIBEN101CTG14444G00003, NIBEN101SCF00047G03012, NIBEN101SCF00447G03001, NIBEN101SCF00635G04005, NIBEN101SCF00742G01033, NIBEN101SCF00823G01006, NIBEN101SCF01297G04006, NIBEN101SCF01777G02001, NIBEN101SCF02221G01001, NIBEN101SCF02407G02002, NIBEN101SCF02516G01004, NIBEN101SCF03009G03002, NIBEN101SCF03169G04009, NIBEN101SCF03188G06001, NIBEN101SCF03613G00013, NIBEN101SCF03779G06005, NIBEN101SCF0412…
GO:0005216	ion channel activity	115	27	13.85	0.00046	0.01907	F	Niben101Scf00087g03023, Niben101Scf00276g02010, Niben101Scf00530g09006, Niben101Scf00687g04016, Niben101Scf00747g12032, Niben101Scf00870g00001, Niben101Scf01062g08014, Niben101Scf01212g02011, Niben101Scf01240g12007, Niben101Scf01249g04001, Niben101Scf01670g05004, Niben101Scf02108g00007, Niben101Scf02284g00009, Niben101Scf02290g00004, Niben101Scf03298g02003, Niben101Scf03747g04004, Niben101Scf0395…	NIBEN101SCF00087G03023, NIBEN101SCF00276G02010, NIBEN101SCF00530G09006, NIBEN101SCF00687G04016, NIBEN101SCF00747G12032, NIBEN101SCF00870G00001, NIBEN101SCF01062G08014, NIBEN101SCF01212G02011, NIBEN101SCF01240G12007, NIBEN101SCF01249G04001, NIBEN101SCF01670G05004, NIBEN101SCF02108G00007, NIBEN101SCF02284G00009, NIBEN101SCF02290G00004, NIBEN101SCF03298G02003, NIBEN101SCF03747G04004, NIBEN101SCF0395…
GO:0043492	ATPase activity, coupled to movement of substances	188	39	22.64	0.00046	0.01907	F	Niben101Scf00023g00004, Niben101Scf00312g00004, Niben101Scf00465g02013, Niben101Scf00687g05007, Niben101Scf00991g06001, Niben101Scf01143g09001, Niben101Scf01402g00003, Niben101Scf01402g00004, Niben101Scf01739g06006, Niben101Scf01817g02003, Niben101Scf01936g05001, Niben101Scf02167g00009, Niben101Scf02240g03015, Niben101Scf02282g01016, Niben101Scf02831g03005, Niben101Scf02896g00004, Niben101Scf0337…	NIBEN101SCF00023G00004, NIBEN101SCF00312G00004, NIBEN101SCF00465G02013, NIBEN101SCF00687G05007, NIBEN101SCF00991G06001, NIBEN101SCF01143G09001, NIBEN101SCF01402G00003, NIBEN101SCF01402G00004, NIBEN101SCF01739G06006, NIBEN101SCF01817G02003, NIBEN101SCF01936G05001, NIBEN101SCF02167G00009, NIBEN101SCF02240G03015, NIBEN101SCF02282G01016, NIBEN101SCF02831G03005, NIBEN101SCF02896G00004, NIBEN101SCF0337…
GO:0015116	sulfate transmembrane transporter activity	26	10	3.13	0.00054	0.02199	F	Niben101Scf00279g06014, Niben101Scf00960g15004, Niben101Scf01870g00003, Niben101Scf01870g03002, Niben101Scf02030g01005, Niben101Scf02052g00010, Niben101Scf02829g04008, Niben101Scf05044g02012, Niben101Scf07699g00007, Niben101Scf16098g00019	NIBEN101SCF00279G06014, NIBEN101SCF00960G15004, NIBEN101SCF01870G00003, NIBEN101SCF01870G03002, NIBEN101SCF02030G01005, NIBEN101SCF02052G00010, NIBEN101SCF02829G04008, NIBEN101SCF05044G02012, NIBEN101SCF07699G00007, NIBEN101SCF16098G00019
GO:0000975	regulatory region DNA binding	100	24	12.04	0.00066	0.02596	F	Niben101Ctg14444g00003, Niben101Scf00047g03012, Niben101Scf00447g03001, Niben101Scf00635g04005, Niben101Scf00742g01033, Niben101Scf00823g01006, Niben101Scf01297g04006, Niben101Scf01777g02001, Niben101Scf02221g01001, Niben101Scf02407g02002, Niben101Scf02516g01004, Niben101Scf03009g03002, Niben101Scf03169g04009, Niben101Scf03188g06001, Niben101Scf03613g00013, Niben101Scf03779g06005, Niben101Scf0412…	NIBEN101CTG14444G00003, NIBEN101SCF00047G03012, NIBEN101SCF00447G03001, NIBEN101SCF00635G04005, NIBEN101SCF00742G01033, NIBEN101SCF00823G01006, NIBEN101SCF01297G04006, NIBEN101SCF01777G02001, NIBEN101SCF02221G01001, NIBEN101SCF02407G02002, NIBEN101SCF02516G01004, NIBEN101SCF03009G03002, NIBEN101SCF03169G04009, NIBEN101SCF03188G06001, NIBEN101SCF03613G00013, NIBEN101SCF03779G06005, NIBEN101SCF0412…
GO:0001067	regulatory region nucleic acid binding	100	24	12.04	0.00066	0.02596	F	Niben101Ctg14444g00003, Niben101Scf00047g03012, Niben101Scf00447g03001, Niben101Scf00635g04005, Niben101Scf00742g01033, Niben101Scf00823g01006, Niben101Scf01297g04006, Niben101Scf01777g02001, Niben101Scf02221g01001, Niben101Scf02407g02002, Niben101Scf02516g01004, Niben101Scf03009g03002, Niben101Scf03169g04009, Niben101Scf03188g06001, Niben101Scf03613g00013, Niben101Scf03779g06005, Niben101Scf0412…	NIBEN101CTG14444G00003, NIBEN101SCF00047G03012, NIBEN101SCF00447G03001, NIBEN101SCF00635G04005, NIBEN101SCF00742G01033, NIBEN101SCF00823G01006, NIBEN101SCF01297G04006, NIBEN101SCF01777G02001, NIBEN101SCF02221G01001, NIBEN101SCF02407G02002, NIBEN101SCF02516G01004, NIBEN101SCF03009G03002, NIBEN101SCF03169G04009, NIBEN101SCF03188G06001, NIBEN101SCF03613G00013, NIBEN101SCF03779G06005, NIBEN101SCF0412…
GO:0004888	transmembrane signaling receptor activity	37	12	4.46	0.00093	0.03556	F	Niben101Scf00747g12032, Niben101Scf00870g00001, Niben101Scf01037g04009, Niben101Scf01212g02011, Niben101Scf03911g05013, Niben101Scf04011g10012, Niben101Scf04322g00001, Niben101Scf06499g00001, Niben101Scf07013g00006, Niben101Scf08670g00020, Niben101Scf08783g00010, Niben101Scf14708g00025	NIBEN101SCF00747G12032, NIBEN101SCF00870G00001, NIBEN101SCF01037G04009, NIBEN101SCF01212G02011, NIBEN101SCF03911G05013, NIBEN101SCF04011G10012, NIBEN101SCF04322G00001, NIBEN101SCF06499G00001, NIBEN101SCF07013G00006, NIBEN101SCF08670G00020, NIBEN101SCF08783G00010, NIBEN101SCF14708G00025
GO:0016653	oxidoreductase activity, acting on NAD(P)H, heme protein as acceptor	5	4	0.6	0.00095	0.03556	F	Niben101Scf01438g08004, Niben101Scf02772g07004, Niben101Scf03403g01025, Niben101Scf09372g01008	NIBEN101SCF01438G08004, NIBEN101SCF02772G07004, NIBEN101SCF03403G01025, NIBEN101SCF09372G01008
GO:0038199	ethylene receptor activity	5	4	0.6	0.00095	0.03556	F	Niben101Scf00750g04008, Niben101Scf03940g04005, Niben101Scf09550g01005, Niben101Scf11767g02019	NIBEN101SCF00750G04008, NIBEN101SCF03940G04005, NIBEN101SCF09550G01005, NIBEN101SCF11767G02019
GO:0015085	calcium ion transmembrane transporter activity	28	10	3.37	0.00106	0.03905	F	Niben101Scf00991g06001, Niben101Scf01062g08014, Niben101Scf01283g02003, Niben101Scf02282g01016, Niben101Scf03927g01003, Niben101Scf04808g00007, Niben101Scf07060g03008, Niben101Scf07741g02025, Niben101Scf11325g00011, Niben101Scf11649g01011	NIBEN101SCF00991G06001, NIBEN101SCF01062G08014, NIBEN101SCF01283G02003, NIBEN101SCF02282G01016, NIBEN101SCF03927G01003, NIBEN101SCF04808G00007, NIBEN101SCF07060G03008, NIBEN101SCF07741G02025, NIBEN101SCF11325G00011, NIBEN101SCF11649G01011
GO:0005515	protein binding	6710	878	808.02	0.00148	0.05367	F	Niben101Ctg06807g00002, Niben101Ctg10282g00001, Niben101Ctg12683g00001, Niben101Ctg14444g00003, Niben101Ctg15314g00004, Niben101Ctg15555g00001, Niben101Ctg16073g00005, Niben101Scf00016g00006, Niben101Scf00022g09008, Niben101Scf00039g01010, Niben101Scf00046g03002, Niben101Scf00046g05006, Niben101Scf00047g03012, Niben101Scf00058g03014, Niben101Scf00069g08002, Niben101Scf00069g10002, Niben101Scf0007…	NIBEN101CTG06807G00002, NIBEN101CTG10282G00001, NIBEN101CTG12683G00001, NIBEN101CTG14444G00003, NIBEN101CTG15314G00004, NIBEN101CTG15555G00001, NIBEN101CTG16073G00005, NIBEN101SCF00016G00006, NIBEN101SCF00022G09008, NIBEN101SCF00039G01010, NIBEN101SCF00046G03002, NIBEN101SCF00046G05006, NIBEN101SCF00047G03012, NIBEN101SCF00058G03014, NIBEN101SCF00069G08002, NIBEN101SCF00069G10002, NIBEN101SCF0007…
GO:0009931	calcium-dependent protein serine/threonine kinase activity	3	3	0.36	0.00174	0.06213	F	Niben101Scf03438g06004, Niben101Scf09867g01003, Niben101Scf17776g00008	NIBEN101SCF03438G06004, NIBEN101SCF09867G01003, NIBEN101SCF17776G00008
GO:0004806	triglyceride lipase activity	9	5	1.08	0.00209	0.0735	F	Niben101Scf02475g02004, Niben101Scf02658g00012, Niben101Scf04038g01004, Niben101Scf05956g01009, Niben101Scf07748g00018	NIBEN101SCF02475G02004, NIBEN101SCF02658G00012, NIBEN101SCF04038G01004, NIBEN101SCF05956G01009, NIBEN101SCF07748G00018
GO:0016530	metallochaperone activity	6	4	0.72	0.00257	0.08903	F	Niben101Scf02511g03013, Niben101Scf04989g01023, Niben101Scf05092g00007, Niben101Scf11604g00006	NIBEN101SCF02511G03013, NIBEN101SCF04989G01023, NIBEN101SCF05092G00007, NIBEN101SCF11604G00006
GO:0003872	6-phosphofructokinase activity	22	8	2.65	0.00294	0.1003	F	Niben101Scf00163g23018, Niben101Scf01153g00016, Niben101Scf01235g00019, Niben101Scf02217g03004, Niben101Scf03307g06009, Niben101Scf06698g00008, Niben101Scf08546g05007, Niben101Scf10050g00002	NIBEN101SCF00163G23018, NIBEN101SCF01153G00016, NIBEN101SCF01235G00019, NIBEN101SCF02217G03004, NIBEN101SCF03307G06009, NIBEN101SCF06698G00008, NIBEN101SCF08546G05007, NIBEN101SCF10050G00002
GO:0016791	phosphatase activity	208	39	25.05	0.00326	0.107	F	Niben101Ctg07204g00002, Niben101Scf00157g00019, Niben101Scf00806g02001, Niben101Scf00825g00018, Niben101Scf00870g17010, Niben101Scf01237g03001, Niben101Scf01365g00010, Niben101Scf01435g01001, Niben101Scf01514g00004, Niben101Scf01556g02002, Niben101Scf01785g03010, Niben101Scf01927g06013, Niben101Scf02268g13005, Niben101Scf02280g09006, Niben101Scf02294g03015, Niben101Scf02361g08011, Niben101Scf0294…	NIBEN101CTG07204G00002, NIBEN101SCF00157G00019, NIBEN101SCF00806G02001, NIBEN101SCF00825G00018, NIBEN101SCF00870G17010, NIBEN101SCF01237G03001, NIBEN101SCF01365G00010, NIBEN101SCF01435G01001, NIBEN101SCF01514G00004, NIBEN101SCF01556G02002, NIBEN101SCF01785G03010, NIBEN101SCF01927G06013, NIBEN101SCF02268G13005, NIBEN101SCF02280G09006, NIBEN101SCF02294G03015, NIBEN101SCF02361G08011, NIBEN101SCF0294…
GO:0016671	oxidoreductase activity, acting on a sulfur group of donors, disulfide as acceptor	37	11	4.46	0.00326	0.107	F	Niben101Scf00163g17005, Niben101Scf00885g14013, Niben101Scf01633g00031, Niben101Scf01701g07009, Niben101Scf02275g03001, Niben101Scf04225g02006, Niben101Scf04446g00023, Niben101Scf05438g03003, Niben101Scf07863g00029, Niben101Scf14273g00023, Niben101Scf37733g00002	NIBEN101SCF00163G17005, NIBEN101SCF00885G14013, NIBEN101SCF01633G00031, NIBEN101SCF01701G07009, NIBEN101SCF02275G03001, NIBEN101SCF04225G02006, NIBEN101SCF04446G00023, NIBEN101SCF05438G03003, NIBEN101SCF07863G00029, NIBEN101SCF14273G00023, NIBEN101SCF37733G00002
GO:0015276	ligand-gated ion channel activity	32	10	3.85	0.00332	0.107	F	Niben101Scf00747g12032, Niben101Scf00870g00001, Niben101Scf01062g08014, Niben101Scf01212g02011, Niben101Scf02290g00004, Niben101Scf04011g10012, Niben101Scf04322g00001, Niben101Scf06499g00001, Niben101Scf08341g00018, Niben101Scf08670g00020	NIBEN101SCF00747G12032, NIBEN101SCF00870G00001, NIBEN101SCF01062G08014, NIBEN101SCF01212G02011, NIBEN101SCF02290G00004, NIBEN101SCF04011G10012, NIBEN101SCF04322G00001, NIBEN101SCF06499G00001, NIBEN101SCF08341G00018, NIBEN101SCF08670G00020
GO:0022834	ligand-gated channel activity	32	10	3.85	0.00332	0.107	F	Niben101Scf00747g12032, Niben101Scf00870g00001, Niben101Scf01062g08014, Niben101Scf01212g02011, Niben101Scf02290g00004, Niben101Scf04011g10012, Niben101Scf04322g00001, Niben101Scf06499g00001, Niben101Scf08341g00018, Niben101Scf08670g00020	NIBEN101SCF00747G12032, NIBEN101SCF00870G00001, NIBEN101SCF01062G08014, NIBEN101SCF01212G02011, NIBEN101SCF02290G00004, NIBEN101SCF04011G10012, NIBEN101SCF04322G00001, NIBEN101SCF06499G00001, NIBEN101SCF08341G00018, NIBEN101SCF08670G00020
GO:0005388	calcium-transporting ATPase activity	14	6	1.69	0.00385	0.1224	F	Niben101Scf00991g06001, Niben101Scf02282g01016, Niben101Scf03927g01003, Niben101Scf04808g00007, Niben101Scf07741g02025, Niben101Scf11325g00011	NIBEN101SCF00991G06001, NIBEN101SCF02282G01016, NIBEN101SCF03927G01003, NIBEN101SCF04808G00007, NIBEN101SCF07741G02025, NIBEN101SCF11325G00011
GO:0042578	phosphoric ester hydrolase activity	288	50	34.68	0.00496	0.1556	F	Niben101Ctg07204g00002, Niben101Scf00157g00019, Niben101Scf00318g03011, Niben101Scf00445g02003, Niben101Scf00806g02001, Niben101Scf00825g00018, Niben101Scf00870g17010, Niben101Scf01055g00003, Niben101Scf01237g03001, Niben101Scf01365g00010, Niben101Scf01435g01001, Niben101Scf01514g00004, Niben101Scf01556g02002, Niben101Scf01785g03010, Niben101Scf01802g00003, Niben101Scf01847g08004, Niben101Scf0192…	NIBEN101CTG07204G00002, NIBEN101SCF00157G00019, NIBEN101SCF00318G03011, NIBEN101SCF00445G02003, NIBEN101SCF00806G02001, NIBEN101SCF00825G00018, NIBEN101SCF00870G17010, NIBEN101SCF01055G00003, NIBEN101SCF01237G03001, NIBEN101SCF01365G00010, NIBEN101SCF01435G01001, NIBEN101SCF01514G00004, NIBEN101SCF01556G02002, NIBEN101SCF01785G03010, NIBEN101SCF01802G00003, NIBEN101SCF01847G08004, NIBEN101SCF0192…
GO:0016840	carbon-nitrogen lyase activity	39	11	4.7	0.0051	0.1578	F	Niben101Scf00367g10018, Niben101Scf00980g02009, Niben101Scf02460g02007, Niben101Scf02877g02005, Niben101Scf04090g02003, Niben101Scf04652g00007, Niben101Scf05442g03015, Niben101Scf05617g00005, Niben101Scf05670g00003, Niben101Scf09442g00009, Niben101Scf12881g00010	NIBEN101SCF00367G10018, NIBEN101SCF00980G02009, NIBEN101SCF02460G02007, NIBEN101SCF02877G02005, NIBEN101SCF04090G02003, NIBEN101SCF04652G00007, NIBEN101SCF05442G03015, NIBEN101SCF05617G00005, NIBEN101SCF05670G00003, NIBEN101SCF09442G00009, NIBEN101SCF12881G00010
GO:0005057	receptor signaling protein activity	73	17	8.79	0.00527	0.1609	F	Niben101Scf00383g04011, Niben101Scf00750g04008, Niben101Scf01430g02010, Niben101Scf01537g03011, Niben101Scf02171g00008, Niben101Scf03911g05013, Niben101Scf03940g04005, Niben101Scf04316g09007, Niben101Scf04396g04016, Niben101Scf06221g00006, Niben101Scf07241g00013, Niben101Scf07576g04017, Niben101Scf09550g01005, Niben101Scf11767g02019, Niben101Scf11953g02005, Niben101Scf14769g01003, Niben101Scf1739…	NIBEN101SCF00383G04011, NIBEN101SCF00750G04008, NIBEN101SCF01430G02010, NIBEN101SCF01537G03011, NIBEN101SCF02171G00008, NIBEN101SCF03911G05013, NIBEN101SCF03940G04005, NIBEN101SCF04316G09007, NIBEN101SCF04396G04016, NIBEN101SCF06221G00006, NIBEN101SCF07241G00013, NIBEN101SCF07576G04017, NIBEN101SCF09550G01005, NIBEN101SCF11767G02019, NIBEN101SCF11953G02005, NIBEN101SCF14769G01003, NIBEN101SCF1739…
GO:1901681	sulfur compound binding	34	10	4.09	0.00538	0.1613	F	Niben101Scf00712g05029, Niben101Scf01131g00013, Niben101Scf01491g00004, Niben101Scf02538g06008, Niben101Scf04174g01008, Niben101Scf04995g18023, Niben101Scf05307g01001, Niben101Scf05368g06020, Niben101Scf06394g00009, Niben101Scf19261g00009	NIBEN101SCF00712G05029, NIBEN101SCF01131G00013, NIBEN101SCF01491G00004, NIBEN101SCF02538G06008, NIBEN101SCF04174G01008, NIBEN101SCF04995G18023, NIBEN101SCF05307G01001, NIBEN101SCF05368G06020, NIBEN101SCF06394G00009, NIBEN101SCF19261G00009
GO:0008443	phosphofructokinase activity	24	8	2.89	0.00542	0.1613	F	Niben101Scf00163g23018, Niben101Scf01153g00016, Niben101Scf01235g00019, Niben101Scf02217g03004, Niben101Scf03307g06009, Niben101Scf06698g00008, Niben101Scf08546g05007, Niben101Scf10050g00002	NIBEN101SCF00163G23018, NIBEN101SCF01153G00016, NIBEN101SCF01235G00019, NIBEN101SCF02217G03004, NIBEN101SCF03307G06009, NIBEN101SCF06698G00008, NIBEN101SCF08546G05007, NIBEN101SCF10050G00002
GO:0015662	ATPase activity, coupled to transmembrane movement of ions, phosphorylative mechanism	15	6	1.81	0.00577	0.1695	F	Niben101Scf00991g06001, Niben101Scf02282g01016, Niben101Scf03927g01003, Niben101Scf04808g00007, Niben101Scf07741g02025, Niben101Scf11325g00011	NIBEN101SCF00991G06001, NIBEN101SCF02282G01016, NIBEN101SCF03927G01003, NIBEN101SCF04808G00007, NIBEN101SCF07741G02025, NIBEN101SCF11325G00011
GO:0004722	protein serine/threonine phosphatase activity	11	5	1.32	0.00623	0.1776	F	Niben101Scf00806g02001, Niben101Scf01785g03010, Niben101Scf02949g13003, Niben101Scf09170g00002, Niben101Scf10169g04009	NIBEN101SCF00806G02001, NIBEN101SCF01785G03010, NIBEN101SCF02949G13003, NIBEN101SCF09170G00002, NIBEN101SCF10169G04009
GO:0004612	phosphoenolpyruvate carboxykinase (ATP) activity	4	3	0.48	0.00635	0.1776	F	Niben101Ctg06307g00001, Niben101Scf06637g00012, Niben101Scf15153g02001	NIBEN101CTG06307G00001, NIBEN101SCF06637G00012, NIBEN101SCF15153G02001
GO:0010857	calcium-dependent protein kinase activity	4	3	0.48	0.00635	0.1776	F	Niben101Scf03438g06004, Niben101Scf09867g01003, Niben101Scf17776g00008	NIBEN101SCF03438G06004, NIBEN101SCF09867G01003, NIBEN101SCF17776G00008
GO:0042936	dipeptide transporter activity	4	3	0.48	0.00635	0.1776	F	Niben101Scf02239g01005, Niben101Scf06868g00003, Niben101Scf09678g01007	NIBEN101SCF02239G01005, NIBEN101SCF06868G00003, NIBEN101SCF09678G01007
GO:0000155	phosphorelay sensor kinase activity	41	11	4.94	0.00767	0.2119	F	Niben101Scf00750g04008, Niben101Scf01430g02010, Niben101Scf01537g03011, Niben101Scf03911g05013, Niben101Scf03940g04005, Niben101Scf04316g09007, Niben101Scf06221g00006, Niben101Scf09550g01005, Niben101Scf11767g02019, Niben101Scf11953g02005, Niben101Scf14769g01003	NIBEN101SCF00750G04008, NIBEN101SCF01430G02010, NIBEN101SCF01537G03011, NIBEN101SCF03911G05013, NIBEN101SCF03940G04005, NIBEN101SCF04316G09007, NIBEN101SCF06221G00006, NIBEN101SCF09550G01005, NIBEN101SCF11767G02019, NIBEN101SCF11953G02005, NIBEN101SCF14769G01003
GO:0004673	protein histidine kinase activity	42	11	5.06	0.00928	0.2505	F	Niben101Scf00750g04008, Niben101Scf01430g02010, Niben101Scf01537g03011, Niben101Scf03911g05013, Niben101Scf03940g04005, Niben101Scf04316g09007, Niben101Scf06221g00006, Niben101Scf09550g01005, Niben101Scf11767g02019, Niben101Scf11953g02005, Niben101Scf14769g01003	NIBEN101SCF00750G04008, NIBEN101SCF01430G02010, NIBEN101SCF01537G03011, NIBEN101SCF03911G05013, NIBEN101SCF03940G04005, NIBEN101SCF04316G09007, NIBEN101SCF06221G00006, NIBEN101SCF09550G01005, NIBEN101SCF11767G02019, NIBEN101SCF11953G02005, NIBEN101SCF14769G01003
GO:0016775	phosphotransferase activity, nitrogenous group as acceptor	42	11	5.06	0.00928	0.2505	F	Niben101Scf00750g04008, Niben101Scf01430g02010, Niben101Scf01537g03011, Niben101Scf03911g05013, Niben101Scf03940g04005, Niben101Scf04316g09007, Niben101Scf06221g00006, Niben101Scf09550g01005, Niben101Scf11767g02019, Niben101Scf11953g02005, Niben101Scf14769g01003	NIBEN101SCF00750G04008, NIBEN101SCF01430G02010, NIBEN101SCF01537G03011, NIBEN101SCF03911G05013, NIBEN101SCF03940G04005, NIBEN101SCF04316G09007, NIBEN101SCF06221G00006, NIBEN101SCF09550G01005, NIBEN101SCF11767G02019, NIBEN101SCF11953G02005, NIBEN101SCF14769G01003
GO:0022804	active transmembrane transporter activity	448	71	53.95	0.00948	0.2529	F	Niben101Scf00023g00004, Niben101Scf00279g06014, Niben101Scf00321g04014, Niben101Scf00332g06012, Niben101Scf00485g02023, Niben101Scf00687g05007, Niben101Scf00864g01007, Niben101Scf00960g15004, Niben101Scf00991g06001, Niben101Scf01124g12004, Niben101Scf01139g00001, Niben101Scf01141g04002, Niben101Scf01141g04003, Niben101Scf01143g09001, Niben101Scf01283g02003, Niben101Scf01339g06013, Niben101Scf0140…	NIBEN101SCF00023G00004, NIBEN101SCF00279G06014, NIBEN101SCF00321G04014, NIBEN101SCF00332G06012, NIBEN101SCF00485G02023, NIBEN101SCF00687G05007, NIBEN101SCF00864G01007, NIBEN101SCF00960G15004, NIBEN101SCF00991G06001, NIBEN101SCF01124G12004, NIBEN101SCF01139G00001, NIBEN101SCF01141G04002, NIBEN101SCF01141G04003, NIBEN101SCF01143G09001, NIBEN101SCF01283G02003, NIBEN101SCF01339G06013, NIBEN101SCF0140…
GO:0004514	nicotinate-nucleotide diphosphorylase (carboxylating) activity	8	4	0.96	0.00983	0.2593	F	Niben101Ctg13008g00002, Niben101Scf01802g02003, Niben101Scf04003g04003, Niben101Scf13421g00007	NIBEN101CTG13008G00002, NIBEN101SCF01802G02003, NIBEN101SCF04003G04003, NIBEN101SCF13421G00007

## Sheet: Table S2B
GO.ID	Term	Annotated	Count	Expected	p-value	q-value	Aspect	Genes	Origin input
GO:0006260	DNA replication	145	85	14.46	1e-30	9.468e-28	P	Niben101Ctg15453g00003, Niben101Scf00160g10002, Niben101Scf00377g02007, Niben101Scf00705g01010, Niben101Scf00776g04004, Niben101Scf00799g04010, Niben101Scf00887g00009, Niben101Scf00911g01004, Niben101Scf01005g05015, Niben101Scf01073g04022, Niben101Scf01190g00012, Niben101Scf01429g00010, Niben101Scf01438g04009, Niben101Scf01623g18016, Niben101Scf01716g00027, Niben101Scf01719g04010, Niben101Scf0178…	NIBEN101CTG15453G00003, NIBEN101SCF00160G10002, NIBEN101SCF00377G02007, NIBEN101SCF00705G01010, NIBEN101SCF00776G04004, NIBEN101SCF00799G04010, NIBEN101SCF00887G00009, NIBEN101SCF00911G01004, NIBEN101SCF01005G05015, NIBEN101SCF01073G04022, NIBEN101SCF01190G00012, NIBEN101SCF01429G00010, NIBEN101SCF01438G04009, NIBEN101SCF01623G18016, NIBEN101SCF01716G00027, NIBEN101SCF01719G04010, NIBEN101SCF0178…
GO:0006259	DNA metabolic process	541	162	53.95	1e-30	9.468e-28	P	Niben101Ctg15453g00003, Niben101Scf00094g00007, Niben101Scf00160g10002, Niben101Scf00293g04005, Niben101Scf00341g05015, Niben101Scf00369g03017, Niben101Scf00369g21009, Niben101Scf00377g02007, Niben101Scf00446g02007, Niben101Scf00456g00008, Niben101Scf00496g00002, Niben101Scf00592g04013, Niben101Scf00652g01007, Niben101Scf00705g01010, Niben101Scf00776g04004, Niben101Scf00799g04010, Niben101Scf0086…	NIBEN101CTG15453G00003, NIBEN101SCF00094G00007, NIBEN101SCF00160G10002, NIBEN101SCF00293G04005, NIBEN101SCF00341G05015, NIBEN101SCF00369G03017, NIBEN101SCF00369G21009, NIBEN101SCF00377G02007, NIBEN101SCF00446G02007, NIBEN101SCF00456G00008, NIBEN101SCF00496G00002, NIBEN101SCF00592G04013, NIBEN101SCF00652G01007, NIBEN101SCF00705G01010, NIBEN101SCF00776G04004, NIBEN101SCF00799G04010, NIBEN101SCF0086…
GO:0007049	cell cycle	294	108	29.32	1e-30	9.468e-28	P	Niben101Scf00081g00010, Niben101Scf00270g01014, Niben101Scf00293g03001, Niben101Scf00293g03002, Niben101Scf00377g02007, Niben101Scf00397g06001, Niben101Scf00402g01007, Niben101Scf00436g00003, Niben101Scf00527g01005, Niben101Scf00646g01001, Niben101Scf00646g01003, Niben101Scf00776g04004, Niben101Scf00920g08006, Niben101Scf00990g02020, Niben101Scf01063g08024, Niben101Scf01073g07011, Niben101Scf0107…	NIBEN101SCF00081G00010, NIBEN101SCF00270G01014, NIBEN101SCF00293G03001, NIBEN101SCF00293G03002, NIBEN101SCF00377G02007, NIBEN101SCF00397G06001, NIBEN101SCF00402G01007, NIBEN101SCF00436G00003, NIBEN101SCF00527G01005, NIBEN101SCF00646G01001, NIBEN101SCF00646G01003, NIBEN101SCF00776G04004, NIBEN101SCF00920G08006, NIBEN101SCF00990G02020, NIBEN101SCF01063G08024, NIBEN101SCF01073G07011, NIBEN101SCF0107…
GO:0007017	microtubule-based process	262	98	26.13	1e-30	9.468e-28	P	Niben101Ctg16325g00005, Niben101Scf00276g04016, Niben101Scf00314g02021, Niben101Scf00367g02012, Niben101Scf00428g08008, Niben101Scf00482g03002, Niben101Scf00626g02015, Niben101Scf00681g01005, Niben101Scf00683g03014, Niben101Scf00683g03019, Niben101Scf00684g01001, Niben101Scf00837g12027, Niben101Scf01013g06001, Niben101Scf01115g00002, Niben101Scf01154g14012, Niben101Scf01181g04010, Niben101Scf0119…	NIBEN101CTG16325G00005, NIBEN101SCF00276G04016, NIBEN101SCF00314G02021, NIBEN101SCF00367G02012, NIBEN101SCF00428G08008, NIBEN101SCF00482G03002, NIBEN101SCF00626G02015, NIBEN101SCF00681G01005, NIBEN101SCF00683G03014, NIBEN101SCF00683G03019, NIBEN101SCF00684G01001, NIBEN101SCF00837G12027, NIBEN101SCF01013G06001, NIBEN101SCF01115G00002, NIBEN101SCF01154G14012, NIBEN101SCF01181G04010, NIBEN101SCF0119…
GO:0022402	cell cycle process	228	88	22.73	1e-30	9.468e-28	P	Niben101Scf00081g00010, Niben101Scf00270g01014, Niben101Scf00293g03001, Niben101Scf00293g03002, Niben101Scf00402g01007, Niben101Scf00436g00003, Niben101Scf00527g01005, Niben101Scf00646g01001, Niben101Scf00776g04004, Niben101Scf00920g08006, Niben101Scf00990g02020, Niben101Scf01063g08024, Niben101Scf01073g07011, Niben101Scf01076g04002, Niben101Scf01175g02014, Niben101Scf01181g04010, Niben101Scf0120…	NIBEN101SCF00081G00010, NIBEN101SCF00270G01014, NIBEN101SCF00293G03001, NIBEN101SCF00293G03002, NIBEN101SCF00402G01007, NIBEN101SCF00436G00003, NIBEN101SCF00527G01005, NIBEN101SCF00646G01001, NIBEN101SCF00776G04004, NIBEN101SCF00920G08006, NIBEN101SCF00990G02020, NIBEN101SCF01063G08024, NIBEN101SCF01073G07011, NIBEN101SCF01076G04002, NIBEN101SCF01175G02014, NIBEN101SCF01181G04010, NIBEN101SCF0120…
GO:0051276	chromosome organization	365	102	36.4	1.2e-22	9.468e-20	P	Niben101Scf00369g03017, Niben101Scf00369g03018, Niben101Scf00402g01007, Niben101Scf00436g00003, Niben101Scf00446g02007, Niben101Scf00482g03005, Niben101Scf00496g00002, Niben101Scf00592g04013, Niben101Scf00614g00025, Niben101Scf00646g01001, Niben101Scf00646g01003, Niben101Scf00776g04004, Niben101Scf00869g06024, Niben101Scf01033g00007, Niben101Scf01073g07011, Niben101Scf01076g04002, Niben101Scf0115…	NIBEN101SCF00369G03017, NIBEN101SCF00369G03018, NIBEN101SCF00402G01007, NIBEN101SCF00436G00003, NIBEN101SCF00446G02007, NIBEN101SCF00482G03005, NIBEN101SCF00496G00002, NIBEN101SCF00592G04013, NIBEN101SCF00614G00025, NIBEN101SCF00646G01001, NIBEN101SCF00646G01003, NIBEN101SCF00776G04004, NIBEN101SCF00869G06024, NIBEN101SCF01033G00007, NIBEN101SCF01073G07011, NIBEN101SCF01076G04002, NIBEN101SCF0115…
GO:0000280	nuclear division	109	49	10.87	3.5e-21	2.367e-18	P	Niben101Scf00293g03001, Niben101Scf00293g03002, Niben101Scf00402g01007, Niben101Scf00436g00003, Niben101Scf00646g01001, Niben101Scf00990g02020, Niben101Scf01073g07011, Niben101Scf01076g04002, Niben101Scf01201g00011, Niben101Scf01463g05003, Niben101Scf01661g02023, Niben101Scf01922g01003, Niben101Scf02264g03021, Niben101Scf02444g00032, Niben101Scf02494g12004, Niben101Scf02538g00006, Niben101Scf0262…	NIBEN101SCF00293G03001, NIBEN101SCF00293G03002, NIBEN101SCF00402G01007, NIBEN101SCF00436G00003, NIBEN101SCF00646G01001, NIBEN101SCF00990G02020, NIBEN101SCF01073G07011, NIBEN101SCF01076G04002, NIBEN101SCF01201G00011, NIBEN101SCF01463G05003, NIBEN101SCF01661G02023, NIBEN101SCF01922G01003, NIBEN101SCF02264G03021, NIBEN101SCF02444G00032, NIBEN101SCF02494G12004, NIBEN101SCF02538G00006, NIBEN101SCF0262…
GO:0006996	organelle organization	884	179	88.15	5.9e-21	3.491e-18	P	Niben101Ctg15034g00003, Niben101Scf00109g05011, Niben101Scf00293g03001, Niben101Scf00293g03002, Niben101Scf00369g03017, Niben101Scf00369g03018, Niben101Scf00402g01007, Niben101Scf00436g00003, Niben101Scf00446g02007, Niben101Scf00482g03005, Niben101Scf00496g00002, Niben101Scf00577g02003, Niben101Scf00592g04013, Niben101Scf00614g00025, Niben101Scf00646g01001, Niben101Scf00646g01003, Niben101Scf0066…	NIBEN101CTG15034G00003, NIBEN101SCF00109G05011, NIBEN101SCF00293G03001, NIBEN101SCF00293G03002, NIBEN101SCF00369G03017, NIBEN101SCF00369G03018, NIBEN101SCF00402G01007, NIBEN101SCF00436G00003, NIBEN101SCF00446G02007, NIBEN101SCF00482G03005, NIBEN101SCF00496G00002, NIBEN101SCF00577G02003, NIBEN101SCF00592G04013, NIBEN101SCF00614G00025, NIBEN101SCF00646G01001, NIBEN101SCF00646G01003, NIBEN101SCF0066…
GO:0007018	microtubule-based movement	127	52	12.66	3.8e-20	1.999e-17	P	Niben101Ctg16325g00005, Niben101Scf00276g04016, Niben101Scf00314g02021, Niben101Scf00367g02012, Niben101Scf00428g08008, Niben101Scf00482g03002, Niben101Scf00683g03014, Niben101Scf00684g01001, Niben101Scf00837g12027, Niben101Scf01013g06001, Niben101Scf01154g14012, Niben101Scf01181g04010, Niben101Scf01191g02010, Niben101Scf01226g01003, Niben101Scf01374g04004, Niben101Scf01623g04005, Niben101Scf0219…	NIBEN101CTG16325G00005, NIBEN101SCF00276G04016, NIBEN101SCF00314G02021, NIBEN101SCF00367G02012, NIBEN101SCF00428G08008, NIBEN101SCF00482G03002, NIBEN101SCF00683G03014, NIBEN101SCF00684G01001, NIBEN101SCF00837G12027, NIBEN101SCF01013G06001, NIBEN101SCF01154G14012, NIBEN101SCF01181G04010, NIBEN101SCF01191G02010, NIBEN101SCF01226G01003, NIBEN101SCF01374G04004, NIBEN101SCF01623G04005, NIBEN101SCF0219…
GO:0048285	organelle fission	145	55	14.46	2.2e-19	1.041e-16	P	Niben101Scf00293g03001, Niben101Scf00293g03002, Niben101Scf00402g01007, Niben101Scf00436g00003, Niben101Scf00646g01001, Niben101Scf00990g02020, Niben101Scf01073g07011, Niben101Scf01076g04002, Niben101Scf01201g00011, Niben101Scf01463g05003, Niben101Scf01661g02023, Niben101Scf01922g01003, Niben101Scf02264g03021, Niben101Scf02444g00032, Niben101Scf02494g12004, Niben101Scf02538g00006, Niben101Scf0262…	NIBEN101SCF00293G03001, NIBEN101SCF00293G03002, NIBEN101SCF00402G01007, NIBEN101SCF00436G00003, NIBEN101SCF00646G01001, NIBEN101SCF00990G02020, NIBEN101SCF01073G07011, NIBEN101SCF01076G04002, NIBEN101SCF01201G00011, NIBEN101SCF01463G05003, NIBEN101SCF01661G02023, NIBEN101SCF01922G01003, NIBEN101SCF02264G03021, NIBEN101SCF02444G00032, NIBEN101SCF02494G12004, NIBEN101SCF02538G00006, NIBEN101SCF0262…
GO:0006928	movement of cell or subcellular component	132	52	13.16	3e-19	1.291e-16	P	Niben101Ctg16325g00005, Niben101Scf00276g04016, Niben101Scf00314g02021, Niben101Scf00367g02012, Niben101Scf00428g08008, Niben101Scf00482g03002, Niben101Scf00683g03014, Niben101Scf00684g01001, Niben101Scf00837g12027, Niben101Scf01013g06001, Niben101Scf01154g14012, Niben101Scf01181g04010, Niben101Scf01191g02010, Niben101Scf01226g01003, Niben101Scf01374g04004, Niben101Scf01623g04005, Niben101Scf0219…	NIBEN101CTG16325G00005, NIBEN101SCF00276G04016, NIBEN101SCF00314G02021, NIBEN101SCF00367G02012, NIBEN101SCF00428G08008, NIBEN101SCF00482G03002, NIBEN101SCF00683G03014, NIBEN101SCF00684G01001, NIBEN101SCF00837G12027, NIBEN101SCF01013G06001, NIBEN101SCF01154G14012, NIBEN101SCF01181G04010, NIBEN101SCF01191G02010, NIBEN101SCF01226G01003, NIBEN101SCF01374G04004, NIBEN101SCF01623G04005, NIBEN101SCF0219…
GO:0006310	DNA recombination	99	44	9.87	6.4e-19	2.525e-16	P	Niben101Scf00293g04005, Niben101Scf00369g03017, Niben101Scf00446g02007, Niben101Scf00911g01004, Niben101Scf01353g02011, Niben101Scf01429g00010, Niben101Scf01438g04009, Niben101Scf01463g05003, Niben101Scf01866g02015, Niben101Scf02030g01004, Niben101Scf02264g03021, Niben101Scf02444g00032, Niben101Scf02625g04001, Niben101Scf02910g01036, Niben101Scf03486g03004, Niben101Scf03917g00017, Niben101Scf0402…	NIBEN101SCF00293G04005, NIBEN101SCF00369G03017, NIBEN101SCF00446G02007, NIBEN101SCF00911G01004, NIBEN101SCF01353G02011, NIBEN101SCF01429G00010, NIBEN101SCF01438G04009, NIBEN101SCF01463G05003, NIBEN101SCF01866G02015, NIBEN101SCF02030G01004, NIBEN101SCF02264G03021, NIBEN101SCF02444G00032, NIBEN101SCF02625G04001, NIBEN101SCF02910G01036, NIBEN101SCF03486G03004, NIBEN101SCF03917G00017, NIBEN101SCF0402…
GO:1902589	single-organism organelle organization	421	104	41.98	9.6e-19	3.496e-16	P	Niben101Scf00293g03001, Niben101Scf00293g03002, Niben101Scf00402g01007, Niben101Scf00436g00003, Niben101Scf00577g02003, Niben101Scf00592g04013, Niben101Scf00614g00025, Niben101Scf00646g01001, Niben101Scf00661g03005, Niben101Scf00776g04004, Niben101Scf00858g01009, Niben101Scf00990g02020, Niben101Scf01073g07011, Niben101Scf01076g04002, Niben101Scf01115g00002, Niben101Scf01201g00011, Niben101Scf0120…	NIBEN101SCF00293G03001, NIBEN101SCF00293G03002, NIBEN101SCF00402G01007, NIBEN101SCF00436G00003, NIBEN101SCF00577G02003, NIBEN101SCF00592G04013, NIBEN101SCF00614G00025, NIBEN101SCF00646G01001, NIBEN101SCF00661G03005, NIBEN101SCF00776G04004, NIBEN101SCF00858G01009, NIBEN101SCF00990G02020, NIBEN101SCF01073G07011, NIBEN101SCF01076G04002, NIBEN101SCF01115G00002, NIBEN101SCF01201G00011, NIBEN101SCF0120…
GO:0006270	DNA replication initiation	17	17	1.7	9e-18	3.043e-15	P	Niben101Scf01190g00012, Niben101Scf01623g18016, Niben101Scf01789g02045, Niben101Scf01802g02001, Niben101Scf01818g08020, Niben101Scf02693g02014, Niben101Scf03455g05018, Niben101Scf03479g05038, Niben101Scf03479g05039, Niben101Scf06541g00002, Niben101Scf07728g02014, Niben101Scf10122g01005, Niben101Scf10785g01013, Niben101Scf11936g01017, Niben101Scf13167g02003, Niben101Scf13593g00006, Niben101Scf1502…	NIBEN101SCF01190G00012, NIBEN101SCF01623G18016, NIBEN101SCF01789G02045, NIBEN101SCF01802G02001, NIBEN101SCF01818G08020, NIBEN101SCF02693G02014, NIBEN101SCF03455G05018, NIBEN101SCF03479G05038, NIBEN101SCF03479G05039, NIBEN101SCF06541G00002, NIBEN101SCF07728G02014, NIBEN101SCF10122G01005, NIBEN101SCF10785G01013, NIBEN101SCF11936G01017, NIBEN101SCF13167G02003, NIBEN101SCF13593G00006, NIBEN101SCF1502…
GO:1903046	meiotic cell cycle process	73	36	7.28	1.5e-17	4.734e-15	P	Niben101Scf00293g03001, Niben101Scf00293g03002, Niben101Scf00436g00003, Niben101Scf00646g01001, Niben101Scf00990g02020, Niben101Scf01076g04002, Niben101Scf01201g00011, Niben101Scf01463g05003, Niben101Scf01922g01003, Niben101Scf02216g01015, Niben101Scf02264g03021, Niben101Scf02444g00032, Niben101Scf02625g04001, Niben101Scf02908g05003, Niben101Scf02910g01036, Niben101Scf03810g06006, Niben101Scf0468…	NIBEN101SCF00293G03001, NIBEN101SCF00293G03002, NIBEN101SCF00436G00003, NIBEN101SCF00646G01001, NIBEN101SCF00990G02020, NIBEN101SCF01076G04002, NIBEN101SCF01201G00011, NIBEN101SCF01463G05003, NIBEN101SCF01922G01003, NIBEN101SCF02216G01015, NIBEN101SCF02264G03021, NIBEN101SCF02444G00032, NIBEN101SCF02625G04001, NIBEN101SCF02908G05003, NIBEN101SCF02910G01036, NIBEN101SCF03810G06006, NIBEN101SCF0468…
GO:0051321	meiotic cell cycle	95	40	9.47	2.5e-16	7.397e-14	P	Niben101Scf00293g03001, Niben101Scf00293g03002, Niben101Scf00436g00003, Niben101Scf00646g01001, Niben101Scf00990g02020, Niben101Scf01076g04002, Niben101Scf01201g00011, Niben101Scf01463g05003, Niben101Scf01681g12004, Niben101Scf01697g09001, Niben101Scf01922g01003, Niben101Scf02216g01015, Niben101Scf02264g03021, Niben101Scf02444g00032, Niben101Scf02625g04001, Niben101Scf02908g05003, Niben101Scf0291…	NIBEN101SCF00293G03001, NIBEN101SCF00293G03002, NIBEN101SCF00436G00003, NIBEN101SCF00646G01001, NIBEN101SCF00990G02020, NIBEN101SCF01076G04002, NIBEN101SCF01201G00011, NIBEN101SCF01463G05003, NIBEN101SCF01681G12004, NIBEN101SCF01697G09001, NIBEN101SCF01922G01003, NIBEN101SCF02216G01015, NIBEN101SCF02264G03021, NIBEN101SCF02444G00032, NIBEN101SCF02625G04001, NIBEN101SCF02908G05003, NIBEN101SCF0291…
GO:0007126	meiotic nuclear division	71	34	7.08	3.6e-16	1.002e-13	P	Niben101Scf00293g03001, Niben101Scf00293g03002, Niben101Scf00436g00003, Niben101Scf00646g01001, Niben101Scf00990g02020, Niben101Scf01076g04002, Niben101Scf01201g00011, Niben101Scf01463g05003, Niben101Scf01922g01003, Niben101Scf02264g03021, Niben101Scf02444g00032, Niben101Scf02625g04001, Niben101Scf02908g05003, Niben101Scf02910g01036, Niben101Scf03810g06006, Niben101Scf04686g02011, Niben101Scf0493…	NIBEN101SCF00293G03001, NIBEN101SCF00293G03002, NIBEN101SCF00436G00003, NIBEN101SCF00646G01001, NIBEN101SCF00990G02020, NIBEN101SCF01076G04002, NIBEN101SCF01201G00011, NIBEN101SCF01463G05003, NIBEN101SCF01922G01003, NIBEN101SCF02264G03021, NIBEN101SCF02444G00032, NIBEN101SCF02625G04001, NIBEN101SCF02908G05003, NIBEN101SCF02910G01036, NIBEN101SCF03810G06006, NIBEN101SCF04686G02011, NIBEN101SCF0493…
GO:0071103	DNA conformation change	121	45	12.07	9.8e-16	2.577e-13	P	Niben101Scf00369g03017, Niben101Scf00446g02007, Niben101Scf00482g03005, Niben101Scf00496g00002, Niben101Scf00646g01003, Niben101Scf00869g06024, Niben101Scf01033g00007, Niben101Scf01154g17005, Niben101Scf01579g00002, Niben101Scf02227g01010, Niben101Scf02441g01009, Niben101Scf02752g05011, Niben101Scf03088g01003, Niben101Scf03264g02013, Niben101Scf03824g02001, Niben101Scf04141g00010, Niben101Scf0436…	NIBEN101SCF00369G03017, NIBEN101SCF00446G02007, NIBEN101SCF00482G03005, NIBEN101SCF00496G00002, NIBEN101SCF00646G01003, NIBEN101SCF00869G06024, NIBEN101SCF01033G00007, NIBEN101SCF01154G17005, NIBEN101SCF01579G00002, NIBEN101SCF02227G01010, NIBEN101SCF02441G01009, NIBEN101SCF02752G05011, NIBEN101SCF03088G01003, NIBEN101SCF03264G02013, NIBEN101SCF03824G02001, NIBEN101SCF04141G00010, NIBEN101SCF0436…
GO:0006261	DNA-dependent DNA replication	51	28	5.09	1.5e-15	3.737e-13	P	Niben101Scf00377g02007, Niben101Scf01190g00012, Niben101Scf01623g18016, Niben101Scf01789g02045, Niben101Scf01802g02001, Niben101Scf01818g08020, Niben101Scf01922g01003, Niben101Scf01950g03015, Niben101Scf02318g05003, Niben101Scf02693g02014, Niben101Scf03455g05018, Niben101Scf03479g05038, Niben101Scf03479g05039, Niben101Scf06023g02017, Niben101Scf06541g00002, Niben101Scf07162g03019, Niben101Scf0768…	NIBEN101SCF00377G02007, NIBEN101SCF01190G00012, NIBEN101SCF01623G18016, NIBEN101SCF01789G02045, NIBEN101SCF01802G02001, NIBEN101SCF01818G08020, NIBEN101SCF01922G01003, NIBEN101SCF01950G03015, NIBEN101SCF02318G05003, NIBEN101SCF02693G02014, NIBEN101SCF03455G05018, NIBEN101SCF03479G05038, NIBEN101SCF03479G05039, NIBEN101SCF06023G02017, NIBEN101SCF06541G00002, NIBEN101SCF07162G03019, NIBEN101SCF0768…
GO:0007059	chromosome segregation	70	32	6.98	1.4e-14	3.314e-12	P	Niben101Scf00412g01015, Niben101Scf00436g00003, Niben101Scf00646g01001, Niben101Scf00776g04004, Niben101Scf01073g07011, Niben101Scf01076g04002, Niben101Scf01201g00011, Niben101Scf01463g05003, Niben101Scf01922g01003, Niben101Scf02264g03021, Niben101Scf02625g04001, Niben101Scf02910g01036, Niben101Scf04686g02011, Niben101Scf04797g00024, Niben101Scf04933g01011, Niben101Scf05034g05002, Niben101Scf0628…	NIBEN101SCF00412G01015, NIBEN101SCF00436G00003, NIBEN101SCF00646G01001, NIBEN101SCF00776G04004, NIBEN101SCF01073G07011, NIBEN101SCF01076G04002, NIBEN101SCF01201G00011, NIBEN101SCF01463G05003, NIBEN101SCF01922G01003, NIBEN101SCF02264G03021, NIBEN101SCF02625G04001, NIBEN101SCF02910G01036, NIBEN101SCF04686G02011, NIBEN101SCF04797G00024, NIBEN101SCF04933G01011, NIBEN101SCF05034G05002, NIBEN101SCF0628…
GO:0006323	DNA packaging	83	35	8.28	1.7e-14	3.832e-12	P	Niben101Scf00446g02007, Niben101Scf00482g03005, Niben101Scf00646g01003, Niben101Scf01033g00007, Niben101Scf01154g17005, Niben101Scf01579g00002, Niben101Scf02441g01009, Niben101Scf02752g05011, Niben101Scf03088g01003, Niben101Scf03824g02001, Niben101Scf04361g01001, Niben101Scf04797g00024, Niben101Scf05231g02020, Niben101Scf05302g05006, Niben101Scf05373g02004, Niben101Scf05506g02016, Niben101Scf0557…	NIBEN101SCF00446G02007, NIBEN101SCF00482G03005, NIBEN101SCF00646G01003, NIBEN101SCF01033G00007, NIBEN101SCF01154G17005, NIBEN101SCF01579G00002, NIBEN101SCF02441G01009, NIBEN101SCF02752G05011, NIBEN101SCF03088G01003, NIBEN101SCF03824G02001, NIBEN101SCF04361G01001, NIBEN101SCF04797G00024, NIBEN101SCF05231G02020, NIBEN101SCF05302G05006, NIBEN101SCF05373G02004, NIBEN101SCF05506G02016, NIBEN101SCF0557…
GO:0071840	cellular component organization or biogenesis	1904	288	189.86	6.1e-14	1.313e-11	P	Niben101Ctg15034g00003, Niben101Scf00058g09013, Niben101Scf00081g00010, Niben101Scf00109g05011, Niben101Scf00135g04008, Niben101Scf00176g09013, Niben101Scf00176g10001, Niben101Scf00229g06005, Niben101Scf00240g03015, Niben101Scf00264g03014, Niben101Scf00270g01014, Niben101Scf00293g03001, Niben101Scf00293g03002, Niben101Scf00317g06030, Niben101Scf00340g00006, Niben101Scf00369g03017, Niben101Scf0036…	NIBEN101CTG15034G00003, NIBEN101SCF00058G09013, NIBEN101SCF00081G00010, NIBEN101SCF00109G05011, NIBEN101SCF00135G04008, NIBEN101SCF00176G09013, NIBEN101SCF00176G10001, NIBEN101SCF00229G06005, NIBEN101SCF00240G03015, NIBEN101SCF00264G03014, NIBEN101SCF00270G01014, NIBEN101SCF00293G03001, NIBEN101SCF00293G03002, NIBEN101SCF00317G06030, NIBEN101SCF00340G00006, NIBEN101SCF00369G03017, NIBEN101SCF0036…
GO:0016043	cellular component organization	1665	258	166.02	1e-13	2.058e-11	P	Niben101Ctg15034g00003, Niben101Scf00058g09013, Niben101Scf00081g00010, Niben101Scf00109g05011, Niben101Scf00176g10001, Niben101Scf00229g06005, Niben101Scf00240g03015, Niben101Scf00270g01014, Niben101Scf00293g03001, Niben101Scf00293g03002, Niben101Scf00317g06030, Niben101Scf00340g00006, Niben101Scf00369g03017, Niben101Scf00369g03018, Niben101Scf00402g01007, Niben101Scf00426g01004, Niben101Scf0043…	NIBEN101CTG15034G00003, NIBEN101SCF00058G09013, NIBEN101SCF00081G00010, NIBEN101SCF00109G05011, NIBEN101SCF00176G10001, NIBEN101SCF00229G06005, NIBEN101SCF00240G03015, NIBEN101SCF00270G01014, NIBEN101SCF00293G03001, NIBEN101SCF00293G03002, NIBEN101SCF00317G06030, NIBEN101SCF00340G00006, NIBEN101SCF00369G03017, NIBEN101SCF00369G03018, NIBEN101SCF00402G01007, NIBEN101SCF00426G01004, NIBEN101SCF0043…
GO:0006974	cellular response to DNA damage stimulus	317	76	31.61	2.5e-13	4.931e-11	P	Niben101Scf00094g00007, Niben101Scf00369g03017, Niben101Scf00369g21009, Niben101Scf00377g02007, Niben101Scf00446g02007, Niben101Scf00456g00008, Niben101Scf00652g01007, Niben101Scf00776g04004, Niben101Scf00911g01004, Niben101Scf01221g03012, Niben101Scf01266g01008, Niben101Scf01353g02011, Niben101Scf01369g03003, Niben101Scf01429g00010, Niben101Scf01438g04009, Niben101Scf01438g05003, Niben101Scf0151…	NIBEN101SCF00094G00007, NIBEN101SCF00369G03017, NIBEN101SCF00369G21009, NIBEN101SCF00377G02007, NIBEN101SCF00446G02007, NIBEN101SCF00456G00008, NIBEN101SCF00652G01007, NIBEN101SCF00776G04004, NIBEN101SCF00911G01004, NIBEN101SCF01221G03012, NIBEN101SCF01266G01008, NIBEN101SCF01353G02011, NIBEN101SCF01369G03003, NIBEN101SCF01429G00010, NIBEN101SCF01438G04009, NIBEN101SCF01438G05003, NIBEN101SCF0151…
GO:0000278	mitotic cell cycle	110	39	10.97	4.7e-13	8.9e-11	P	Niben101Scf00081g00010, Niben101Scf00402g01007, Niben101Scf00527g01005, Niben101Scf00646g01001, Niben101Scf01063g08024, Niben101Scf01073g07011, Niben101Scf01175g02014, Niben101Scf01181g04010, Niben101Scf01661g02023, Niben101Scf01681g12004, Niben101Scf01826g02016, Niben101Scf01922g01003, Niben101Scf02318g05003, Niben101Scf02494g12004, Niben101Scf02538g00006, Niben101Scf02832g01021, Niben101Scf0357…	NIBEN101SCF00081G00010, NIBEN101SCF00402G01007, NIBEN101SCF00527G01005, NIBEN101SCF00646G01001, NIBEN101SCF01063G08024, NIBEN101SCF01073G07011, NIBEN101SCF01175G02014, NIBEN101SCF01181G04010, NIBEN101SCF01661G02023, NIBEN101SCF01681G12004, NIBEN101SCF01826G02016, NIBEN101SCF01922G01003, NIBEN101SCF02318G05003, NIBEN101SCF02494G12004, NIBEN101SCF02538G00006, NIBEN101SCF02832G01021, NIBEN101SCF0357…
GO:0006333	chromatin assembly or disassembly	78	32	7.78	5.7e-13	1.038e-10	P	Niben101Scf00446g02007, Niben101Scf00482g03005, Niben101Scf00646g01003, Niben101Scf01033g00007, Niben101Scf01154g17005, Niben101Scf01579g00002, Niben101Scf02245g02007, Niben101Scf02441g01009, Niben101Scf02752g05011, Niben101Scf03088g01003, Niben101Scf03824g02001, Niben101Scf04024g02025, Niben101Scf04361g01001, Niben101Scf05302g05006, Niben101Scf05373g02004, Niben101Scf05506g02016, Niben101Scf0557…	NIBEN101SCF00446G02007, NIBEN101SCF00482G03005, NIBEN101SCF00646G01003, NIBEN101SCF01033G00007, NIBEN101SCF01154G17005, NIBEN101SCF01579G00002, NIBEN101SCF02245G02007, NIBEN101SCF02441G01009, NIBEN101SCF02752G05011, NIBEN101SCF03088G01003, NIBEN101SCF03824G02001, NIBEN101SCF04024G02025, NIBEN101SCF04361G01001, NIBEN101SCF05302G05006, NIBEN101SCF05373G02004, NIBEN101SCF05506G02016, NIBEN101SCF0557…
GO:1903047	mitotic cell cycle process	104	37	10.37	1.7e-12	2.981e-10	P	Niben101Scf00081g00010, Niben101Scf00402g01007, Niben101Scf00527g01005, Niben101Scf00646g01001, Niben101Scf01063g08024, Niben101Scf01073g07011, Niben101Scf01175g02014, Niben101Scf01181g04010, Niben101Scf01661g02023, Niben101Scf01681g12004, Niben101Scf01826g02016, Niben101Scf01922g01003, Niben101Scf02494g12004, Niben101Scf02538g00006, Niben101Scf02832g01021, Niben101Scf03577g01001, Niben101Scf0384…	NIBEN101SCF00081G00010, NIBEN101SCF00402G01007, NIBEN101SCF00527G01005, NIBEN101SCF00646G01001, NIBEN101SCF01063G08024, NIBEN101SCF01073G07011, NIBEN101SCF01175G02014, NIBEN101SCF01181G04010, NIBEN101SCF01661G02023, NIBEN101SCF01681G12004, NIBEN101SCF01826G02016, NIBEN101SCF01922G01003, NIBEN101SCF02494G12004, NIBEN101SCF02538G00006, NIBEN101SCF02832G01021, NIBEN101SCF03577G01001, NIBEN101SCF0384…
GO:0031497	chromatin assembly	73	30	7.28	2.9e-12	4.903e-10	P	Niben101Scf00446g02007, Niben101Scf00482g03005, Niben101Scf00646g01003, Niben101Scf01033g00007, Niben101Scf01154g17005, Niben101Scf01579g00002, Niben101Scf02441g01009, Niben101Scf02752g05011, Niben101Scf03088g01003, Niben101Scf03824g02001, Niben101Scf04361g01001, Niben101Scf05302g05006, Niben101Scf05373g02004, Niben101Scf05506g02016, Niben101Scf05579g00001, Niben101Scf06238g01004, Niben101Scf0638…	NIBEN101SCF00446G02007, NIBEN101SCF00482G03005, NIBEN101SCF00646G01003, NIBEN101SCF01033G00007, NIBEN101SCF01154G17005, NIBEN101SCF01579G00002, NIBEN101SCF02441G01009, NIBEN101SCF02752G05011, NIBEN101SCF03088G01003, NIBEN101SCF03824G02001, NIBEN101SCF04361G01001, NIBEN101SCF05302G05006, NIBEN101SCF05373G02004, NIBEN101SCF05506G02016, NIBEN101SCF05579G00001, NIBEN101SCF06238G01004, NIBEN101SCF0638…
GO:0006281	DNA repair	296	70	29.52	4.4e-12	7.183e-10	P	Niben101Scf00094g00007, Niben101Scf00369g03017, Niben101Scf00369g21009, Niben101Scf00446g02007, Niben101Scf00456g00008, Niben101Scf00652g01007, Niben101Scf00776g04004, Niben101Scf00911g01004, Niben101Scf01221g03012, Niben101Scf01266g01008, Niben101Scf01353g02011, Niben101Scf01369g03003, Niben101Scf01429g00010, Niben101Scf01438g04009, Niben101Scf01438g05003, Niben101Scf01513g00017, Niben101Scf0182…	NIBEN101SCF00094G00007, NIBEN101SCF00369G03017, NIBEN101SCF00369G21009, NIBEN101SCF00446G02007, NIBEN101SCF00456G00008, NIBEN101SCF00652G01007, NIBEN101SCF00776G04004, NIBEN101SCF00911G01004, NIBEN101SCF01221G03012, NIBEN101SCF01266G01008, NIBEN101SCF01353G02011, NIBEN101SCF01369G03003, NIBEN101SCF01429G00010, NIBEN101SCF01438G04009, NIBEN101SCF01438G05003, NIBEN101SCF01513G00017, NIBEN101SCF0182…
GO:0009987	cellular process	13750	1505	1371.07	4.6e-12	7.259e-10	P	Niben101Ctg06395g00002, Niben101Ctg11539g00002, Niben101Ctg14233g00001, Niben101Ctg15034g00003, Niben101Ctg15355g00001, Niben101Ctg15435g00001, Niben101Ctg15453g00003, Niben101Ctg15519g00001, Niben101Ctg15702g00001, Niben101Ctg16325g00005, Niben101Scf00005g00003, Niben101Scf00016g04007, Niben101Scf00031g00001, Niben101Scf00050g00008, Niben101Scf00054g01013, Niben101Scf00058g09013, Niben101Scf0006…	NIBEN101CTG06395G00002, NIBEN101CTG11539G00002, NIBEN101CTG14233G00001, NIBEN101CTG15034G00003, NIBEN101CTG15355G00001, NIBEN101CTG15435G00001, NIBEN101CTG15453G00003, NIBEN101CTG15519G00001, NIBEN101CTG15702G00001, NIBEN101CTG16325G00005, NIBEN101SCF00005G00003, NIBEN101SCF00016G04007, NIBEN101SCF00031G00001, NIBEN101SCF00050G00008, NIBEN101SCF00054G01013, NIBEN101SCF00058G09013, NIBEN101SCF0006…
GO:0071824	protein-DNA complex subunit organization	80	31	7.98	7.9e-12	1.206e-09	P	Niben101Scf00446g02007, Niben101Scf00482g03005, Niben101Scf01033g00007, Niben101Scf01076g04002, Niben101Scf01154g17005, Niben101Scf01579g00002, Niben101Scf02441g01009, Niben101Scf02752g05011, Niben101Scf03088g01003, Niben101Scf03824g02001, Niben101Scf04361g01001, Niben101Scf05302g05006, Niben101Scf05373g02004, Niben101Scf05506g02016, Niben101Scf05579g00001, Niben101Scf06238g01004, Niben101Scf0638…	NIBEN101SCF00446G02007, NIBEN101SCF00482G03005, NIBEN101SCF01033G00007, NIBEN101SCF01076G04002, NIBEN101SCF01154G17005, NIBEN101SCF01579G00002, NIBEN101SCF02441G01009, NIBEN101SCF02752G05011, NIBEN101SCF03088G01003, NIBEN101SCF03824G02001, NIBEN101SCF04361G01001, NIBEN101SCF05302G05006, NIBEN101SCF05373G02004, NIBEN101SCF05506G02016, NIBEN101SCF05579G00001, NIBEN101SCF06238G01004, NIBEN101SCF0638…
GO:0098813	nuclear chromosome segregation	59	26	5.88	1.2e-11	1.775e-09	P	Niben101Scf00436g00003, Niben101Scf00646g01001, Niben101Scf01073g07011, Niben101Scf01076g04002, Niben101Scf01201g00011, Niben101Scf01463g05003, Niben101Scf01922g01003, Niben101Scf02264g03021, Niben101Scf02625g04001, Niben101Scf02910g01036, Niben101Scf04686g02011, Niben101Scf04797g00024, Niben101Scf04933g01011, Niben101Scf05034g05002, Niben101Scf06280g05017, Niben101Scf07147g03002, Niben101Scf0715…	NIBEN101SCF00436G00003, NIBEN101SCF00646G01001, NIBEN101SCF01073G07011, NIBEN101SCF01076G04002, NIBEN101SCF01201G00011, NIBEN101SCF01463G05003, NIBEN101SCF01922G01003, NIBEN101SCF02264G03021, NIBEN101SCF02625G04001, NIBEN101SCF02910G01036, NIBEN101SCF04686G02011, NIBEN101SCF04797G00024, NIBEN101SCF04933G01011, NIBEN101SCF05034G05002, NIBEN101SCF06280G05017, NIBEN101SCF07147G03002, NIBEN101SCF0715…
GO:0065004	protein-DNA complex assembly	79	30	7.88	3.1e-11	4.447e-09	P	Niben101Scf00446g02007, Niben101Scf00482g03005, Niben101Scf01033g00007, Niben101Scf01076g04002, Niben101Scf01154g17005, Niben101Scf01579g00002, Niben101Scf02441g01009, Niben101Scf03088g01003, Niben101Scf03824g02001, Niben101Scf04361g01001, Niben101Scf05302g05006, Niben101Scf05373g02004, Niben101Scf05506g02016, Niben101Scf05579g00001, Niben101Scf06238g01004, Niben101Scf06387g00008, Niben101Scf0659…	NIBEN101SCF00446G02007, NIBEN101SCF00482G03005, NIBEN101SCF01033G00007, NIBEN101SCF01076G04002, NIBEN101SCF01154G17005, NIBEN101SCF01579G00002, NIBEN101SCF02441G01009, NIBEN101SCF03088G01003, NIBEN101SCF03824G02001, NIBEN101SCF04361G01001, NIBEN101SCF05302G05006, NIBEN101SCF05373G02004, NIBEN101SCF05506G02016, NIBEN101SCF05579G00001, NIBEN101SCF06238G01004, NIBEN101SCF06387G00008, NIBEN101SCF0659…
GO:0034728	nucleosome organization	71	28	7.08	4.9e-11	6.823e-09	P	Niben101Scf00446g02007, Niben101Scf00482g03005, Niben101Scf01033g00007, Niben101Scf01154g17005, Niben101Scf01579g00002, Niben101Scf02441g01009, Niben101Scf02752g05011, Niben101Scf03088g01003, Niben101Scf03824g02001, Niben101Scf04361g01001, Niben101Scf05373g02004, Niben101Scf05506g02016, Niben101Scf05579g00001, Niben101Scf06238g01004, Niben101Scf06387g00008, Niben101Scf06590g03003, Niben101Scf0727…	NIBEN101SCF00446G02007, NIBEN101SCF00482G03005, NIBEN101SCF01033G00007, NIBEN101SCF01154G17005, NIBEN101SCF01579G00002, NIBEN101SCF02441G01009, NIBEN101SCF02752G05011, NIBEN101SCF03088G01003, NIBEN101SCF03824G02001, NIBEN101SCF04361G01001, NIBEN101SCF05373G02004, NIBEN101SCF05506G02016, NIBEN101SCF05579G00001, NIBEN101SCF06238G01004, NIBEN101SCF06387G00008, NIBEN101SCF06590G03003, NIBEN101SCF0727…
GO:0051301	cell division	153	44	15.26	5.3e-11	7.169e-09	P	Niben101Scf00081g00010, Niben101Scf00412g01015, Niben101Scf00527g01005, Niben101Scf00646g01001, Niben101Scf00868g00005, Niben101Scf00990g02020, Niben101Scf01063g08024, Niben101Scf01073g07011, Niben101Scf01076g04002, Niben101Scf01175g02014, Niben101Scf01181g04010, Niben101Scf01681g12004, Niben101Scf01826g02016, Niben101Scf01922g01003, Niben101Scf02444g00032, Niben101Scf02494g12004, Niben101Scf0357…	NIBEN101SCF00081G00010, NIBEN101SCF00412G01015, NIBEN101SCF00527G01005, NIBEN101SCF00646G01001, NIBEN101SCF00868G00005, NIBEN101SCF00990G02020, NIBEN101SCF01063G08024, NIBEN101SCF01073G07011, NIBEN101SCF01076G04002, NIBEN101SCF01175G02014, NIBEN101SCF01181G04010, NIBEN101SCF01681G12004, NIBEN101SCF01826G02016, NIBEN101SCF01922G01003, NIBEN101SCF02444G00032, NIBEN101SCF02494G12004, NIBEN101SCF0357…
GO:0006334	nucleosome assembly	70	27	6.98	2e-10	2.63e-08	P	Niben101Scf00446g02007, Niben101Scf00482g03005, Niben101Scf01033g00007, Niben101Scf01154g17005, Niben101Scf01579g00002, Niben101Scf02441g01009, Niben101Scf03088g01003, Niben101Scf03824g02001, Niben101Scf04361g01001, Niben101Scf05373g02004, Niben101Scf05506g02016, Niben101Scf05579g00001, Niben101Scf06238g01004, Niben101Scf06387g00008, Niben101Scf06590g03003, Niben101Scf07275g00004, Niben101Scf0740…	NIBEN101SCF00446G02007, NIBEN101SCF00482G03005, NIBEN101SCF01033G00007, NIBEN101SCF01154G17005, NIBEN101SCF01579G00002, NIBEN101SCF02441G01009, NIBEN101SCF03088G01003, NIBEN101SCF03824G02001, NIBEN101SCF04361G01001, NIBEN101SCF05373G02004, NIBEN101SCF05506G02016, NIBEN101SCF05579G00001, NIBEN101SCF06238G01004, NIBEN101SCF06387G00008, NIBEN101SCF06590G03003, NIBEN101SCF07275G00004, NIBEN101SCF0740…
GO:0006325	chromatin organization	210	51	20.94	1.3e-09	1.663e-07	P	Niben101Scf00369g03018, Niben101Scf00402g01007, Niben101Scf00446g02007, Niben101Scf00482g03005, Niben101Scf00592g04013, Niben101Scf00614g00025, Niben101Scf00646g01003, Niben101Scf01033g00007, Niben101Scf01154g17005, Niben101Scf01235g00012, Niben101Scf01579g00002, Niben101Scf01579g01020, Niben101Scf01918g02007, Niben101Scf01937g02006, Niben101Scf02217g03003, Niben101Scf02245g02007, Niben101Scf0244…	NIBEN101SCF00369G03018, NIBEN101SCF00402G01007, NIBEN101SCF00446G02007, NIBEN101SCF00482G03005, NIBEN101SCF00592G04013, NIBEN101SCF00614G00025, NIBEN101SCF00646G01003, NIBEN101SCF01033G00007, NIBEN101SCF01154G17005, NIBEN101SCF01235G00012, NIBEN101SCF01579G00002, NIBEN101SCF01579G01020, NIBEN101SCF01918G02007, NIBEN101SCF01937G02006, NIBEN101SCF02217G03003, NIBEN101SCF02245G02007, NIBEN101SCF0244…
GO:0000003	reproduction	246	56	24.53	2.7e-09	3.364e-07	P	Niben101Scf00270g01014, Niben101Scf00293g03001, Niben101Scf00293g03002, Niben101Scf00426g01004, Niben101Scf00436g00003, Niben101Scf00640g04021, Niben101Scf00646g01001, Niben101Scf00990g02020, Niben101Scf01076g04002, Niben101Scf01201g00011, Niben101Scf01326g05008, Niben101Scf01463g05003, Niben101Scf01681g12004, Niben101Scf01697g09001, Niben101Scf01922g01003, Niben101Scf02216g01015, Niben101Scf0223…	NIBEN101SCF00270G01014, NIBEN101SCF00293G03001, NIBEN101SCF00293G03002, NIBEN101SCF00426G01004, NIBEN101SCF00436G00003, NIBEN101SCF00640G04021, NIBEN101SCF00646G01001, NIBEN101SCF00990G02020, NIBEN101SCF01076G04002, NIBEN101SCF01201G00011, NIBEN101SCF01326G05008, NIBEN101SCF01463G05003, NIBEN101SCF01681G12004, NIBEN101SCF01697G09001, NIBEN101SCF01922G01003, NIBEN101SCF02216G01015, NIBEN101SCF0223…
GO:0045132	meiotic chromosome segregation	42	19	4.19	4.1e-09	4.977e-07	P	Niben101Scf00436g00003, Niben101Scf00646g01001, Niben101Scf01076g04002, Niben101Scf01201g00011, Niben101Scf01463g05003, Niben101Scf01922g01003, Niben101Scf02264g03021, Niben101Scf02625g04001, Niben101Scf02910g01036, Niben101Scf04686g02011, Niben101Scf04933g01011, Niben101Scf07147g03002, Niben101Scf07152g02004, Niben101Scf07579g00003, Niben101Scf08635g03001, Niben101Scf09458g00012, Niben101Scf1038…	NIBEN101SCF00436G00003, NIBEN101SCF00646G01001, NIBEN101SCF01076G04002, NIBEN101SCF01201G00011, NIBEN101SCF01463G05003, NIBEN101SCF01922G01003, NIBEN101SCF02264G03021, NIBEN101SCF02625G04001, NIBEN101SCF02910G01036, NIBEN101SCF04686G02011, NIBEN101SCF04933G01011, NIBEN101SCF07147G03002, NIBEN101SCF07152G02004, NIBEN101SCF07579G00003, NIBEN101SCF08635G03001, NIBEN101SCF09458G00012, NIBEN101SCF1038…
GO:0044238	primary metabolic process	10967	1214	1093.56	7.4e-09	8.758e-07	P	Niben101Ctg06395g00002, Niben101Ctg11539g00002, Niben101Ctg13782g00003, Niben101Ctg14233g00001, Niben101Ctg15355g00001, Niben101Ctg15453g00003, Niben101Ctg15519g00001, Niben101Ctg15702g00001, Niben101Ctg15717g00003, Niben101Scf00005g00003, Niben101Scf00016g04007, Niben101Scf00031g00001, Niben101Scf00054g01013, Niben101Scf00059g02013, Niben101Scf00063g04014, Niben101Scf00063g13005, Niben101Scf0006…	NIBEN101CTG06395G00002, NIBEN101CTG11539G00002, NIBEN101CTG13782G00003, NIBEN101CTG14233G00001, NIBEN101CTG15355G00001, NIBEN101CTG15453G00003, NIBEN101CTG15519G00001, NIBEN101CTG15702G00001, NIBEN101CTG15717G00003, NIBEN101SCF00005G00003, NIBEN101SCF00016G04007, NIBEN101SCF00031G00001, NIBEN101SCF00054G01013, NIBEN101SCF00059G02013, NIBEN101SCF00063G04014, NIBEN101SCF00063G13005, NIBEN101SCF0006…
GO:0009653	anatomical structure morphogenesis	580	102	57.83	8.2e-09	9.468e-07	P	Niben101Ctg15034g00003, Niben101Scf00037g02016, Niben101Scf00130g09002, Niben101Scf00270g01014, Niben101Scf00426g01004, Niben101Scf00446g02007, Niben101Scf00497g09006, Niben101Scf00527g01005, Niben101Scf00646g01001, Niben101Scf00675g04004, Niben101Scf00705g01010, Niben101Scf00712g03003, Niben101Scf00990g02020, Niben101Scf01063g05023, Niben101Scf01063g08024, Niben101Scf01078g00028, Niben101Scf0109…	NIBEN101CTG15034G00003, NIBEN101SCF00037G02016, NIBEN101SCF00130G09002, NIBEN101SCF00270G01014, NIBEN101SCF00426G01004, NIBEN101SCF00446G02007, NIBEN101SCF00497G09006, NIBEN101SCF00527G01005, NIBEN101SCF00646G01001, NIBEN101SCF00675G04004, NIBEN101SCF00705G01010, NIBEN101SCF00712G03003, NIBEN101SCF00990G02020, NIBEN101SCF01063G05023, NIBEN101SCF01063G08024, NIBEN101SCF01078G00028, NIBEN101SCF0109…
GO:0044763	single-organism cellular process	6634	775	661.5	1.2e-08	1.353e-06	P	Niben101Ctg06395g00002, Niben101Ctg11539g00002, Niben101Ctg15034g00003, Niben101Ctg16325g00005, Niben101Scf00031g00001, Niben101Scf00050g00008, Niben101Scf00054g01013, Niben101Scf00063g13005, Niben101Scf00081g00010, Niben101Scf00094g00007, Niben101Scf00096g01009, Niben101Scf00109g10003, Niben101Scf00120g01010, Niben101Scf00130g03001, Niben101Scf00152g25014, Niben101Scf00157g04001, Niben101Scf0015…	NIBEN101CTG06395G00002, NIBEN101CTG11539G00002, NIBEN101CTG15034G00003, NIBEN101CTG16325G00005, NIBEN101SCF00031G00001, NIBEN101SCF00050G00008, NIBEN101SCF00054G01013, NIBEN101SCF00063G13005, NIBEN101SCF00081G00010, NIBEN101SCF00094G00007, NIBEN101SCF00096G01009, NIBEN101SCF00109G10003, NIBEN101SCF00120G01010, NIBEN101SCF00130G03001, NIBEN101SCF00152G25014, NIBEN101SCF00157G04001, NIBEN101SCF0015…
GO:0006633	fatty acid biosynthetic process	182	43	18.15	5.9e-08	6.495e-06	P	Niben101Ctg11539g00002, Niben101Scf00279g07001, Niben101Scf00340g03006, Niben101Scf00426g02029, Niben101Scf00653g01010, Niben101Scf01061g08023, Niben101Scf01395g01005, Niben101Scf02090g07012, Niben101Scf02335g04009, Niben101Scf02339g01013, Niben101Scf02513g07008, Niben101Scf02822g06011, Niben101Scf03455g05017, Niben101Scf03479g05042, Niben101Scf03486g02010, Niben101Scf03855g00003, Niben101Scf0391…	NIBEN101CTG11539G00002, NIBEN101SCF00279G07001, NIBEN101SCF00340G03006, NIBEN101SCF00426G02029, NIBEN101SCF00653G01010, NIBEN101SCF01061G08023, NIBEN101SCF01395G01005, NIBEN101SCF02090G07012, NIBEN101SCF02335G04009, NIBEN101SCF02339G01013, NIBEN101SCF02513G07008, NIBEN101SCF02822G06011, NIBEN101SCF03455G05017, NIBEN101SCF03479G05042, NIBEN101SCF03486G02010, NIBEN101SCF03855G00003, NIBEN101SCF0391…
GO:0008610	lipid biosynthetic process	462	83	46.07	7.9e-08	8.311e-06	P	Niben101Ctg11539g00002, Niben101Scf00120g01010, Niben101Scf00279g07001, Niben101Scf00340g03006, Niben101Scf00412g01011, Niben101Scf00426g02029, Niben101Scf00653g01010, Niben101Scf00929g03016, Niben101Scf00980g07018, Niben101Scf01061g08023, Niben101Scf01154g00010, Niben101Scf01395g01005, Niben101Scf01512g06001, Niben101Scf01764g03022, Niben101Scf02023g01002, Niben101Scf02083g03005, Niben101Scf0209…	NIBEN101CTG11539G00002, NIBEN101SCF00120G01010, NIBEN101SCF00279G07001, NIBEN101SCF00340G03006, NIBEN101SCF00412G01011, NIBEN101SCF00426G02029, NIBEN101SCF00653G01010, NIBEN101SCF00929G03016, NIBEN101SCF00980G07018, NIBEN101SCF01061G08023, NIBEN101SCF01154G00010, NIBEN101SCF01395G01005, NIBEN101SCF01512G06001, NIBEN101SCF01764G03022, NIBEN101SCF02023G01002, NIBEN101SCF02083G03005, NIBEN101SCF0209…
GO:0043101	purine-containing compound salvage	9	8	0.9	7.9e-08	8.311e-06	P	Niben101Scf01646g00010, Niben101Scf04090g01002, Niben101Scf04652g00002, Niben101Scf05442g02007, Niben101Scf06467g01002, Niben101Scf06753g00009, Niben101Scf08987g00006, Niben101Scf25706g00003	NIBEN101SCF01646G00010, NIBEN101SCF04090G01002, NIBEN101SCF04652G00002, NIBEN101SCF05442G02007, NIBEN101SCF06467G01002, NIBEN101SCF06753G00009, NIBEN101SCF08987G00006, NIBEN101SCF25706G00003
GO:0042138	meiotic DNA double-strand break formation	7	7	0.7	9.7e-08	9.862e-06	P	Niben101Scf01463g05003, Niben101Scf02264g03021, Niben101Scf06942g01004, Niben101Scf07147g03002, Niben101Scf07974g00011, Niben101Scf09458g00012, Niben101Scf17671g00011	NIBEN101SCF01463G05003, NIBEN101SCF02264G03021, NIBEN101SCF06942G01004, NIBEN101SCF07147G03002, NIBEN101SCF07974G00011, NIBEN101SCF09458G00012, NIBEN101SCF17671G00011
GO:0048856	anatomical structure development	1544	216	153.96	1e-07	9.862e-06	P	Niben101Ctg15034g00003, Niben101Scf00005g00003, Niben101Scf00037g02016, Niben101Scf00063g13005, Niben101Scf00130g09002, Niben101Scf00173g09005, Niben101Scf00246g00006, Niben101Scf00270g01014, Niben101Scf00340g00006, Niben101Scf00426g01004, Niben101Scf00446g02007, Niben101Scf00457g06012, Niben101Scf00461g04004, Niben101Scf00496g00002, Niben101Scf00497g09006, Niben101Scf00527g01005, Niben101Scf0064…	NIBEN101CTG15034G00003, NIBEN101SCF00005G00003, NIBEN101SCF00037G02016, NIBEN101SCF00063G13005, NIBEN101SCF00130G09002, NIBEN101SCF00173G09005, NIBEN101SCF00246G00006, NIBEN101SCF00270G01014, NIBEN101SCF00340G00006, NIBEN101SCF00426G01004, NIBEN101SCF00446G02007, NIBEN101SCF00457G06012, NIBEN101SCF00461G04004, NIBEN101SCF00496G00002, NIBEN101SCF00497G09006, NIBEN101SCF00527G01005, NIBEN101SCF0064…
GO:0033554	cellular response to stress	563	96	56.14	1e-07	9.862e-06	P	Niben101Scf00094g00007, Niben101Scf00246g00006, Niben101Scf00369g03017, Niben101Scf00369g21009, Niben101Scf00377g02007, Niben101Scf00400g00006, Niben101Scf00446g02007, Niben101Scf00456g00008, Niben101Scf00465g00003, Niben101Scf00652g01007, Niben101Scf00776g04004, Niben101Scf00911g01004, Niben101Scf01221g03012, Niben101Scf01266g01008, Niben101Scf01353g02011, Niben101Scf01369g03003, Niben101Scf0142…	NIBEN101SCF00094G00007, NIBEN101SCF00246G00006, NIBEN101SCF00369G03017, NIBEN101SCF00369G21009, NIBEN101SCF00377G02007, NIBEN101SCF00400G00006, NIBEN101SCF00446G02007, NIBEN101SCF00456G00008, NIBEN101SCF00465G00003, NIBEN101SCF00652G01007, NIBEN101SCF00776G04004, NIBEN101SCF00911G01004, NIBEN101SCF01221G03012, NIBEN101SCF01266G01008, NIBEN101SCF01353G02011, NIBEN101SCF01369G03003, NIBEN101SCF0142…
GO:0044702	single organism reproductive process	784	123	78.18	2.2e-07	2.125e-05	P	Niben101Scf00005g00003, Niben101Scf00037g02016, Niben101Scf00063g13005, Niben101Scf00130g09002, Niben101Scf00173g09005, Niben101Scf00246g00006, Niben101Scf00270g01014, Niben101Scf00340g00006, Niben101Scf00426g01004, Niben101Scf00457g06012, Niben101Scf00497g09006, Niben101Scf00646g01001, Niben101Scf00646g01003, Niben101Scf00949g03003, Niben101Scf01076g04002, Niben101Scf01078g00028, Niben101Scf0109…	NIBEN101SCF00005G00003, NIBEN101SCF00037G02016, NIBEN101SCF00063G13005, NIBEN101SCF00130G09002, NIBEN101SCF00173G09005, NIBEN101SCF00246G00006, NIBEN101SCF00270G01014, NIBEN101SCF00340G00006, NIBEN101SCF00426G01004, NIBEN101SCF00457G06012, NIBEN101SCF00497G09006, NIBEN101SCF00646G01001, NIBEN101SCF00646G01003, NIBEN101SCF00949G03003, NIBEN101SCF01076G04002, NIBEN101SCF01078G00028, NIBEN101SCF0109…
GO:0071704	organic substance metabolic process	11539	1254	1150.6	4.9e-07	4.639e-05	P	Niben101Ctg06395g00002, Niben101Ctg11539g00002, Niben101Ctg13782g00003, Niben101Ctg14233g00001, Niben101Ctg15355g00001, Niben101Ctg15453g00003, Niben101Ctg15519g00001, Niben101Ctg15702g00001, Niben101Ctg15717g00003, Niben101Scf00005g00003, Niben101Scf00016g04007, Niben101Scf00031g00001, Niben101Scf00054g01013, Niben101Scf00059g02013, Niben101Scf00063g04014, Niben101Scf00063g13005, Niben101Scf0006…	NIBEN101CTG06395G00002, NIBEN101CTG11539G00002, NIBEN101CTG13782G00003, NIBEN101CTG14233G00001, NIBEN101CTG15355G00001, NIBEN101CTG15453G00003, NIBEN101CTG15519G00001, NIBEN101CTG15702G00001, NIBEN101CTG15717G00003, NIBEN101SCF00005G00003, NIBEN101SCF00016G04007, NIBEN101SCF00031G00001, NIBEN101SCF00054G01013, NIBEN101SCF00059G02013, NIBEN101SCF00063G04014, NIBEN101SCF00063G13005, NIBEN101SCF0006…
GO:0000725	recombinational repair	32	14	3.19	7.6e-07	7.055e-05	P	Niben101Scf00446g02007, Niben101Scf02030g01004, Niben101Scf02444g00032, Niben101Scf03917g00017, Niben101Scf04024g02025, Niben101Scf04686g02011, Niben101Scf07147g03002, Niben101Scf07680g02001, Niben101Scf09116g01013, Niben101Scf09416g01004, Niben101Scf11009g00021, Niben101Scf11122g01008, Niben101Scf11688g01035, Niben101Scf14427g00018	NIBEN101SCF00446G02007, NIBEN101SCF02030G01004, NIBEN101SCF02444G00032, NIBEN101SCF03917G00017, NIBEN101SCF04024G02025, NIBEN101SCF04686G02011, NIBEN101SCF07147G03002, NIBEN101SCF07680G02001, NIBEN101SCF09116G01013, NIBEN101SCF09416G01004, NIBEN101SCF11009G00021, NIBEN101SCF11122G01008, NIBEN101SCF11688G01035, NIBEN101SCF14427G00018
GO:0044711	single-organism biosynthetic process	1537	210	153.26	9e-07	8.193e-05	P	Niben101Ctg06395g00002, Niben101Ctg11539g00002, Niben101Scf00031g00001, Niben101Scf00054g01013, Niben101Scf00120g01010, Niben101Scf00152g25014, Niben101Scf00156g02004, Niben101Scf00157g04001, Niben101Scf00159g08017, Niben101Scf00168g01010, Niben101Scf00168g05002, Niben101Scf00264g03014, Niben101Scf00270g01014, Niben101Scf00273g01001, Niben101Scf00279g07001, Niben101Scf00285g00001, Niben101Scf0030…	NIBEN101CTG06395G00002, NIBEN101CTG11539G00002, NIBEN101SCF00031G00001, NIBEN101SCF00054G01013, NIBEN101SCF00120G01010, NIBEN101SCF00152G25014, NIBEN101SCF00156G02004, NIBEN101SCF00157G04001, NIBEN101SCF00159G08017, NIBEN101SCF00168G01010, NIBEN101SCF00168G05002, NIBEN101SCF00264G03014, NIBEN101SCF00270G01014, NIBEN101SCF00273G01001, NIBEN101SCF00279G07001, NIBEN101SCF00285G00001, NIBEN101SCF0030…
GO:0010154	fruit development	421	74	41.98	9.3e-07	8.307e-05	P	Niben101Scf00005g00003, Niben101Scf00063g13005, Niben101Scf00130g09002, Niben101Scf00246g00006, Niben101Scf00270g01014, Niben101Scf00426g01004, Niben101Scf00457g06012, Niben101Scf00646g01001, Niben101Scf00646g01003, Niben101Scf00949g03003, Niben101Scf01094g02006, Niben101Scf01124g18002, Niben101Scf01240g08004, Niben101Scf01326g05008, Niben101Scf01353g02011, Niben101Scf01738g04010, Niben101Scf0180…	NIBEN101SCF00005G00003, NIBEN101SCF00063G13005, NIBEN101SCF00130G09002, NIBEN101SCF00246G00006, NIBEN101SCF00270G01014, NIBEN101SCF00426G01004, NIBEN101SCF00457G06012, NIBEN101SCF00646G01001, NIBEN101SCF00646G01003, NIBEN101SCF00949G03003, NIBEN101SCF01094G02006, NIBEN101SCF01124G18002, NIBEN101SCF01240G08004, NIBEN101SCF01326G05008, NIBEN101SCF01353G02011, NIBEN101SCF01738G04010, NIBEN101SCF0180…
GO:0010065	primary meristem tissue development	6	6	0.6	9.8e-07	8.435e-05	P	Niben101Scf03263g07008, Niben101Scf05551g03011, Niben101Scf05645g00005, Niben101Scf07493g01001, Niben101Scf09547g01006, Niben101Scf11609g04004	NIBEN101SCF03263G07008, NIBEN101SCF05551G03011, NIBEN101SCF05645G00005, NIBEN101SCF07493G01001, NIBEN101SCF09547G01006, NIBEN101SCF11609G04004
GO:0006302	double-strand break repair	51	18	5.09	9.8e-07	8.435e-05	P	Niben101Scf00446g02007, Niben101Scf01927g09016, Niben101Scf02216g01015, Niben101Scf02444g00032, Niben101Scf02908g05003, Niben101Scf03486g03004, Niben101Scf03917g00017, Niben101Scf04024g02025, Niben101Scf04686g02011, Niben101Scf07147g03002, Niben101Scf07680g02001, Niben101Scf09116g01013, Niben101Scf09416g01004, Niben101Scf11009g00021, Niben101Scf11122g01008, Niben101Scf11688g01035, Niben101Scf1442…	NIBEN101SCF00446G02007, NIBEN101SCF01927G09016, NIBEN101SCF02216G01015, NIBEN101SCF02444G00032, NIBEN101SCF02908G05003, NIBEN101SCF03486G03004, NIBEN101SCF03917G00017, NIBEN101SCF04024G02025, NIBEN101SCF04686G02011, NIBEN101SCF07147G03002, NIBEN101SCF07680G02001, NIBEN101SCF09116G01013, NIBEN101SCF09416G01004, NIBEN101SCF11009G00021, NIBEN101SCF11122G01008, NIBEN101SCF11688G01035, NIBEN101SCF1442…
GO:0051726	regulation of cell cycle	89	25	8.87	1.2e-06	0.0001014	P	Niben101Scf00397g06001, Niben101Scf00646g01001, Niben101Scf00646g01003, Niben101Scf00920g08006, Niben101Scf01073g07011, Niben101Scf01922g01003, Niben101Scf02318g05003, Niben101Scf02407g02007, Niben101Scf02444g00032, Niben101Scf02720g08001, Niben101Scf02746g07005, Niben101Scf03001g00001, Niben101Scf04024g02025, Niben101Scf05151g03015, Niben101Scf05800g02018, Niben101Scf07086g00015, Niben101Scf0716…	NIBEN101SCF00397G06001, NIBEN101SCF00646G01001, NIBEN101SCF00646G01003, NIBEN101SCF00920G08006, NIBEN101SCF01073G07011, NIBEN101SCF01922G01003, NIBEN101SCF02318G05003, NIBEN101SCF02407G02007, NIBEN101SCF02444G00032, NIBEN101SCF02720G08001, NIBEN101SCF02746G07005, NIBEN101SCF03001G00001, NIBEN101SCF04024G02025, NIBEN101SCF05151G03015, NIBEN101SCF05800G02018, NIBEN101SCF07086G00015, NIBEN101SCF0716…
GO:0044767	single-organism developmental process	1712	229	170.71	1.4e-06	0.0001163	P	Niben101Ctg15034g00003, Niben101Scf00005g00003, Niben101Scf00037g02016, Niben101Scf00063g13005, Niben101Scf00130g09002, Niben101Scf00173g09005, Niben101Scf00246g00006, Niben101Scf00270g01014, Niben101Scf00340g00006, Niben101Scf00347g00011, Niben101Scf00426g01004, Niben101Scf00446g02007, Niben101Scf00457g06012, Niben101Scf00461g04004, Niben101Scf00496g00002, Niben101Scf00497g09006, Niben101Scf0052…	NIBEN101CTG15034G00003, NIBEN101SCF00005G00003, NIBEN101SCF00037G02016, NIBEN101SCF00063G13005, NIBEN101SCF00130G09002, NIBEN101SCF00173G09005, NIBEN101SCF00246G00006, NIBEN101SCF00270G01014, NIBEN101SCF00340G00006, NIBEN101SCF00347G00011, NIBEN101SCF00426G01004, NIBEN101SCF00446G02007, NIBEN101SCF00457G06012, NIBEN101SCF00461G04004, NIBEN101SCF00496G00002, NIBEN101SCF00497G09006, NIBEN101SCF0052…
GO:0032502	developmental process	1749	233	174.4	1.5e-06	0.0001224	P	Niben101Ctg15034g00003, Niben101Scf00005g00003, Niben101Scf00037g02016, Niben101Scf00063g13005, Niben101Scf00130g09002, Niben101Scf00173g09005, Niben101Scf00246g00006, Niben101Scf00270g01014, Niben101Scf00340g00006, Niben101Scf00347g00011, Niben101Scf00426g01004, Niben101Scf00446g02007, Niben101Scf00457g06012, Niben101Scf00461g04004, Niben101Scf00496g00002, Niben101Scf00497g09006, Niben101Scf0052…	NIBEN101CTG15034G00003, NIBEN101SCF00005G00003, NIBEN101SCF00037G02016, NIBEN101SCF00063G13005, NIBEN101SCF00130G09002, NIBEN101SCF00173G09005, NIBEN101SCF00246G00006, NIBEN101SCF00270G01014, NIBEN101SCF00340G00006, NIBEN101SCF00347G00011, NIBEN101SCF00426G01004, NIBEN101SCF00446G02007, NIBEN101SCF00457G06012, NIBEN101SCF00461G04004, NIBEN101SCF00496G00002, NIBEN101SCF00497G09006, NIBEN101SCF0052…
GO:0070192	chromosome organization involved in meiosis	34	14	3.39	1.9e-06	0.0001525	P	Niben101Scf00436g00003, Niben101Scf01463g05003, Niben101Scf01922g01003, Niben101Scf02264g03021, Niben101Scf02625g04001, Niben101Scf04686g02011, Niben101Scf04933g01011, Niben101Scf05231g02020, Niben101Scf07147g03002, Niben101Scf07579g00003, Niben101Scf08635g03001, Niben101Scf09458g00012, Niben101Scf10381g01012, Niben101Scf17671g00011	NIBEN101SCF00436G00003, NIBEN101SCF01463G05003, NIBEN101SCF01922G01003, NIBEN101SCF02264G03021, NIBEN101SCF02625G04001, NIBEN101SCF04686G02011, NIBEN101SCF04933G01011, NIBEN101SCF05231G02020, NIBEN101SCF07147G03002, NIBEN101SCF07579G00003, NIBEN101SCF08635G03001, NIBEN101SCF09458G00012, NIBEN101SCF10381G01012, NIBEN101SCF17671G00011
GO:0009888	tissue development	407	71	40.58	2e-06	0.0001578	P	Niben101Scf00173g09005, Niben101Scf00270g01014, Niben101Scf00426g01004, Niben101Scf00446g02007, Niben101Scf00461g04004, Niben101Scf00496g00002, Niben101Scf00497g09006, Niben101Scf00527g01005, Niben101Scf00646g01001, Niben101Scf00646g01003, Niben101Scf00675g04004, Niben101Scf00705g01010, Niben101Scf00712g03003, Niben101Scf01143g07002, Niben101Scf01205g02008, Niben101Scf01326g05008, Niben101Scf0150…	NIBEN101SCF00173G09005, NIBEN101SCF00270G01014, NIBEN101SCF00426G01004, NIBEN101SCF00446G02007, NIBEN101SCF00461G04004, NIBEN101SCF00496G00002, NIBEN101SCF00497G09006, NIBEN101SCF00527G01005, NIBEN101SCF00646G01001, NIBEN101SCF00646G01003, NIBEN101SCF00675G04004, NIBEN101SCF00705G01010, NIBEN101SCF00712G03003, NIBEN101SCF01143G07002, NIBEN101SCF01205G02008, NIBEN101SCF01326G05008, NIBEN101SCF0150…
GO:0007127	meiosis I	39	15	3.89	2.2e-06	0.0001707	P	Niben101Scf01463g05003, Niben101Scf01922g01003, Niben101Scf02264g03021, Niben101Scf02444g00032, Niben101Scf02625g04001, Niben101Scf02910g01036, Niben101Scf06942g01004, Niben101Scf07147g03002, Niben101Scf07579g00003, Niben101Scf07974g00011, Niben101Scf08635g03001, Niben101Scf09458g00012, Niben101Scf10381g01012, Niben101Scf12994g01005, Niben101Scf17671g00011	NIBEN101SCF01463G05003, NIBEN101SCF01922G01003, NIBEN101SCF02264G03021, NIBEN101SCF02444G00032, NIBEN101SCF02625G04001, NIBEN101SCF02910G01036, NIBEN101SCF06942G01004, NIBEN101SCF07147G03002, NIBEN101SCF07579G00003, NIBEN101SCF07974G00011, NIBEN101SCF08635G03001, NIBEN101SCF09458G00012, NIBEN101SCF10381G01012, NIBEN101SCF12994G01005, NIBEN101SCF17671G00011
GO:0048316	seed development	401	70	39.99	2.3e-06	0.0001756	P	Niben101Scf00005g00003, Niben101Scf00063g13005, Niben101Scf00130g09002, Niben101Scf00246g00006, Niben101Scf00270g01014, Niben101Scf00426g01004, Niben101Scf00457g06012, Niben101Scf00646g01001, Niben101Scf00646g01003, Niben101Scf00949g03003, Niben101Scf01094g02006, Niben101Scf01240g08004, Niben101Scf01326g05008, Niben101Scf01353g02011, Niben101Scf01738g04010, Niben101Scf01817g01001, Niben101Scf0189…	NIBEN101SCF00005G00003, NIBEN101SCF00063G13005, NIBEN101SCF00130G09002, NIBEN101SCF00246G00006, NIBEN101SCF00270G01014, NIBEN101SCF00426G01004, NIBEN101SCF00457G06012, NIBEN101SCF00646G01001, NIBEN101SCF00646G01003, NIBEN101SCF00949G03003, NIBEN101SCF01094G02006, NIBEN101SCF01240G08004, NIBEN101SCF01326G05008, NIBEN101SCF01353G02011, NIBEN101SCF01738G04010, NIBEN101SCF01817G01001, NIBEN101SCF0189…
GO:0000724	double-strand break repair via homologous recombination	31	13	3.09	3.4e-06	0.0002476	P	Niben101Scf00446g02007, Niben101Scf02444g00032, Niben101Scf03917g00017, Niben101Scf04024g02025, Niben101Scf04686g02011, Niben101Scf07147g03002, Niben101Scf07680g02001, Niben101Scf09116g01013, Niben101Scf09416g01004, Niben101Scf11009g00021, Niben101Scf11122g01008, Niben101Scf11688g01035, Niben101Scf14427g00018	NIBEN101SCF00446G02007, NIBEN101SCF02444G00032, NIBEN101SCF03917G00017, NIBEN101SCF04024G02025, NIBEN101SCF04686G02011, NIBEN101SCF07147G03002, NIBEN101SCF07680G02001, NIBEN101SCF09116G01013, NIBEN101SCF09416G01004, NIBEN101SCF11009G00021, NIBEN101SCF11122G01008, NIBEN101SCF11688G01035, NIBEN101SCF14427G00018
GO:0007131	reciprocal meiotic recombination	31	13	3.09	3.4e-06	0.0002476	P	Niben101Scf01463g05003, Niben101Scf02264g03021, Niben101Scf02444g00032, Niben101Scf02625g04001, Niben101Scf02910g01036, Niben101Scf07147g03002, Niben101Scf07579g00003, Niben101Scf07974g00011, Niben101Scf08635g03001, Niben101Scf09458g00012, Niben101Scf10381g01012, Niben101Scf12994g01005, Niben101Scf17671g00011	NIBEN101SCF01463G05003, NIBEN101SCF02264G03021, NIBEN101SCF02444G00032, NIBEN101SCF02625G04001, NIBEN101SCF02910G01036, NIBEN101SCF07147G03002, NIBEN101SCF07579G00003, NIBEN101SCF07974G00011, NIBEN101SCF08635G03001, NIBEN101SCF09458G00012, NIBEN101SCF10381G01012, NIBEN101SCF12994G01005, NIBEN101SCF17671G00011
GO:0035825	reciprocal DNA recombination	31	13	3.09	3.4e-06	0.0002476	P	Niben101Scf01463g05003, Niben101Scf02264g03021, Niben101Scf02444g00032, Niben101Scf02625g04001, Niben101Scf02910g01036, Niben101Scf07147g03002, Niben101Scf07579g00003, Niben101Scf07974g00011, Niben101Scf08635g03001, Niben101Scf09458g00012, Niben101Scf10381g01012, Niben101Scf12994g01005, Niben101Scf17671g00011	NIBEN101SCF01463G05003, NIBEN101SCF02264G03021, NIBEN101SCF02444G00032, NIBEN101SCF02625G04001, NIBEN101SCF02910G01036, NIBEN101SCF07147G03002, NIBEN101SCF07579G00003, NIBEN101SCF07974G00011, NIBEN101SCF08635G03001, NIBEN101SCF09458G00012, NIBEN101SCF10381G01012, NIBEN101SCF12994G01005, NIBEN101SCF17671G00011
GO:0051053	negative regulation of DNA metabolic process	16	9	1.6	5.7e-06	0.0004088	P	Niben101Scf00377g02007, Niben101Scf01719g04010, Niben101Scf02030g01004, Niben101Scf02318g05003, Niben101Scf02444g00032, Niben101Scf07162g03019, Niben101Scf08519g01019, Niben101Scf12994g01005, Niben101Scf14523g00003	NIBEN101SCF00377G02007, NIBEN101SCF01719G04010, NIBEN101SCF02030G01004, NIBEN101SCF02318G05003, NIBEN101SCF02444G00032, NIBEN101SCF07162G03019, NIBEN101SCF08519G01019, NIBEN101SCF12994G01005, NIBEN101SCF14523G00003
GO:0061640	cytoskeleton-dependent cytokinesis	57	18	5.68	6.1e-06	0.000431	P	Niben101Scf00081g00010, Niben101Scf00527g01005, Niben101Scf00646g01001, Niben101Scf00990g02020, Niben101Scf01063g08024, Niben101Scf01175g02014, Niben101Scf01181g04010, Niben101Scf01681g12004, Niben101Scf01826g02016, Niben101Scf02494g12004, Niben101Scf03577g01001, Niben101Scf05080g01011, Niben101Scf05627g00006, Niben101Scf10157g03004, Niben101Scf11361g00001, Niben101Scf12414g04010, Niben101Scf3221…	NIBEN101SCF00081G00010, NIBEN101SCF00527G01005, NIBEN101SCF00646G01001, NIBEN101SCF00990G02020, NIBEN101SCF01063G08024, NIBEN101SCF01175G02014, NIBEN101SCF01181G04010, NIBEN101SCF01681G12004, NIBEN101SCF01826G02016, NIBEN101SCF02494G12004, NIBEN101SCF03577G01001, NIBEN101SCF05080G01011, NIBEN101SCF05627G00006, NIBEN101SCF10157G03004, NIBEN101SCF11361G00001, NIBEN101SCF12414G04010, NIBEN101SCF3221…
GO:0003006	developmental process involved in reproduction	862	126	85.95	6.6e-06	0.0004595	P	Niben101Scf00005g00003, Niben101Scf00037g02016, Niben101Scf00063g13005, Niben101Scf00130g09002, Niben101Scf00173g09005, Niben101Scf00246g00006, Niben101Scf00270g01014, Niben101Scf00340g00006, Niben101Scf00426g01004, Niben101Scf00457g06012, Niben101Scf00497g09006, Niben101Scf00646g01001, Niben101Scf00646g01003, Niben101Scf00949g03003, Niben101Scf00985g04006, Niben101Scf01078g00028, Niben101Scf0109…	NIBEN101SCF00005G00003, NIBEN101SCF00037G02016, NIBEN101SCF00063G13005, NIBEN101SCF00130G09002, NIBEN101SCF00173G09005, NIBEN101SCF00246G00006, NIBEN101SCF00270G01014, NIBEN101SCF00340G00006, NIBEN101SCF00426G01004, NIBEN101SCF00457G06012, NIBEN101SCF00497G09006, NIBEN101SCF00646G01001, NIBEN101SCF00646G01003, NIBEN101SCF00949G03003, NIBEN101SCF00985G04006, NIBEN101SCF01078G00028, NIBEN101SCF0109…
GO:0044255	cellular lipid metabolic process	617	96	61.52	6.7e-06	0.0004597	P	Niben101Ctg11539g00002, Niben101Scf00120g01010, Niben101Scf00279g07001, Niben101Scf00303g00002, Niben101Scf00340g03006, Niben101Scf00412g01011, Niben101Scf00426g02029, Niben101Scf00653g01010, Niben101Scf00929g03016, Niben101Scf00980g07018, Niben101Scf01061g08023, Niben101Scf01102g03001, Niben101Scf01154g00010, Niben101Scf01395g01005, Niben101Scf01512g06001, Niben101Scf01657g01006, Niben101Scf0171…	NIBEN101CTG11539G00002, NIBEN101SCF00120G01010, NIBEN101SCF00279G07001, NIBEN101SCF00303G00002, NIBEN101SCF00340G03006, NIBEN101SCF00412G01011, NIBEN101SCF00426G02029, NIBEN101SCF00653G01010, NIBEN101SCF00929G03016, NIBEN101SCF00980G07018, NIBEN101SCF01061G08023, NIBEN101SCF01102G03001, NIBEN101SCF01154G00010, NIBEN101SCF01395G01005, NIBEN101SCF01512G06001, NIBEN101SCF01657G01006, NIBEN101SCF0171…
GO:0048825	cotyledon development	33	13	3.29	7.8e-06	0.0005253	P	Niben101Scf00130g09002, Niben101Scf01094g02006, Niben101Scf01240g08004, Niben101Scf01738g04010, Niben101Scf01817g01001, Niben101Scf02720g08001, Niben101Scf03096g00001, Niben101Scf04223g01035, Niben101Scf04569g03006, Niben101Scf06286g01010, Niben101Scf07451g01004, Niben101Scf09547g01006, Niben101Scf11609g04004	NIBEN101SCF00130G09002, NIBEN101SCF01094G02006, NIBEN101SCF01240G08004, NIBEN101SCF01738G04010, NIBEN101SCF01817G01001, NIBEN101SCF02720G08001, NIBEN101SCF03096G00001, NIBEN101SCF04223G01035, NIBEN101SCF04569G03006, NIBEN101SCF06286G01010, NIBEN101SCF07451G01004, NIBEN101SCF09547G01006, NIBEN101SCF11609G04004
GO:0009793	embryo development ending in seed dormancy	273	51	27.22	7.9e-06	0.0005253	P	Niben101Scf00005g00003, Niben101Scf00063g13005, Niben101Scf00130g09002, Niben101Scf00646g01001, Niben101Scf00646g01003, Niben101Scf00949g03003, Niben101Scf01094g02006, Niben101Scf01240g08004, Niben101Scf01738g04010, Niben101Scf01817g01001, Niben101Scf01890g01005, Niben101Scf01927g05020, Niben101Scf02318g03012, Niben101Scf02381g08020, Niben101Scf02720g08001, Niben101Scf02764g02010, Niben101Scf0309…	NIBEN101SCF00005G00003, NIBEN101SCF00063G13005, NIBEN101SCF00130G09002, NIBEN101SCF00646G01001, NIBEN101SCF00646G01003, NIBEN101SCF00949G03003, NIBEN101SCF01094G02006, NIBEN101SCF01240G08004, NIBEN101SCF01738G04010, NIBEN101SCF01817G01001, NIBEN101SCF01890G01005, NIBEN101SCF01927G05020, NIBEN101SCF02318G03012, NIBEN101SCF02381G08020, NIBEN101SCF02720G08001, NIBEN101SCF02764G02010, NIBEN101SCF0309…
GO:0000910	cytokinesis	58	18	5.78	8e-06	0.0005253	P	Niben101Scf00081g00010, Niben101Scf00527g01005, Niben101Scf00646g01001, Niben101Scf00990g02020, Niben101Scf01063g08024, Niben101Scf01175g02014, Niben101Scf01181g04010, Niben101Scf01681g12004, Niben101Scf01826g02016, Niben101Scf02494g12004, Niben101Scf03577g01001, Niben101Scf05080g01011, Niben101Scf05627g00006, Niben101Scf10157g03004, Niben101Scf11361g00001, Niben101Scf12414g04010, Niben101Scf3221…	NIBEN101SCF00081G00010, NIBEN101SCF00527G01005, NIBEN101SCF00646G01001, NIBEN101SCF00990G02020, NIBEN101SCF01063G08024, NIBEN101SCF01175G02014, NIBEN101SCF01181G04010, NIBEN101SCF01681G12004, NIBEN101SCF01826G02016, NIBEN101SCF02494G12004, NIBEN101SCF03577G01001, NIBEN101SCF05080G01011, NIBEN101SCF05627G00006, NIBEN101SCF10157G03004, NIBEN101SCF11361G00001, NIBEN101SCF12414G04010, NIBEN101SCF3221…
GO:0000226	microtubule cytoskeleton organization	69	20	6.88	8.1e-06	0.0005253	P	Niben101Scf01115g00002, Niben101Scf01205g02008, Niben101Scf01326g05008, Niben101Scf01681g12004, Niben101Scf01826g02016, Niben101Scf02494g12004, Niben101Scf03577g01001, Niben101Scf04653g00001, Niben101Scf05080g01011, Niben101Scf05961g01012, Niben101Scf06674g05023, Niben101Scf07953g00013, Niben101Scf09025g02012, Niben101Scf10157g03004, Niben101Scf10556g00026, Niben101Scf12414g04010, Niben101Scf1369…	NIBEN101SCF01115G00002, NIBEN101SCF01205G02008, NIBEN101SCF01326G05008, NIBEN101SCF01681G12004, NIBEN101SCF01826G02016, NIBEN101SCF02494G12004, NIBEN101SCF03577G01001, NIBEN101SCF04653G00001, NIBEN101SCF05080G01011, NIBEN101SCF05961G01012, NIBEN101SCF06674G05023, NIBEN101SCF07953G00013, NIBEN101SCF09025G02012, NIBEN101SCF10157G03004, NIBEN101SCF10556G00026, NIBEN101SCF12414G04010, NIBEN101SCF1369…
GO:0007067	mitotic nuclear division	38	14	3.79	8.8e-06	0.000563	P	Niben101Scf00402g01007, Niben101Scf01073g07011, Niben101Scf01661g02023, Niben101Scf02538g00006, Niben101Scf04686g02011, Niben101Scf04797g00024, Niben101Scf05034g05002, Niben101Scf06080g00002, Niben101Scf06280g05017, Niben101Scf08001g01009, Niben101Scf08333g07016, Niben101Scf08357g01012, Niben101Scf12159g09022, Niben101Scf24096g00020	NIBEN101SCF00402G01007, NIBEN101SCF01073G07011, NIBEN101SCF01661G02023, NIBEN101SCF02538G00006, NIBEN101SCF04686G02011, NIBEN101SCF04797G00024, NIBEN101SCF05034G05002, NIBEN101SCF06080G00002, NIBEN101SCF06280G05017, NIBEN101SCF08001G01009, NIBEN101SCF08333G07016, NIBEN101SCF08357G01012, NIBEN101SCF12159G09022, NIBEN101SCF24096G00020
GO:0010067	procambium histogenesis	5	5	0.5	9.8e-06	0.0006186	P	Niben101Scf05551g03011, Niben101Scf05645g00005, Niben101Scf07493g01001, Niben101Scf09547g01006, Niben101Scf11609g04004	NIBEN101SCF05551G03011, NIBEN101SCF05645G00005, NIBEN101SCF07493G01001, NIBEN101SCF09547G01006, NIBEN101SCF11609G04004
GO:0048869	cellular developmental process	481	78	47.96	1.1e-05	0.0006676	P	Niben101Ctg15034g00003, Niben101Scf00270g01014, Niben101Scf00426g01004, Niben101Scf00446g02007, Niben101Scf00496g00002, Niben101Scf00527g01005, Niben101Scf00646g01001, Niben101Scf00646g01003, Niben101Scf00705g01010, Niben101Scf01063g05023, Niben101Scf01124g18002, Niben101Scf01154g00010, Niben101Scf01326g05008, Niben101Scf01506g03005, Niben101Scf01681g12004, Niben101Scf01697g09001, Niben101Scf0170…	NIBEN101CTG15034G00003, NIBEN101SCF00270G01014, NIBEN101SCF00426G01004, NIBEN101SCF00446G02007, NIBEN101SCF00496G00002, NIBEN101SCF00527G01005, NIBEN101SCF00646G01001, NIBEN101SCF00646G01003, NIBEN101SCF00705G01010, NIBEN101SCF01063G05023, NIBEN101SCF01124G18002, NIBEN101SCF01154G00010, NIBEN101SCF01326G05008, NIBEN101SCF01506G03005, NIBEN101SCF01681G12004, NIBEN101SCF01697G09001, NIBEN101SCF0170…
GO:0007140	male meiosis	17	9	1.7	1.1e-05	0.0006676	P	Niben101Scf00293g03001, Niben101Scf00293g03002, Niben101Scf00990g02020, Niben101Scf03810g06006, Niben101Scf10157g03004, Niben101Scf11009g00021, Niben101Scf11790g01007, Niben101Scf16437g00002, Niben101Scf17671g00011	NIBEN101SCF00293G03001, NIBEN101SCF00293G03002, NIBEN101SCF00990G02020, NIBEN101SCF03810G06006, NIBEN101SCF10157G03004, NIBEN101SCF11009G00021, NIBEN101SCF11790G01007, NIBEN101SCF16437G00002, NIBEN101SCF17671G00011
GO:0051052	regulation of DNA metabolic process	54	17	5.38	1.1e-05	0.0006676	P	Niben101Scf00094g00007, Niben101Scf00293g04005, Niben101Scf00377g02007, Niben101Scf00592g04013, Niben101Scf01719g04010, Niben101Scf01922g01003, Niben101Scf02030g01004, Niben101Scf02318g05003, Niben101Scf02444g00032, Niben101Scf02908g05003, Niben101Scf03001g00001, Niben101Scf07162g03019, Niben101Scf07672g00014, Niben101Scf08519g01019, Niben101Scf10384g02008, Niben101Scf12994g01005, Niben101Scf1452…	NIBEN101SCF00094G00007, NIBEN101SCF00293G04005, NIBEN101SCF00377G02007, NIBEN101SCF00592G04013, NIBEN101SCF01719G04010, NIBEN101SCF01922G01003, NIBEN101SCF02030G01004, NIBEN101SCF02318G05003, NIBEN101SCF02444G00032, NIBEN101SCF02908G05003, NIBEN101SCF03001G00001, NIBEN101SCF07162G03019, NIBEN101SCF07672G00014, NIBEN101SCF08519G01019, NIBEN101SCF10384G02008, NIBEN101SCF12994G01005, NIBEN101SCF1452…
GO:0007062	sister chromatid cohesion	21	10	2.09	1.2e-05	0.0007101	P	Niben101Scf00436g00003, Niben101Scf00646g01001, Niben101Scf00776g04004, Niben101Scf04686g02011, Niben101Scf04933g01011, Niben101Scf05034g05002, Niben101Scf07147g03002, Niben101Scf10626g00007, Niben101Scf10991g00003, Niben101Scf11122g01008	NIBEN101SCF00436G00003, NIBEN101SCF00646G01001, NIBEN101SCF00776G04004, NIBEN101SCF04686G02011, NIBEN101SCF04933G01011, NIBEN101SCF05034G05002, NIBEN101SCF07147G03002, NIBEN101SCF10626G00007, NIBEN101SCF10991G00003, NIBEN101SCF11122G01008
GO:0007275	multicellular organismal development	1526	202	152.16	1.2e-05	0.0007101	P	Niben101Scf00005g00003, Niben101Scf00037g02016, Niben101Scf00063g13005, Niben101Scf00130g09002, Niben101Scf00173g09005, Niben101Scf00246g00006, Niben101Scf00270g01014, Niben101Scf00340g00006, Niben101Scf00347g00011, Niben101Scf00426g01004, Niben101Scf00446g02007, Niben101Scf00457g06012, Niben101Scf00461g04004, Niben101Scf00497g09006, Niben101Scf00527g01005, Niben101Scf00646g01001, Niben101Scf0064…	NIBEN101SCF00005G00003, NIBEN101SCF00037G02016, NIBEN101SCF00063G13005, NIBEN101SCF00130G09002, NIBEN101SCF00173G09005, NIBEN101SCF00246G00006, NIBEN101SCF00270G01014, NIBEN101SCF00340G00006, NIBEN101SCF00347G00011, NIBEN101SCF00426G01004, NIBEN101SCF00446G02007, NIBEN101SCF00457G06012, NIBEN101SCF00461G04004, NIBEN101SCF00497G09006, NIBEN101SCF00527G01005, NIBEN101SCF00646G01001, NIBEN101SCF0064…
GO:0048731	system development	1137	157	113.37	1.3e-05	0.0007598	P	Niben101Scf00005g00003, Niben101Scf00037g02016, Niben101Scf00063g13005, Niben101Scf00130g09002, Niben101Scf00173g09005, Niben101Scf00246g00006, Niben101Scf00270g01014, Niben101Scf00340g00006, Niben101Scf00426g01004, Niben101Scf00446g02007, Niben101Scf00457g06012, Niben101Scf00461g04004, Niben101Scf00497g09006, Niben101Scf00527g01005, Niben101Scf00646g01001, Niben101Scf00646g01003, Niben101Scf0067…	NIBEN101SCF00005G00003, NIBEN101SCF00037G02016, NIBEN101SCF00063G13005, NIBEN101SCF00130G09002, NIBEN101SCF00173G09005, NIBEN101SCF00246G00006, NIBEN101SCF00270G01014, NIBEN101SCF00340G00006, NIBEN101SCF00426G01004, NIBEN101SCF00446G02007, NIBEN101SCF00457G06012, NIBEN101SCF00461G04004, NIBEN101SCF00497G09006, NIBEN101SCF00527G01005, NIBEN101SCF00646G01001, NIBEN101SCF00646G01003, NIBEN101SCF0067…
GO:0016310	phosphorylation	2127	269	212.09	1.4e-05	0.0008082	P	Niben101Ctg15355g00001, Niben101Scf00063g04014, Niben101Scf00069g12007, Niben101Scf00081g00010, Niben101Scf00082g08019, Niben101Scf00114g00011, Niben101Scf00126g05007, Niben101Scf00149g03001, Niben101Scf00152g06001, Niben101Scf00163g04005, Niben101Scf00170g05007, Niben101Scf00180g04010, Niben101Scf00199g05025, Niben101Scf00262g04001, Niben101Scf00270g04008, Niben101Scf00270g07005, Niben101Scf0030…	NIBEN101CTG15355G00001, NIBEN101SCF00063G04014, NIBEN101SCF00069G12007, NIBEN101SCF00081G00010, NIBEN101SCF00082G08019, NIBEN101SCF00114G00011, NIBEN101SCF00126G05007, NIBEN101SCF00149G03001, NIBEN101SCF00152G06001, NIBEN101SCF00163G04005, NIBEN101SCF00170G05007, NIBEN101SCF00180G04010, NIBEN101SCF00199G05025, NIBEN101SCF00262G04001, NIBEN101SCF00270G04008, NIBEN101SCF00270G07005, NIBEN101SCF0030…
GO:0000819	sister chromatid segregation	26	11	2.59	1.8e-05	0.001027	P	Niben101Scf00436g00003, Niben101Scf01073g07011, Niben101Scf04686g02011, Niben101Scf04797g00024, Niben101Scf04933g01011, Niben101Scf05034g05002, Niben101Scf06280g05017, Niben101Scf07147g03002, Niben101Scf08001g01009, Niben101Scf08357g01012, Niben101Scf24096g00020	NIBEN101SCF00436G00003, NIBEN101SCF01073G07011, NIBEN101SCF04686G02011, NIBEN101SCF04797G00024, NIBEN101SCF04933G01011, NIBEN101SCF05034G05002, NIBEN101SCF06280G05017, NIBEN101SCF07147G03002, NIBEN101SCF08001G01009, NIBEN101SCF08357G01012, NIBEN101SCF24096G00020
GO:0000281	mitotic cytokinesis	56	17	5.58	2e-05	0.001114	P	Niben101Scf00081g00010, Niben101Scf00527g01005, Niben101Scf00646g01001, Niben101Scf01063g08024, Niben101Scf01175g02014, Niben101Scf01181g04010, Niben101Scf01681g12004, Niben101Scf01826g02016, Niben101Scf02494g12004, Niben101Scf03577g01001, Niben101Scf05080g01011, Niben101Scf05627g00006, Niben101Scf10157g03004, Niben101Scf11361g00001, Niben101Scf12414g04010, Niben101Scf32212g00015, Niben101Scf3944…	NIBEN101SCF00081G00010, NIBEN101SCF00527G01005, NIBEN101SCF00646G01001, NIBEN101SCF01063G08024, NIBEN101SCF01175G02014, NIBEN101SCF01181G04010, NIBEN101SCF01681G12004, NIBEN101SCF01826G02016, NIBEN101SCF02494G12004, NIBEN101SCF03577G01001, NIBEN101SCF05080G01011, NIBEN101SCF05627G00006, NIBEN101SCF10157G03004, NIBEN101SCF11361G00001, NIBEN101SCF12414G04010, NIBEN101SCF32212G00015, NIBEN101SCF3944…
GO:0072330	monocarboxylic acid biosynthetic process	231	44	23.03	2e-05	0.001114	P	Niben101Ctg11539g00002, Niben101Scf00279g07001, Niben101Scf00340g03006, Niben101Scf00426g02029, Niben101Scf00653g01010, Niben101Scf01061g08023, Niben101Scf01395g01005, Niben101Scf02090g07012, Niben101Scf02335g04009, Niben101Scf02339g01013, Niben101Scf02513g07008, Niben101Scf02822g06011, Niben101Scf03455g05017, Niben101Scf03479g05042, Niben101Scf03486g02010, Niben101Scf03836g00004, Niben101Scf0385…	NIBEN101CTG11539G00002, NIBEN101SCF00279G07001, NIBEN101SCF00340G03006, NIBEN101SCF00426G02029, NIBEN101SCF00653G01010, NIBEN101SCF01061G08023, NIBEN101SCF01395G01005, NIBEN101SCF02090G07012, NIBEN101SCF02335G04009, NIBEN101SCF02339G01013, NIBEN101SCF02513G07008, NIBEN101SCF02822G06011, NIBEN101SCF03455G05017, NIBEN101SCF03479G05042, NIBEN101SCF03486G02010, NIBEN101SCF03836G00004, NIBEN101SCF0385…
GO:0070828	heterochromatin organization	8	6	0.8	2.3e-05	0.001266	P	Niben101Scf00369g03018, Niben101Scf00446g02007, Niben101Scf00646g01003, Niben101Scf01579g01020, Niben101Scf05302g05006, Niben101Scf11688g01035	NIBEN101SCF00369G03018, NIBEN101SCF00446G02007, NIBEN101SCF00646G01003, NIBEN101SCF01579G01020, NIBEN101SCF05302G05006, NIBEN101SCF11688G01035
GO:0090305	nucleic acid phosphodiester bond hydrolysis	36	13	3.59	2.4e-05	0.001291	P	Niben101Scf00341g05015, Niben101Scf00496g00002, Niben101Scf01395g01004, Niben101Scf01463g05003, Niben101Scf02227g01010, Niben101Scf02264g03021, Niben101Scf05932g05010, Niben101Scf06942g01004, Niben101Scf06996g01008, Niben101Scf07147g03002, Niben101Scf07974g00011, Niben101Scf09458g00012, Niben101Scf17671g00011	NIBEN101SCF00341G05015, NIBEN101SCF00496G00002, NIBEN101SCF01395G01004, NIBEN101SCF01463G05003, NIBEN101SCF02227G01010, NIBEN101SCF02264G03021, NIBEN101SCF05932G05010, NIBEN101SCF06942G01004, NIBEN101SCF06996G01008, NIBEN101SCF07147G03002, NIBEN101SCF07974G00011, NIBEN101SCF09458G00012, NIBEN101SCF17671G00011
GO:0006631	fatty acid metabolic process	240	45	23.93	2.4e-05	0.001291	P	Niben101Ctg11539g00002, Niben101Scf00279g07001, Niben101Scf00340g03006, Niben101Scf00426g02029, Niben101Scf00653g01010, Niben101Scf01061g08023, Niben101Scf01395g01005, Niben101Scf02078g04009, Niben101Scf02090g07012, Niben101Scf02335g04009, Niben101Scf02339g01013, Niben101Scf02513g07008, Niben101Scf02822g06011, Niben101Scf03455g05017, Niben101Scf03479g05042, Niben101Scf03486g02010, Niben101Scf0385…	NIBEN101CTG11539G00002, NIBEN101SCF00279G07001, NIBEN101SCF00340G03006, NIBEN101SCF00426G02029, NIBEN101SCF00653G01010, NIBEN101SCF01061G08023, NIBEN101SCF01395G01005, NIBEN101SCF02078G04009, NIBEN101SCF02090G07012, NIBEN101SCF02335G04009, NIBEN101SCF02339G01013, NIBEN101SCF02513G07008, NIBEN101SCF02822G06011, NIBEN101SCF03455G05017, NIBEN101SCF03479G05042, NIBEN101SCF03486G02010, NIBEN101SCF0385…
GO:0016053	organic acid biosynthetic process	484	77	48.26	2.5e-05	0.001315	P	Niben101Ctg06395g00002, Niben101Ctg11539g00002, Niben101Scf00054g01013, Niben101Scf00157g04001, Niben101Scf00279g07001, Niben101Scf00303g00002, Niben101Scf00340g03006, Niben101Scf00426g02029, Niben101Scf00578g06007, Niben101Scf00582g01033, Niben101Scf00653g01010, Niben101Scf00682g04013, Niben101Scf00824g00002, Niben101Scf01061g08023, Niben101Scf01125g03020, Niben101Scf01154g00010, Niben101Scf0139…	NIBEN101CTG06395G00002, NIBEN101CTG11539G00002, NIBEN101SCF00054G01013, NIBEN101SCF00157G04001, NIBEN101SCF00279G07001, NIBEN101SCF00303G00002, NIBEN101SCF00340G03006, NIBEN101SCF00426G02029, NIBEN101SCF00578G06007, NIBEN101SCF00582G01033, NIBEN101SCF00653G01010, NIBEN101SCF00682G04013, NIBEN101SCF00824G00002, NIBEN101SCF01061G08023, NIBEN101SCF01125G03020, NIBEN101SCF01154G00010, NIBEN101SCF0139…
GO:0046394	carboxylic acid biosynthetic process	484	77	48.26	2.5e-05	0.001315	P	Niben101Ctg06395g00002, Niben101Ctg11539g00002, Niben101Scf00054g01013, Niben101Scf00157g04001, Niben101Scf00279g07001, Niben101Scf00303g00002, Niben101Scf00340g03006, Niben101Scf00426g02029, Niben101Scf00578g06007, Niben101Scf00582g01033, Niben101Scf00653g01010, Niben101Scf00682g04013, Niben101Scf00824g00002, Niben101Scf01061g08023, Niben101Scf01125g03020, Niben101Scf01154g00010, Niben101Scf0139…	NIBEN101CTG06395G00002, NIBEN101CTG11539G00002, NIBEN101SCF00054G01013, NIBEN101SCF00157G04001, NIBEN101SCF00279G07001, NIBEN101SCF00303G00002, NIBEN101SCF00340G03006, NIBEN101SCF00426G02029, NIBEN101SCF00578G06007, NIBEN101SCF00582G01033, NIBEN101SCF00653G01010, NIBEN101SCF00682G04013, NIBEN101SCF00824G00002, NIBEN101SCF01061G08023, NIBEN101SCF01125G03020, NIBEN101SCF01154G00010, NIBEN101SCF0139…
GO:0044707	single-multicellular organism process	1563	204	155.85	2.6e-05	0.001353	P	Niben101Scf00005g00003, Niben101Scf00037g02016, Niben101Scf00063g13005, Niben101Scf00130g09002, Niben101Scf00173g09005, Niben101Scf00246g00006, Niben101Scf00270g01014, Niben101Scf00340g00006, Niben101Scf00347g00011, Niben101Scf00426g01004, Niben101Scf00446g02007, Niben101Scf00457g06012, Niben101Scf00461g04004, Niben101Scf00497g09006, Niben101Scf00527g01005, Niben101Scf00646g01001, Niben101Scf0064…	NIBEN101SCF00005G00003, NIBEN101SCF00037G02016, NIBEN101SCF00063G13005, NIBEN101SCF00130G09002, NIBEN101SCF00173G09005, NIBEN101SCF00246G00006, NIBEN101SCF00270G01014, NIBEN101SCF00340G00006, NIBEN101SCF00347G00011, NIBEN101SCF00426G01004, NIBEN101SCF00446G02007, NIBEN101SCF00457G06012, NIBEN101SCF00461G04004, NIBEN101SCF00497G09006, NIBEN101SCF00527G01005, NIBEN101SCF00646G01001, NIBEN101SCF0064…
GO:0006629	lipid metabolic process	888	126	88.55	2.8e-05	0.001441	P	Niben101Ctg11539g00002, Niben101Ctg15717g00003, Niben101Scf00120g01010, Niben101Scf00279g07001, Niben101Scf00303g00002, Niben101Scf00318g02012, Niben101Scf00324g02024, Niben101Scf00340g03006, Niben101Scf00412g01011, Niben101Scf00426g02029, Niben101Scf00428g11016, Niben101Scf00624g00002, Niben101Scf00653g01010, Niben101Scf00929g03016, Niben101Scf00980g07018, Niben101Scf01061g08023, Niben101Scf0110…	NIBEN101CTG11539G00002, NIBEN101CTG15717G00003, NIBEN101SCF00120G01010, NIBEN101SCF00279G07001, NIBEN101SCF00303G00002, NIBEN101SCF00318G02012, NIBEN101SCF00324G02024, NIBEN101SCF00340G03006, NIBEN101SCF00412G01011, NIBEN101SCF00426G02029, NIBEN101SCF00428G11016, NIBEN101SCF00624G00002, NIBEN101SCF00653G01010, NIBEN101SCF00929G03016, NIBEN101SCF00980G07018, NIBEN101SCF01061G08023, NIBEN101SCF0110…
GO:0006275	regulation of DNA replication	23	10	2.29	3.2e-05	0.001629	P	Niben101Scf00377g02007, Niben101Scf01719g04010, Niben101Scf01922g01003, Niben101Scf02318g05003, Niben101Scf03001g00001, Niben101Scf07162g03019, Niben101Scf07672g00014, Niben101Scf08519g01019, Niben101Scf10384g02008, Niben101Scf14523g00003	NIBEN101SCF00377G02007, NIBEN101SCF01719G04010, NIBEN101SCF01922G01003, NIBEN101SCF02318G05003, NIBEN101SCF03001G00001, NIBEN101SCF07162G03019, NIBEN101SCF07672G00014, NIBEN101SCF08519G01019, NIBEN101SCF10384G02008, NIBEN101SCF14523G00003
GO:0006468	protein phosphorylation	1892	240	188.66	3.5e-05	0.001763	P	Niben101Ctg15355g00001, Niben101Scf00063g04014, Niben101Scf00069g12007, Niben101Scf00081g00010, Niben101Scf00082g08019, Niben101Scf00114g00011, Niben101Scf00126g05007, Niben101Scf00149g03001, Niben101Scf00152g06001, Niben101Scf00163g04005, Niben101Scf00170g05007, Niben101Scf00180g04010, Niben101Scf00199g05025, Niben101Scf00262g04001, Niben101Scf00270g04008, Niben101Scf00270g07005, Niben101Scf0030…	NIBEN101CTG15355G00001, NIBEN101SCF00063G04014, NIBEN101SCF00069G12007, NIBEN101SCF00081G00010, NIBEN101SCF00082G08019, NIBEN101SCF00114G00011, NIBEN101SCF00126G05007, NIBEN101SCF00149G03001, NIBEN101SCF00152G06001, NIBEN101SCF00163G04005, NIBEN101SCF00170G05007, NIBEN101SCF00180G04010, NIBEN101SCF00199G05025, NIBEN101SCF00262G04001, NIBEN101SCF00270G04008, NIBEN101SCF00270G07005, NIBEN101SCF0030…
GO:0044283	small molecule biosynthetic process	610	92	60.83	3.6e-05	0.001794	P	Niben101Ctg06395g00002, Niben101Ctg11539g00002, Niben101Scf00054g01013, Niben101Scf00157g04001, Niben101Scf00168g01010, Niben101Scf00168g05002, Niben101Scf00279g07001, Niben101Scf00303g00002, Niben101Scf00340g03006, Niben101Scf00426g02029, Niben101Scf00578g06007, Niben101Scf00582g01033, Niben101Scf00653g01010, Niben101Scf00682g04013, Niben101Scf00824g00002, Niben101Scf01061g08023, Niben101Scf0112…	NIBEN101CTG06395G00002, NIBEN101CTG11539G00002, NIBEN101SCF00054G01013, NIBEN101SCF00157G04001, NIBEN101SCF00168G01010, NIBEN101SCF00168G05002, NIBEN101SCF00279G07001, NIBEN101SCF00303G00002, NIBEN101SCF00340G03006, NIBEN101SCF00426G02029, NIBEN101SCF00578G06007, NIBEN101SCF00582G01033, NIBEN101SCF00653G01010, NIBEN101SCF00682G04013, NIBEN101SCF00824G00002, NIBEN101SCF01061G08023, NIBEN101SCF0112…
GO:0048608	reproductive structure development	743	108	74.09	3.8e-05	0.001855	P	Niben101Scf00005g00003, Niben101Scf00037g02016, Niben101Scf00063g13005, Niben101Scf00130g09002, Niben101Scf00173g09005, Niben101Scf00246g00006, Niben101Scf00270g01014, Niben101Scf00340g00006, Niben101Scf00426g01004, Niben101Scf00457g06012, Niben101Scf00497g09006, Niben101Scf00646g01001, Niben101Scf00646g01003, Niben101Scf00949g03003, Niben101Scf00985g04006, Niben101Scf01078g00028, Niben101Scf0109…	NIBEN101SCF00005G00003, NIBEN101SCF00037G02016, NIBEN101SCF00063G13005, NIBEN101SCF00130G09002, NIBEN101SCF00173G09005, NIBEN101SCF00246G00006, NIBEN101SCF00270G01014, NIBEN101SCF00340G00006, NIBEN101SCF00426G01004, NIBEN101SCF00457G06012, NIBEN101SCF00497G09006, NIBEN101SCF00646G01001, NIBEN101SCF00646G01003, NIBEN101SCF00949G03003, NIBEN101SCF00985G04006, NIBEN101SCF01078G00028, NIBEN101SCF0109…
GO:0061458	reproductive system development	743	108	74.09	3.8e-05	0.001855	P	Niben101Scf00005g00003, Niben101Scf00037g02016, Niben101Scf00063g13005, Niben101Scf00130g09002, Niben101Scf00173g09005, Niben101Scf00246g00006, Niben101Scf00270g01014, Niben101Scf00340g00006, Niben101Scf00426g01004, Niben101Scf00457g06012, Niben101Scf00497g09006, Niben101Scf00646g01001, Niben101Scf00646g01003, Niben101Scf00949g03003, Niben101Scf00985g04006, Niben101Scf01078g00028, Niben101Scf0109…	NIBEN101SCF00005G00003, NIBEN101SCF00037G02016, NIBEN101SCF00063G13005, NIBEN101SCF00130G09002, NIBEN101SCF00173G09005, NIBEN101SCF00246G00006, NIBEN101SCF00270G01014, NIBEN101SCF00340G00006, NIBEN101SCF00426G01004, NIBEN101SCF00457G06012, NIBEN101SCF00497G09006, NIBEN101SCF00646G01001, NIBEN101SCF00646G01003, NIBEN101SCF00949G03003, NIBEN101SCF00985G04006, NIBEN101SCF01078G00028, NIBEN101SCF0109…
GO:0045786	negative regulation of cell cycle	28	11	2.79	4.1e-05	0.001981	P	Niben101Scf00920g08006, Niben101Scf01073g07011, Niben101Scf02318g05003, Niben101Scf02444g00032, Niben101Scf04024g02025, Niben101Scf07086g00015, Niben101Scf07162g03019, Niben101Scf08001g01009, Niben101Scf12994g01005, Niben101Scf22623g00010, Niben101Scf24096g00020	NIBEN101SCF00920G08006, NIBEN101SCF01073G07011, NIBEN101SCF02318G05003, NIBEN101SCF02444G00032, NIBEN101SCF04024G02025, NIBEN101SCF07086G00015, NIBEN101SCF07162G03019, NIBEN101SCF08001G01009, NIBEN101SCF12994G01005, NIBEN101SCF22623G00010, NIBEN101SCF24096G00020
GO:0006546	glycine catabolic process	12	7	1.2	4.9e-05	0.00232	P	Niben101Scf01125g01006, Niben101Scf02145g10005, Niben101Scf02156g15009, Niben101Scf02480g02012, Niben101Scf03839g04019, Niben101Scf05438g05014, Niben101Scf09560g00009	NIBEN101SCF01125G01006, NIBEN101SCF02145G10005, NIBEN101SCF02156G15009, NIBEN101SCF02480G02012, NIBEN101SCF03839G04019, NIBEN101SCF05438G05014, NIBEN101SCF09560G00009
GO:0010948	negative regulation of cell cycle process	12	7	1.2	4.9e-05	0.00232	P	Niben101Scf01073g07011, Niben101Scf02318g05003, Niben101Scf02444g00032, Niben101Scf07162g03019, Niben101Scf08001g01009, Niben101Scf12994g01005, Niben101Scf24096g00020	NIBEN101SCF01073G07011, NIBEN101SCF02318G05003, NIBEN101SCF02444G00032, NIBEN101SCF07162G03019, NIBEN101SCF08001G01009, NIBEN101SCF12994G01005, NIBEN101SCF24096G00020
GO:0007129	synapsis	24	10	2.39	5e-05	0.002344	P	Niben101Scf01463g05003, Niben101Scf01922g01003, Niben101Scf02264g03021, Niben101Scf02625g04001, Niben101Scf07147g03002, Niben101Scf07579g00003, Niben101Scf08635g03001, Niben101Scf09458g00012, Niben101Scf10381g01012, Niben101Scf17671g00011	NIBEN101SCF01463G05003, NIBEN101SCF01922G01003, NIBEN101SCF02264G03021, NIBEN101SCF02625G04001, NIBEN101SCF07147G03002, NIBEN101SCF07579G00003, NIBEN101SCF08635G03001, NIBEN101SCF09458G00012, NIBEN101SCF10381G01012, NIBEN101SCF17671G00011
GO:0000737	DNA catabolic process, endonucleolytic	6	5	0.6	5.4e-05	0.002482	P	Niben101Scf00341g05015, Niben101Scf00496g00002, Niben101Scf02227g01010, Niben101Scf07147g03002, Niben101Scf09458g00012	NIBEN101SCF00341G05015, NIBEN101SCF00496G00002, NIBEN101SCF02227G01010, NIBEN101SCF07147G03002, NIBEN101SCF09458G00012
GO:0051784	negative regulation of nuclear division	6	5	0.6	5.4e-05	0.002482	P	Niben101Scf01073g07011, Niben101Scf02444g00032, Niben101Scf08001g01009, Niben101Scf12994g01005, Niben101Scf24096g00020	NIBEN101SCF01073G07011, NIBEN101SCF02444G00032, NIBEN101SCF08001G01009, NIBEN101SCF12994G01005, NIBEN101SCF24096G00020
GO:0051782	negative regulation of cell division	9	6	0.9	6.3e-05	0.002868	P	Niben101Scf01073g07011, Niben101Scf01922g01003, Niben101Scf02444g00032, Niben101Scf08001g01009, Niben101Scf12994g01005, Niben101Scf24096g00020	NIBEN101SCF01073G07011, NIBEN101SCF01922G01003, NIBEN101SCF02444G00032, NIBEN101SCF08001G01009, NIBEN101SCF12994G01005, NIBEN101SCF24096G00020
GO:0048507	meristem development	164	33	16.35	6.8e-05	0.003037	P	Niben101Scf00173g09005, Niben101Scf00446g02007, Niben101Scf00461g04004, Niben101Scf00497g09006, Niben101Scf00675g04004, Niben101Scf00712g03003, Niben101Scf01143g07002, Niben101Scf01512g06001, Niben101Scf01697g09001, Niben101Scf02318g03012, Niben101Scf02318g05003, Niben101Scf02740g12007, Niben101Scf03080g00001, Niben101Scf03263g07008, Niben101Scf03848g07008, Niben101Scf04706g01012, Niben101Scf0495…	NIBEN101SCF00173G09005, NIBEN101SCF00446G02007, NIBEN101SCF00461G04004, NIBEN101SCF00497G09006, NIBEN101SCF00675G04004, NIBEN101SCF00712G03003, NIBEN101SCF01143G07002, NIBEN101SCF01512G06001, NIBEN101SCF01697G09001, NIBEN101SCF02318G03012, NIBEN101SCF02318G05003, NIBEN101SCF02740G12007, NIBEN101SCF03080G00001, NIBEN101SCF03263G07008, NIBEN101SCF03848G07008, NIBEN101SCF04706G01012, NIBEN101SCF0495…
GO:0006796	phosphate-containing compound metabolic process	2790	336	278.2	6.8e-05	0.003037	P	Niben101Ctg15355g00001, Niben101Ctg15435g00001, Niben101Scf00031g00001, Niben101Scf00063g04014, Niben101Scf00069g12007, Niben101Scf00081g00010, Niben101Scf00082g08019, Niben101Scf00109g10003, Niben101Scf00114g00011, Niben101Scf00126g05007, Niben101Scf00149g03001, Niben101Scf00152g06001, Niben101Scf00159g08017, Niben101Scf00163g04005, Niben101Scf00168g05002, Niben101Scf00170g05007, Niben101Scf0018…	NIBEN101CTG15355G00001, NIBEN101CTG15435G00001, NIBEN101SCF00031G00001, NIBEN101SCF00063G04014, NIBEN101SCF00069G12007, NIBEN101SCF00081G00010, NIBEN101SCF00082G08019, NIBEN101SCF00109G10003, NIBEN101SCF00114G00011, NIBEN101SCF00126G05007, NIBEN101SCF00149G03001, NIBEN101SCF00152G06001, NIBEN101SCF00159G08017, NIBEN101SCF00163G04005, NIBEN101SCF00168G05002, NIBEN101SCF00170G05007, NIBEN101SCF0018…
GO:0048589	developmental growth	273	48	27.22	7.2e-05	0.003185	P	Niben101Scf00173g09005, Niben101Scf00426g01004, Niben101Scf00497g09006, Niben101Scf00646g01001, Niben101Scf00675g04004, Niben101Scf01124g18002, Niben101Scf01143g07002, Niben101Scf01154g00010, Niben101Scf01326g05008, Niben101Scf01506g03005, Niben101Scf01701g02001, Niben101Scf01795g20002, Niben101Scf01826g02016, Niben101Scf01976g00011, Niben101Scf02083g03005, Niben101Scf02156g03023, Niben101Scf0231…	NIBEN101SCF00173G09005, NIBEN101SCF00426G01004, NIBEN101SCF00497G09006, NIBEN101SCF00646G01001, NIBEN101SCF00675G04004, NIBEN101SCF01124G18002, NIBEN101SCF01143G07002, NIBEN101SCF01154G00010, NIBEN101SCF01326G05008, NIBEN101SCF01506G03005, NIBEN101SCF01701G02001, NIBEN101SCF01795G20002, NIBEN101SCF01826G02016, NIBEN101SCF01976G00011, NIBEN101SCF02083G03005, NIBEN101SCF02156G03023, NIBEN101SCF0231…
GO:0000902	cell morphogenesis	251	45	25.03	7.4e-05	0.003244	P	Niben101Ctg15034g00003, Niben101Scf00426g01004, Niben101Scf00527g01005, Niben101Scf00646g01001, Niben101Scf00705g01010, Niben101Scf01124g18002, Niben101Scf01154g00010, Niben101Scf01326g05008, Niben101Scf01506g03005, Niben101Scf01701g02001, Niben101Scf01826g02016, Niben101Scf01922g01003, Niben101Scf01976g00011, Niben101Scf02083g03005, Niben101Scf02156g03023, Niben101Scf02572g03004, Niben101Scf0285…	NIBEN101CTG15034G00003, NIBEN101SCF00426G01004, NIBEN101SCF00527G01005, NIBEN101SCF00646G01001, NIBEN101SCF00705G01010, NIBEN101SCF01124G18002, NIBEN101SCF01154G00010, NIBEN101SCF01326G05008, NIBEN101SCF01506G03005, NIBEN101SCF01701G02001, NIBEN101SCF01826G02016, NIBEN101SCF01922G01003, NIBEN101SCF01976G00011, NIBEN101SCF02083G03005, NIBEN101SCF02156G03023, NIBEN101SCF02572G03004, NIBEN101SCF0285…
GO:0006793	phosphorus metabolic process	2803	337	279.5	7.6e-05	0.003301	P	Niben101Ctg15355g00001, Niben101Ctg15435g00001, Niben101Scf00031g00001, Niben101Scf00063g04014, Niben101Scf00069g12007, Niben101Scf00081g00010, Niben101Scf00082g08019, Niben101Scf00109g10003, Niben101Scf00114g00011, Niben101Scf00126g05007, Niben101Scf00149g03001, Niben101Scf00152g06001, Niben101Scf00159g08017, Niben101Scf00163g04005, Niben101Scf00168g05002, Niben101Scf00170g05007, Niben101Scf0018…	NIBEN101CTG15355G00001, NIBEN101CTG15435G00001, NIBEN101SCF00031G00001, NIBEN101SCF00063G04014, NIBEN101SCF00069G12007, NIBEN101SCF00081G00010, NIBEN101SCF00082G08019, NIBEN101SCF00109G10003, NIBEN101SCF00114G00011, NIBEN101SCF00126G05007, NIBEN101SCF00149G03001, NIBEN101SCF00152G06001, NIBEN101SCF00159G08017, NIBEN101SCF00163G04005, NIBEN101SCF00168G05002, NIBEN101SCF00170G05007, NIBEN101SCF0018…
GO:0046112	nucleobase biosynthetic process	30	11	2.99	8.5e-05	0.003658	P	Niben101Scf00800g01001, Niben101Scf01646g00010, Niben101Scf03766g00008, Niben101Scf04077g06008, Niben101Scf05137g01010, Niben101Scf06467g01002, Niben101Scf06753g00009, Niben101Scf06829g03011, Niben101Scf07477g01011, Niben101Scf08987g00006, Niben101Scf15752g00004	NIBEN101SCF00800G01001, NIBEN101SCF01646G00010, NIBEN101SCF03766G00008, NIBEN101SCF04077G06008, NIBEN101SCF05137G01010, NIBEN101SCF06467G01002, NIBEN101SCF06753G00009, NIBEN101SCF06829G03011, NIBEN101SCF07477G01011, NIBEN101SCF08987G00006, NIBEN101SCF15752G00004
GO:0009790	embryo development	306	52	30.51	9.2e-05	0.003889	P	Niben101Scf00005g00003, Niben101Scf00063g13005, Niben101Scf00130g09002, Niben101Scf00646g01001, Niben101Scf00646g01003, Niben101Scf00949g03003, Niben101Scf01094g02006, Niben101Scf01240g08004, Niben101Scf01738g04010, Niben101Scf01817g01001, Niben101Scf01890g01005, Niben101Scf01927g05020, Niben101Scf02318g03012, Niben101Scf02381g08020, Niben101Scf02720g08001, Niben101Scf02764g02010, Niben101Scf0309…	NIBEN101SCF00005G00003, NIBEN101SCF00063G13005, NIBEN101SCF00130G09002, NIBEN101SCF00646G01001, NIBEN101SCF00646G01003, NIBEN101SCF00949G03003, NIBEN101SCF01094G02006, NIBEN101SCF01240G08004, NIBEN101SCF01738G04010, NIBEN101SCF01817G01001, NIBEN101SCF01890G01005, NIBEN101SCF01927G05020, NIBEN101SCF02318G03012, NIBEN101SCF02381G08020, NIBEN101SCF02720G08001, NIBEN101SCF02764G02010, NIBEN101SCF0309…
GO:0044770	cell cycle phase transition	21	9	2.09	9.2e-05	0.003889	P	Niben101Scf01073g07011, Niben101Scf01922g01003, Niben101Scf02832g01021, Niben101Scf03848g07008, Niben101Scf05800g02018, Niben101Scf05880g01001, Niben101Scf08001g01009, Niben101Scf08065g00002, Niben101Scf24096g00020	NIBEN101SCF01073G07011, NIBEN101SCF01922G01003, NIBEN101SCF02832G01021, NIBEN101SCF03848G07008, NIBEN101SCF05800G02018, NIBEN101SCF05880G01001, NIBEN101SCF08001G01009, NIBEN101SCF08065G00002, NIBEN101SCF24096G00020
GO:0000075	cell cycle checkpoint	13	7	1.3	9.7e-05	0.004064	P	Niben101Scf01073g07011, Niben101Scf02474g03003, Niben101Scf03561g01022, Niben101Scf04024g02025, Niben101Scf07086g00015, Niben101Scf08001g01009, Niben101Scf24096g00020	NIBEN101SCF01073G07011, NIBEN101SCF02474G03003, NIBEN101SCF03561G01022, NIBEN101SCF04024G02025, NIBEN101SCF07086G00015, NIBEN101SCF08001G01009, NIBEN101SCF24096G00020
GO:0006166	purine ribonucleoside salvage	4	4	0.4	9.9e-05	0.004075	P	Niben101Scf04090g01002, Niben101Scf04652g00002, Niben101Scf05442g02007, Niben101Scf25706g00003	NIBEN101SCF04090G01002, NIBEN101SCF04652G00002, NIBEN101SCF05442G02007, NIBEN101SCF25706G00003
GO:0031507	heterochromatin assembly	4	4	0.4	9.9e-05	0.004075	P	Niben101Scf00446g02007, Niben101Scf00646g01003, Niben101Scf05302g05006, Niben101Scf11688g01035	NIBEN101SCF00446G02007, NIBEN101SCF00646G01003, NIBEN101SCF05302G05006, NIBEN101SCF11688G01035
GO:0048508	embryonic meristem development	17	8	1.7	0.0001	0.004081	P	Niben101Scf02318g03012, Niben101Scf03263g07008, Niben101Scf05551g03011, Niben101Scf05645g00005, Niben101Scf07493g01001, Niben101Scf09547g01006, Niben101Scf10980g00001, Niben101Scf11609g04004	NIBEN101SCF02318G03012, NIBEN101SCF03263G07008, NIBEN101SCF05551G03011, NIBEN101SCF05645G00005, NIBEN101SCF07493G01001, NIBEN101SCF09547G01006, NIBEN101SCF10980G00001, NIBEN101SCF11609G04004
GO:0048513	organ development	628	92	62.62	0.00011	0.00434	P	Niben101Scf00037g02016, Niben101Scf00173g09005, Niben101Scf00270g01014, Niben101Scf00340g00006, Niben101Scf00446g02007, Niben101Scf00461g04004, Niben101Scf00497g09006, Niben101Scf00527g01005, Niben101Scf00646g01001, Niben101Scf00675g04004, Niben101Scf00712g03003, Niben101Scf00990g02020, Niben101Scf01078g00028, Niben101Scf01094g02006, Niben101Scf01143g07002, Niben101Scf01395g01004, Niben101Scf0151…	NIBEN101SCF00037G02016, NIBEN101SCF00173G09005, NIBEN101SCF00270G01014, NIBEN101SCF00340G00006, NIBEN101SCF00446G02007, NIBEN101SCF00461G04004, NIBEN101SCF00497G09006, NIBEN101SCF00527G01005, NIBEN101SCF00646G01001, NIBEN101SCF00675G04004, NIBEN101SCF00712G03003, NIBEN101SCF00990G02020, NIBEN101SCF01078G00028, NIBEN101SCF01094G02006, NIBEN101SCF01143G07002, NIBEN101SCF01395G01004, NIBEN101SCF0151…
GO:0022414	reproductive process	985	134	98.22	0.00011	0.00434	P	Niben101Scf00005g00003, Niben101Scf00037g02016, Niben101Scf00063g13005, Niben101Scf00130g09002, Niben101Scf00173g09005, Niben101Scf00246g00006, Niben101Scf00270g01014, Niben101Scf00340g00006, Niben101Scf00426g01004, Niben101Scf00457g06012, Niben101Scf00497g09006, Niben101Scf00640g04021, Niben101Scf00646g01001, Niben101Scf00646g01003, Niben101Scf00949g03003, Niben101Scf00985g04006, Niben101Scf0107…	NIBEN101SCF00005G00003, NIBEN101SCF00037G02016, NIBEN101SCF00063G13005, NIBEN101SCF00130G09002, NIBEN101SCF00173G09005, NIBEN101SCF00246G00006, NIBEN101SCF00270G01014, NIBEN101SCF00340G00006, NIBEN101SCF00426G01004, NIBEN101SCF00457G06012, NIBEN101SCF00497G09006, NIBEN101SCF00640G04021, NIBEN101SCF00646G01001, NIBEN101SCF00646G01003, NIBEN101SCF00949G03003, NIBEN101SCF00985G04006, NIBEN101SCF0107…
GO:0006544	glycine metabolic process	26	10	2.59	0.00011	0.00434	P	Niben101Scf01125g01006, Niben101Scf02145g10005, Niben101Scf02156g15009, Niben101Scf02480g02012, Niben101Scf03488g02005, Niben101Scf03624g07013, Niben101Scf03839g04019, Niben101Scf05438g05014, Niben101Scf07161g00011, Niben101Scf09560g00009	NIBEN101SCF01125G01006, NIBEN101SCF02145G10005, NIBEN101SCF02156G15009, NIBEN101SCF02480G02012, NIBEN101SCF03488G02005, NIBEN101SCF03624G07013, NIBEN101SCF03839G04019, NIBEN101SCF05438G05014, NIBEN101SCF07161G00011, NIBEN101SCF09560G00009
GO:0045143	homologous chromosome segregation	26	10	2.59	0.00011	0.00434	P	Niben101Scf01463g05003, Niben101Scf01922g01003, Niben101Scf02264g03021, Niben101Scf02625g04001, Niben101Scf07147g03002, Niben101Scf07579g00003, Niben101Scf08635g03001, Niben101Scf09458g00012, Niben101Scf10381g01012, Niben101Scf17671g00011	NIBEN101SCF01463G05003, NIBEN101SCF01922G01003, NIBEN101SCF02264G03021, NIBEN101SCF02625G04001, NIBEN101SCF07147G03002, NIBEN101SCF07579G00003, NIBEN101SCF08635G03001, NIBEN101SCF09458G00012, NIBEN101SCF10381G01012, NIBEN101SCF17671G00011
GO:0032787	monocarboxylic acid metabolic process	442	69	44.07	0.00012	0.004695	P	Niben101Ctg11539g00002, Niben101Scf00270g01014, Niben101Scf00279g07001, Niben101Scf00340g03006, Niben101Scf00426g02029, Niben101Scf00630g02003, Niben101Scf00653g01010, Niben101Scf01025g01013, Niben101Scf01061g08023, Niben101Scf01374g14005, Niben101Scf01395g01005, Niben101Scf01764g03022, Niben101Scf02078g04009, Niben101Scf02090g07012, Niben101Scf02145g00002, Niben101Scf02335g04009, Niben101Scf0233…	NIBEN101CTG11539G00002, NIBEN101SCF00270G01014, NIBEN101SCF00279G07001, NIBEN101SCF00340G03006, NIBEN101SCF00426G02029, NIBEN101SCF00630G02003, NIBEN101SCF00653G01010, NIBEN101SCF01025G01013, NIBEN101SCF01061G08023, NIBEN101SCF01374G14005, NIBEN101SCF01395G01005, NIBEN101SCF01764G03022, NIBEN101SCF02078G04009, NIBEN101SCF02090G07012, NIBEN101SCF02145G00002, NIBEN101SCF02335G04009, NIBEN101SCF0233…
GO:0008156	negative regulation of DNA replication	10	6	1	0.00014	0.005432	P	Niben101Scf00377g02007, Niben101Scf01719g04010, Niben101Scf02318g05003, Niben101Scf07162g03019, Niben101Scf08519g01019, Niben101Scf14523g00003	NIBEN101SCF00377G02007, NIBEN101SCF01719G04010, NIBEN101SCF02318G05003, NIBEN101SCF07162G03019, NIBEN101SCF08519G01019, NIBEN101SCF14523G00003
GO:0032501	multicellular organismal process	1692	213	168.72	0.00016	0.006158	P	Niben101Scf00005g00003, Niben101Scf00037g02016, Niben101Scf00063g13005, Niben101Scf00130g09002, Niben101Scf00173g09005, Niben101Scf00246g00006, Niben101Scf00270g01014, Niben101Scf00340g00006, Niben101Scf00347g00011, Niben101Scf00426g01004, Niben101Scf00446g02007, Niben101Scf00457g06012, Niben101Scf00461g04004, Niben101Scf00497g09006, Niben101Scf00527g01005, Niben101Scf00646g01001, Niben101Scf0064…	NIBEN101SCF00005G00003, NIBEN101SCF00037G02016, NIBEN101SCF00063G13005, NIBEN101SCF00130G09002, NIBEN101SCF00173G09005, NIBEN101SCF00246G00006, NIBEN101SCF00270G01014, NIBEN101SCF00340G00006, NIBEN101SCF00347G00011, NIBEN101SCF00426G01004, NIBEN101SCF00446G02007, NIBEN101SCF00457G06012, NIBEN101SCF00461G04004, NIBEN101SCF00497G09006, NIBEN101SCF00527G01005, NIBEN101SCF00646G01001, NIBEN101SCF0064…
GO:0009791	post-embryonic development	942	128	93.93	0.00017	0.006387	P	Niben101Scf00005g00003, Niben101Scf00037g02016, Niben101Scf00063g13005, Niben101Scf00130g09002, Niben101Scf00173g09005, Niben101Scf00246g00006, Niben101Scf00270g01014, Niben101Scf00340g00006, Niben101Scf00347g00011, Niben101Scf00426g01004, Niben101Scf00457g06012, Niben101Scf00497g09006, Niben101Scf00646g01001, Niben101Scf00646g01003, Niben101Scf00949g03003, Niben101Scf00985g04006, Niben101Scf0099…	NIBEN101SCF00005G00003, NIBEN101SCF00037G02016, NIBEN101SCF00063G13005, NIBEN101SCF00130G09002, NIBEN101SCF00173G09005, NIBEN101SCF00246G00006, NIBEN101SCF00270G01014, NIBEN101SCF00340G00006, NIBEN101SCF00347G00011, NIBEN101SCF00426G01004, NIBEN101SCF00457G06012, NIBEN101SCF00497G09006, NIBEN101SCF00646G01001, NIBEN101SCF00646G01003, NIBEN101SCF00949G03003, NIBEN101SCF00985G04006, NIBEN101SCF0099…
GO:0000911	cytokinesis by cell plate formation	48	14	4.79	0.00017	0.006387	P	Niben101Scf00081g00010, Niben101Scf00527g01005, Niben101Scf00646g01001, Niben101Scf01063g08024, Niben101Scf01175g02014, Niben101Scf01181g04010, Niben101Scf01681g12004, Niben101Scf01826g02016, Niben101Scf02494g12004, Niben101Scf03577g01001, Niben101Scf05080g01011, Niben101Scf10157g03004, Niben101Scf11361g00001, Niben101Scf12414g04010	NIBEN101SCF00081G00010, NIBEN101SCF00527G01005, NIBEN101SCF00646G01001, NIBEN101SCF01063G08024, NIBEN101SCF01175G02014, NIBEN101SCF01181G04010, NIBEN101SCF01681G12004, NIBEN101SCF01826G02016, NIBEN101SCF02494G12004, NIBEN101SCF03577G01001, NIBEN101SCF05080G01011, NIBEN101SCF10157G03004, NIBEN101SCF11361G00001, NIBEN101SCF12414G04010
GO:0007349	cellularization	7	5	0.7	0.00017	0.006387	P	Niben101Scf01063g08024, Niben101Scf01181g04010, Niben101Scf01681g12004, Niben101Scf10157g03004, Niben101Scf13694g00022	NIBEN101SCF01063G08024, NIBEN101SCF01181G04010, NIBEN101SCF01681G12004, NIBEN101SCF10157G03004, NIBEN101SCF13694G00022
GO:0009071	serine family amino acid catabolic process	14	7	1.4	0.00018	0.006657	P	Niben101Scf01125g01006, Niben101Scf02145g10005, Niben101Scf02156g15009, Niben101Scf02480g02012, Niben101Scf03839g04019, Niben101Scf05438g05014, Niben101Scf09560g00009	NIBEN101SCF01125G01006, NIBEN101SCF02145G10005, NIBEN101SCF02156G15009, NIBEN101SCF02480G02012, NIBEN101SCF03839G04019, NIBEN101SCF05438G05014, NIBEN101SCF09560G00009
GO:0009887	organ morphogenesis	158	31	15.75	0.00018	0.006657	P	Niben101Scf00037g02016, Niben101Scf00527g01005, Niben101Scf00712g03003, Niben101Scf00990g02020, Niben101Scf01078g00028, Niben101Scf01094g02006, Niben101Scf01143g07002, Niben101Scf01395g01004, Niben101Scf01512g06001, Niben101Scf01577g01014, Niben101Scf01738g04010, Niben101Scf01802g02001, Niben101Scf02318g03012, Niben101Scf03019g03005, Niben101Scf03096g00001, Niben101Scf03263g07008, Niben101Scf0408…	NIBEN101SCF00037G02016, NIBEN101SCF00527G01005, NIBEN101SCF00712G03003, NIBEN101SCF00990G02020, NIBEN101SCF01078G00028, NIBEN101SCF01094G02006, NIBEN101SCF01143G07002, NIBEN101SCF01395G01004, NIBEN101SCF01512G06001, NIBEN101SCF01577G01014, NIBEN101SCF01738G04010, NIBEN101SCF01802G02001, NIBEN101SCF02318G03012, NIBEN101SCF03019G03005, NIBEN101SCF03096G00001, NIBEN101SCF03263G07008, NIBEN101SCF0408…
GO:0048638	regulation of developmental growth	72	18	7.18	0.00019	0.006973	P	Niben101Scf00173g09005, Niben101Scf00497g09006, Niben101Scf00675g04004, Niben101Scf01143g07002, Niben101Scf01795g20002, Niben101Scf01976g00011, Niben101Scf02318g05003, Niben101Scf02740g12007, Niben101Scf03915g01008, Niben101Scf03939g00003, Niben101Scf04950g01016, Niben101Scf04953g05009, Niben101Scf07822g00009, Niben101Scf09708g00005, Niben101Scf10785g01013, Niben101Scf10980g00001, Niben101Scf2114…	NIBEN101SCF00173G09005, NIBEN101SCF00497G09006, NIBEN101SCF00675G04004, NIBEN101SCF01143G07002, NIBEN101SCF01795G20002, NIBEN101SCF01976G00011, NIBEN101SCF02318G05003, NIBEN101SCF02740G12007, NIBEN101SCF03915G01008, NIBEN101SCF03939G00003, NIBEN101SCF04950G01016, NIBEN101SCF04953G05009, NIBEN101SCF07822G00009, NIBEN101SCF09708G00005, NIBEN101SCF10785G01013, NIBEN101SCF10980G00001, NIBEN101SCF2114…
GO:0009553	embryo sac development	105	23	10.47	0.00023	0.008249	P	Niben101Scf01063g08024, Niben101Scf01181g04010, Niben101Scf01697g09001, Niben101Scf01826g02016, Niben101Scf01922g01003, Niben101Scf01927g09016, Niben101Scf02078g04009, Niben101Scf02243g01029, Niben101Scf02264g03021, Niben101Scf02764g02010, Niben101Scf02893g01003, Niben101Scf03036g07024, Niben101Scf03797g00003, Niben101Scf04181g00026, Niben101Scf04686g02011, Niben101Scf06023g02017, Niben101Scf0608…	NIBEN101SCF01063G08024, NIBEN101SCF01181G04010, NIBEN101SCF01697G09001, NIBEN101SCF01826G02016, NIBEN101SCF01922G01003, NIBEN101SCF01927G09016, NIBEN101SCF02078G04009, NIBEN101SCF02243G01029, NIBEN101SCF02264G03021, NIBEN101SCF02764G02010, NIBEN101SCF02893G01003, NIBEN101SCF03036G07024, NIBEN101SCF03797G00003, NIBEN101SCF04181G00026, NIBEN101SCF04686G02011, NIBEN101SCF06023G02017, NIBEN101SCF0608…
GO:0048646	anatomical structure formation involved in morphogenesis	146	29	14.56	0.00023	0.008249	P	Niben101Scf00037g02016, Niben101Scf00712g03003, Niben101Scf00990g02020, Niben101Scf01063g05023, Niben101Scf01063g08024, Niben101Scf01078g00028, Niben101Scf01094g02006, Niben101Scf01143g07002, Niben101Scf01181g04010, Niben101Scf01395g01004, Niben101Scf01512g06001, Niben101Scf01681g12004, Niben101Scf02318g03012, Niben101Scf02451g10027, Niben101Scf02494g12004, Niben101Scf03019g03005, Niben101Scf0326…	NIBEN101SCF00037G02016, NIBEN101SCF00712G03003, NIBEN101SCF00990G02020, NIBEN101SCF01063G05023, NIBEN101SCF01063G08024, NIBEN101SCF01078G00028, NIBEN101SCF01094G02006, NIBEN101SCF01143G07002, NIBEN101SCF01181G04010, NIBEN101SCF01395G01004, NIBEN101SCF01512G06001, NIBEN101SCF01681G12004, NIBEN101SCF02318G03012, NIBEN101SCF02451G10027, NIBEN101SCF02494G12004, NIBEN101SCF03019G03005, NIBEN101SCF0326…
GO:0022603	regulation of anatomical structure morphogenesis	61	16	6.08	0.00023	0.008249	P	Niben101Scf00037g02016, Niben101Scf00130g09002, Niben101Scf01697g09001, Niben101Scf01976g00011, Niben101Scf02318g03012, Niben101Scf02740g12007, Niben101Scf03848g07008, Niben101Scf03915g01008, Niben101Scf03939g00003, Niben101Scf08065g00002, Niben101Scf09116g01013, Niben101Scf10980g00001, Niben101Scf11688g01035, Niben101Scf11689g01017, Niben101Scf20268g00001, Niben101Scf24608g00010	NIBEN101SCF00037G02016, NIBEN101SCF00130G09002, NIBEN101SCF01697G09001, NIBEN101SCF01976G00011, NIBEN101SCF02318G03012, NIBEN101SCF02740G12007, NIBEN101SCF03848G07008, NIBEN101SCF03915G01008, NIBEN101SCF03939G00003, NIBEN101SCF08065G00002, NIBEN101SCF09116G01013, NIBEN101SCF10980G00001, NIBEN101SCF11688G01035, NIBEN101SCF11689G01017, NIBEN101SCF20268G00001, NIBEN101SCF24608G00010
GO:0007010	cytoskeleton organization	133	27	13.26	0.00026	0.009254	P	Niben101Ctg15034g00003, Niben101Scf01115g00002, Niben101Scf01205g02008, Niben101Scf01326g05008, Niben101Scf01681g12004, Niben101Scf01826g02016, Niben101Scf02211g01007, Niben101Scf02494g12004, Niben101Scf03577g01001, Niben101Scf04653g00001, Niben101Scf05080g01011, Niben101Scf05302g04012, Niben101Scf05961g01010, Niben101Scf05961g01012, Niben101Scf06674g05023, Niben101Scf07498g02003, Niben101Scf0795…	NIBEN101CTG15034G00003, NIBEN101SCF01115G00002, NIBEN101SCF01205G02008, NIBEN101SCF01326G05008, NIBEN101SCF01681G12004, NIBEN101SCF01826G02016, NIBEN101SCF02211G01007, NIBEN101SCF02494G12004, NIBEN101SCF03577G01001, NIBEN101SCF04653G00001, NIBEN101SCF05080G01011, NIBEN101SCF05302G04012, NIBEN101SCF05961G01010, NIBEN101SCF05961G01012, NIBEN101SCF06674G05023, NIBEN101SCF07498G02003, NIBEN101SCF0795…
GO:0000070	mitotic sister chromatid segregation	19	8	1.89	0.00027	0.00933	P	Niben101Scf01073g07011, Niben101Scf04686g02011, Niben101Scf04797g00024, Niben101Scf05034g05002, Niben101Scf06280g05017, Niben101Scf08001g01009, Niben101Scf08357g01012, Niben101Scf24096g00020	NIBEN101SCF01073G07011, NIBEN101SCF04686G02011, NIBEN101SCF04797G00024, NIBEN101SCF05034G05002, NIBEN101SCF06280G05017, NIBEN101SCF08001G01009, NIBEN101SCF08357G01012, NIBEN101SCF24096G00020
GO:0044772	mitotic cell cycle phase transition	19	8	1.89	0.00027	0.00933	P	Niben101Scf01073g07011, Niben101Scf01922g01003, Niben101Scf02832g01021, Niben101Scf03848g07008, Niben101Scf05800g02018, Niben101Scf08001g01009, Niben101Scf08065g00002, Niben101Scf24096g00020	NIBEN101SCF01073G07011, NIBEN101SCF01922G01003, NIBEN101SCF02832G01021, NIBEN101SCF03848G07008, NIBEN101SCF05800G02018, NIBEN101SCF08001G01009, NIBEN101SCF08065G00002, NIBEN101SCF24096G00020
GO:0032506	cytokinetic process	50	14	4.99	0.00027	0.00933	P	Niben101Scf00081g00010, Niben101Scf00527g01005, Niben101Scf00646g01001, Niben101Scf01063g08024, Niben101Scf01175g02014, Niben101Scf01181g04010, Niben101Scf01681g12004, Niben101Scf01826g02016, Niben101Scf02494g12004, Niben101Scf03577g01001, Niben101Scf05080g01011, Niben101Scf10157g03004, Niben101Scf11361g00001, Niben101Scf12414g04010	NIBEN101SCF00081G00010, NIBEN101SCF00527G01005, NIBEN101SCF00646G01001, NIBEN101SCF01063G08024, NIBEN101SCF01175G02014, NIBEN101SCF01181G04010, NIBEN101SCF01681G12004, NIBEN101SCF01826G02016, NIBEN101SCF02494G12004, NIBEN101SCF03577G01001, NIBEN101SCF05080G01011, NIBEN101SCF10157G03004, NIBEN101SCF11361G00001, NIBEN101SCF12414G04010
GO:1902410	mitotic cytokinetic process	50	14	4.99	0.00027	0.00933	P	Niben101Scf00081g00010, Niben101Scf00527g01005, Niben101Scf00646g01001, Niben101Scf01063g08024, Niben101Scf01175g02014, Niben101Scf01181g04010, Niben101Scf01681g12004, Niben101Scf01826g02016, Niben101Scf02494g12004, Niben101Scf03577g01001, Niben101Scf05080g01011, Niben101Scf10157g03004, Niben101Scf11361g00001, Niben101Scf12414g04010	NIBEN101SCF00081G00010, NIBEN101SCF00527G01005, NIBEN101SCF00646G01001, NIBEN101SCF01063G08024, NIBEN101SCF01175G02014, NIBEN101SCF01181G04010, NIBEN101SCF01681G12004, NIBEN101SCF01826G02016, NIBEN101SCF02494G12004, NIBEN101SCF03577G01001, NIBEN101SCF05080G01011, NIBEN101SCF10157G03004, NIBEN101SCF11361G00001, NIBEN101SCF12414G04010
GO:0003002	regionalization	120	25	11.97	0.00028	0.009605	P	Niben101Scf00173g09005, Niben101Scf00712g03003, Niben101Scf01078g00028, Niben101Scf01094g02006, Niben101Scf01395g01004, Niben101Scf01512g06001, Niben101Scf01697g09001, Niben101Scf01738g04010, Niben101Scf01959g05015, Niben101Scf02318g03012, Niben101Scf02463g01002, Niben101Scf02823g04001, Niben101Scf03096g00001, Niben101Scf04082g07002, Niben101Scf04223g01035, Niben101Scf04686g02011, Niben101Scf0617…	NIBEN101SCF00173G09005, NIBEN101SCF00712G03003, NIBEN101SCF01078G00028, NIBEN101SCF01094G02006, NIBEN101SCF01395G01004, NIBEN101SCF01512G06001, NIBEN101SCF01697G09001, NIBEN101SCF01738G04010, NIBEN101SCF01959G05015, NIBEN101SCF02318G03012, NIBEN101SCF02463G01002, NIBEN101SCF02823G04001, NIBEN101SCF03096G00001, NIBEN101SCF04082G07002, NIBEN101SCF04223G01035, NIBEN101SCF04686G02011, NIBEN101SCF0617…
GO:0051026	chiasma assembly	15	7	1.5	0.0003	0.01022	P	Niben101Scf01463g05003, Niben101Scf02264g03021, Niben101Scf02625g04001, Niben101Scf07147g03002, Niben101Scf08635g03001, Niben101Scf09458g00012, Niben101Scf17671g00011	NIBEN101SCF01463G05003, NIBEN101SCF02264G03021, NIBEN101SCF02625G04001, NIBEN101SCF07147G03002, NIBEN101SCF08635G03001, NIBEN101SCF09458G00012, NIBEN101SCF17671G00011
GO:0010051	xylem and phloem pattern formation	45	13	4.49	0.00032	0.01082	P	Niben101Scf01395g01004, Niben101Scf01697g09001, Niben101Scf01738g04010, Niben101Scf01959g05015, Niben101Scf02463g01002, Niben101Scf02823g04001, Niben101Scf03096g00001, Niben101Scf04223g01035, Niben101Scf07346g02005, Niben101Scf07451g01004, Niben101Scf07841g00007, Niben101Scf09547g01006, Niben101Scf11609g04004	NIBEN101SCF01395G01004, NIBEN101SCF01697G09001, NIBEN101SCF01738G04010, NIBEN101SCF01959G05015, NIBEN101SCF02463G01002, NIBEN101SCF02823G04001, NIBEN101SCF03096G00001, NIBEN101SCF04223G01035, NIBEN101SCF07346G02005, NIBEN101SCF07451G01004, NIBEN101SCF07841G00007, NIBEN101SCF09547G01006, NIBEN101SCF11609G04004
GO:0048367	shoot system development	524	77	52.25	0.00034	0.01142	P	Niben101Scf00005g00003, Niben101Scf00037g02016, Niben101Scf00130g09002, Niben101Scf00173g09005, Niben101Scf00340g00006, Niben101Scf00446g02007, Niben101Scf00497g09006, Niben101Scf00527g01005, Niben101Scf00646g01003, Niben101Scf01078g00028, Niben101Scf01094g02006, Niben101Scf01124g18002, Niben101Scf01143g07002, Niben101Scf01205g02008, Niben101Scf01240g08004, Niben101Scf01395g01004, Niben101Scf0151…	NIBEN101SCF00005G00003, NIBEN101SCF00037G02016, NIBEN101SCF00130G09002, NIBEN101SCF00173G09005, NIBEN101SCF00340G00006, NIBEN101SCF00446G02007, NIBEN101SCF00497G09006, NIBEN101SCF00527G01005, NIBEN101SCF00646G01003, NIBEN101SCF01078G00028, NIBEN101SCF01094G02006, NIBEN101SCF01124G18002, NIBEN101SCF01143G07002, NIBEN101SCF01205G02008, NIBEN101SCF01240G08004, NIBEN101SCF01395G01004, NIBEN101SCF0151…
GO:0000018	regulation of DNA recombination	8	5	0.8	0.00042	0.014	P	Niben101Scf00293g04005, Niben101Scf02030g01004, Niben101Scf02444g00032, Niben101Scf12994g01005, Niben101Scf14523g00003	NIBEN101SCF00293G04005, NIBEN101SCF02030G01004, NIBEN101SCF02444G00032, NIBEN101SCF12994G01005, NIBEN101SCF14523G00003
GO:0032989	cellular component morphogenesis	279	46	27.82	0.00045	0.0142	P	Niben101Ctg15034g00003, Niben101Scf00426g01004, Niben101Scf00527g01005, Niben101Scf00646g01001, Niben101Scf00705g01010, Niben101Scf01063g05023, Niben101Scf01124g18002, Niben101Scf01154g00010, Niben101Scf01326g05008, Niben101Scf01506g03005, Niben101Scf01701g02001, Niben101Scf01826g02016, Niben101Scf01922g01003, Niben101Scf01976g00011, Niben101Scf02083g03005, Niben101Scf02156g03023, Niben101Scf0257…	NIBEN101CTG15034G00003, NIBEN101SCF00426G01004, NIBEN101SCF00527G01005, NIBEN101SCF00646G01001, NIBEN101SCF00705G01010, NIBEN101SCF01063G05023, NIBEN101SCF01124G18002, NIBEN101SCF01154G00010, NIBEN101SCF01326G05008, NIBEN101SCF01506G03005, NIBEN101SCF01701G02001, NIBEN101SCF01826G02016, NIBEN101SCF01922G01003, NIBEN101SCF01976G00011, NIBEN101SCF02083G03005, NIBEN101SCF02156G03023, NIBEN101SCF0257…
GO:0006168	adenine salvage	5	4	0.5	0.00045	0.0142	P	Niben101Scf01646g00010, Niben101Scf06467g01002, Niben101Scf06753g00009, Niben101Scf08987g00006	NIBEN101SCF01646G00010, NIBEN101SCF06467G01002, NIBEN101SCF06753G00009, NIBEN101SCF08987G00006
GO:0006656	phosphatidylcholine biosynthetic process	5	4	0.5	0.00045	0.0142	P	Niben101Scf02919g04006, Niben101Scf07451g01013, Niben101Scf07935g00006, Niben101Scf08653g06019	NIBEN101SCF02919G04006, NIBEN101SCF07451G01013, NIBEN101SCF07935G00006, NIBEN101SCF08653G06019
GO:0009200	deoxyribonucleoside triphosphate metabolic process	5	4	0.5	0.00045	0.0142	P	Niben101Scf00369g21009, Niben101Scf00652g01007, Niben101Scf02242g01006, Niben101Scf11383g00018	NIBEN101SCF00369G21009, NIBEN101SCF00652G01007, NIBEN101SCF02242G01006, NIBEN101SCF11383G00018
GO:0043096	purine nucleobase salvage	5	4	0.5	0.00045	0.0142	P	Niben101Scf01646g00010, Niben101Scf06467g01002, Niben101Scf06753g00009, Niben101Scf08987g00006	NIBEN101SCF01646G00010, NIBEN101SCF06467G01002, NIBEN101SCF06753G00009, NIBEN101SCF08987G00006
GO:0043174	nucleoside salvage	5	4	0.5	0.00045	0.0142	P	Niben101Scf04090g01002, Niben101Scf04652g00002, Niben101Scf05442g02007, Niben101Scf25706g00003	NIBEN101SCF04090G01002, NIBEN101SCF04652G00002, NIBEN101SCF05442G02007, NIBEN101SCF25706G00003
GO:0046083	adenine metabolic process	5	4	0.5	0.00045	0.0142	P	Niben101Scf01646g00010, Niben101Scf06467g01002, Niben101Scf06753g00009, Niben101Scf08987g00006	NIBEN101SCF01646G00010, NIBEN101SCF06467G01002, NIBEN101SCF06753G00009, NIBEN101SCF08987G00006
GO:0046084	adenine biosynthetic process	5	4	0.5	0.00045	0.0142	P	Niben101Scf01646g00010, Niben101Scf06467g01002, Niben101Scf06753g00009, Niben101Scf08987g00006	NIBEN101SCF01646G00010, NIBEN101SCF06467G01002, NIBEN101SCF06753G00009, NIBEN101SCF08987G00006
[truncated: 370 more rows]
