# Supplementary material for: Transcriptome reprogramming in the shoot apical meristem of CymRSV‐infected Nicotiana benthamiana plants associates with viral exclusion and the lack of recovery
Source: Mol Plant Pathol. 2019 Sep 27;20(12):1748–58. doi: 10.1111/mpp.12875 (PMC6859499; doi:10.1111/mpp.12875)
Supplement: Supplementary file 15 — Table S3 Primers and probes. Information about the primers and probes used in this study. [file MPP-20-1748-s015.xlsx]

## Sheet: Table S3
In situ probes
Gene construct	Target	Target ID	Fwd primer sequence	Rev primer sequence	Reference
pMA241	GAPDH	Niben101Scf05188g03030.1	TCTCAAATATGACTCCACCC	ACCCCATTCATTGTCATACC	Havelda et al., 2008
-	PRQ	Niben101Scf02041g00002.1	GACAACTACGATTGCAGAAG	GCAATAGCTTCATCACTCAA	Pesti et al., 2019
pMA239	WUS	Niben101Scf03735g01005.1	TATGGAAGCTGCACAACAAC	CCGCAGCAGCCAAGTTATGATC	This work
pMA243	STM	Niben101Scf02145g02001.1	TACTTCATGTTTAATGGGTTATGG	TAGAGGAGAGTTGGTGTAATATCC	This work
pMA253	H2	Niben101Scf00223g03023.1	GGATACTGCCGGAAAAGCGA	TCCTGGGAGATTTTGTGGCC	This work
pMA248	UGT74F1	Niben101Scf00661g00002.1	GTACCATACCCAAGCCAAGG	GTACTTCTTCATCTGACATGC	This work
pMA247	DMR6	Niben101Scf08887g00008.1	ATGGCAGACCTAATCTCTAGC	TACACTGATTTCTTGCTGAGG	This work
pMA250	CLV3	Niben101Scf12457g00003.1	GTTTCACACTCTTCCTCTTGC	GTGCAATGGATCAGGACCAG	This work
pMA251	CYP450	Niben101Scf07767g02011.1	TGGAAGGTACAAACTTGACTGC	GCACATCCTTCTCCCAGCTC	This work
pMA252	CaM-BP	Niben101Scf02790g00006.1	ATTACACGAGCCTTCGATTC	TGTTGAAACCTCCGTTAGCC	This work
qPCR primers
	SEC23	Niben101Scf01171g02009.1	AGTTTCTCACGAGTTATCAAAGCC	CTAATCTAGCCATTACAACCGCAG	This work
	PRX2B	Niben101Scf03711g01005.1	TGCAGAGCGTTTCCGTACAC	GCTTTGTGCTGCAAGTGGGA	This work
	GAPDH	Niben101Scf05188g03030.1	TTCTCTTCAGGTCAGCAACAAAGG	ATAGCACTCACAACAGAGGTTTGG	This work
	PRQ	Niben101Scf02041g00002.1	CATGAAACTACTGGTGGTTCCCT	CGGTTTGTCAATTGGATGGGTC	This work
	WUS	Niben101Scf03735g01005.1	AACACAACAGGTATTCACTGTCCA	CATTGATCCATTGGAGTTGCCAC	This work
	H2A	Niben101Scf00223g03023.1	TCGGTAGAATTGGTCGTTATCTG	CAATTCCAACACTTCAGCGG	This work
	STM	Niben101Scf02145g02001.1	CTCCTCTGAATCTGCTCTGGGTG	GCCTGAGGGTCGATGAAACCA	This work
References
Havelda, Z., Várallyay, E., Válóczi, A. and Burgyán, J. (2008) Plant virus infection-induced persistent host gene downregulation in systemically infected leaves. Plant J. Cell Mol. Biol. 55, 278–288.
Pesti, R., Kontra, L., Paul, K., Vass, I., Csorba, T., Havelda, Z. and Várallyay, É. (2019) Differential gene expression and physiological changes during acute or persistent plant virus interactions may contribute to viral symptom differences. PLOS ONE 14, e0216618.
